# Supplementary material for: Benchmarking MS/MS Featurization Strategies for Machine Learning-Driven Metabolite Structure Annotation
Source: J Am Soc Mass Spectrom. 2026 Jun 15;37(7):1550–61. doi: 10.1021/jasms.5c00428 (PMC13329996; doi:10.1021/jasms.5c00428)
Supplement: Supplementary file 2 [file js5c00428_si_002.csv]

inchikey	DB	smiles	inchi	instrument	formula	precursor_mz	Fold_0	Fold_1	Fold_2	Fold_3	Fold_4
AAAFFJJBQGZTFF	NIST23	CCCCC1=CC=C(S1)C=C(C#N)C#N	InChI=1S/C12H12N2S/c1-2-3-4-11-5-6-12(15-11)7-10(8-13)9-14/h5-7H,2-4H2,1H3	Thermo Finnigan Elite Orbitrap	C12H12N2S	217.0794	Train	Train	Train	Train	Test
AAAQFGUYHFJNHI	NIST23	CCNC(=O)C[C@H]1C2=NN=C(N2C3=C(C=C(C=C3)OC)C(=N1)C4=CC=C(C=C4)Cl)C	InChI=1S/C22H22ClN5O2/c1-4-24-20(29)12-18-22-27-26-13(2)28(22)19-10-9-16(30-3)11-17(19)21(25-18)14-5-7-15(23)8-6-14/h5-11,18H,4,12H2,1-3H3,(H,24,29)/t18-/m0/s1	Thermo Finnigan Elite Orbitrap	C22H22ClN5O2	424.1535	Test	Train	Train	Train	Train
AABBIAOWKMFHJI	NIST23	C1=COC(=C1)CNC(=O)C2=CC=C(C=C2)N	InChI=1S/C12H12N2O2/c13-10-5-3-9(4-6-10)12(15)14-8-11-2-1-7-16-11/h1-7H,8,13H2,(H,14,15)	Orbitrap Fusion Lumos	C12H12N2O2	217.0972	Train	Train	Train	Test	Train
AABLHGPVOULICI	NIST23	CN1CC[C@]23[C@@H]4C(CC[C@]2([C@H]1CC5=C3C(=C(C=C5)O)O4)O)O	InChI=1S/C17H21NO4/c1-18-7-6-16-13-9-2-3-10(19)14(13)22-15(16)11(20)4-5-17(16,21)12(18)8-9/h2-3,11-12,15,19-21H,4-8H2,1H3/t11?,12-,15+,16+,17-/m1/s1	Thermo Finnigan Elite Orbitrap	C17H21NO4	304.1543	Train	Train	Train	Test	Train
AABUKWVVUWBZCS	NIST23	C1=CC=C(C=C1)C2=C(C(=O)OC3=C2C=CC(=C3)O)C4=CC=CC=C4	InChI=1S/C21H14O3/c22-16-11-12-17-18(13-16)24-21(23)20(15-9-5-2-6-10-15)19(17)14-7-3-1-4-8-14/h1-13,22H	Thermo Finnigan Elite Orbitrap	C21H14O3	315.1016	Test	Train	Train	Train	Train
AACFPJSJOWQNBN	NIST23	C1CC2=C(C(=O)NC1)OC3=C2C=C(C=C3)O	InChI=1S/C12H11NO3/c14-7-3-4-10-9(6-7)8-2-1-5-13-12(15)11(8)16-10/h3-4,6,14H,1-2,5H2,(H,13,15)	Thermo Finnigan Elite Orbitrap	C12H11NO3	218.0812	Train	Train	Train	Train	Test
AACUKVXTFOXDGE	NIST23	CCC(C(=O)OCC)SC1=NC=NC2=C1N=NN2C3=CC=C(C=C3)F	InChI=1S/C16H16FN5O2S/c1-3-12(16(23)24-4-2)25-15-13-14(18-9-19-15)22(21-20-13)11-7-5-10(17)6-8-11/h5-9,12H,3-4H2,1-2H3	Thermo Finnigan Elite Orbitrap	C16H16FN5O2S	362.1082	Train	Train	Test	Train	Train
AACVULYSNJAKEQ	NIST23	C1=CNC2=C(C1=O)SC=C2	InChI=1S/C7H5NOS/c9-6-1-3-8-5-2-4-10-7(5)6/h1-4H,(H,8,9)	Orbitrap Fusion Lumos	C7H5NOS	152.0165	Train	Test	Train	Train	Train
AADIIQJBIMAADJ	NIST23	C[C@H]1[C@H]2[C@H](CC3[C@@]2(C(=O)CC4[C@H]3CC[C@H]5[C@@]4(CC[C@@H](C5)O[C@H]6[C@@H]([C@H]([C@@H]([C@H](O6)CO)O)O[C@H]7[C@@H]([C@H]([C@@H](CO7)O)O)O)O[C@H]8[C@@H]([C@H]([C@@H]([C@H](O8)CO)O)O)O)C)C)O[C@]19CCC(CO9)C	InChI=1S/C44H70O18/c1-18-7-10-44(56-16-18)19(2)30-26(62-44)12-24-22-6-5-20-11-21(8-9-42(20,3)23(22)13-29(48)43(24,30)4)57-41-38(61-40-36(54)34(52)32(50)27(14-45)58-40)37(33(51)28(15-46)59-41)60-39-35(53)31(49)25(47)17-55-39/h18-28,30-41,45-47,49-54H,5-17H2,1-4H3/t18?,19-,20+,21-,22+,23?,24?,25+,26-,27+,28+,30-,31-,32+,33+,34-,35+,36+,37-,38+,39-,40-,41+,42-,43+,44+/m0/s1	Orbitrap Fusion Lumos	C44H70O18	887.4635	Test	Train	Train	Train	Train
AADNEQWIZKTMBL	NIST23	COC1=C(C=CC2=C1C=CO2)C(=O)CC(C3=CC=CC=C3)OC	InChI=1S/C19H18O4/c1-21-18(13-6-4-3-5-7-13)12-16(20)14-8-9-17-15(10-11-23-17)19(14)22-2/h3-11,18H,12H2,1-2H3	Orbitrap Fusion Lumos	C19H18O4	311.1278	Train	Train	Test	Train	Train
AADYEFPKZQWOIT	NIST23	CN(C)C(=S)C1=CC2=C(C=C1)OCO2	InChI=1S/C10H11NO2S/c1-11(2)10(14)7-3-4-8-9(5-7)13-6-12-8/h3-5H,6H2,1-2H3	Thermo Finnigan Elite Orbitrap	C10H11NO2S	210.0583	Train	Train	Train	Test	Train
AADYWCBPJZAJNU	NIST23	COC1=C(C=CC(=C1)CO)[N+](=O)[O-]	InChI=1S/C8H9NO4/c1-13-8-4-6(5-10)2-3-7(8)9(11)12/h2-4,10H,5H2,1H3	Thermo Finnigan Elite Orbitrap	C8H9NO4	184.0604	Train	Train	Train	Test	Train
AAEJJSZYNKXKSW	NIST23	C(CC(C(C(C(C(C(F)(F)F)(F)F)(F)F)(F)F)(F)F)(F)F)C(=O)O	InChI=1S/C9H5F13O2/c10-4(11,2-1-3(23)24)5(12,13)6(14,15)7(16,17)8(18,19)9(20,21)22/h1-2H2,(H,23,24)	Orbitrap Fusion Lumos	C9H5F13O2	393.0155	Train	Train	Test	Train	Train
AAEVYOVXGOFMJO	NIST23	CC(C)NC1=NC(=NC(=N1)SC)NC(C)C	InChI=1S/C10H19N5S/c1-6(2)11-8-13-9(12-7(3)4)15-10(14-8)16-5/h6-7H,1-5H3,(H2,11,12,13,14,15)	Orbitrap Fusion Lumos	C10H19N5S	242.1434	Train	Test	Train	Train	Train
AAFOAJIKSOVZAS	NIST23	C1=CC=C2C(=C1)C(=O)N(C2=O)CC(=O)C3=C(C=C(C=C3)O)O	InChI=1S/C16H11NO5/c18-9-5-6-12(13(19)7-9)14(20)8-17-15(21)10-3-1-2-4-11(10)16(17)22/h1-7,18-19H,8H2	Thermo Finnigan Elite Orbitrap	C16H11NO5	298.071	Train	Train	Train	Test	Train
AAFYAIHAKSPWOE	NIST23	C1CCN(C1)C2=CC(=NC(=N2)N3CCCC3)Cl	InChI=1S/C12H17ClN4/c13-10-9-11(16-5-1-2-6-16)15-12(14-10)17-7-3-4-8-17/h9H,1-8H2	Orbitrap Fusion Lumos	C12H17ClN4	253.1215	Train	Train	Train	Train	Test
AAGFPTSOPGCENQ	NIST23	C1CC2CN3[C@H](CC=CC3=O)C4C2N(C1)CCC4	InChI=1S/C15H22N2O/c18-14-7-1-6-13-12-5-3-9-16-8-2-4-11(15(12)16)10-17(13)14/h1,7,11-13,15H,2-6,8-10H2/t11?,12?,13-,15?/m1/s1	Thermo Finnigan Elite Orbitrap	C15H22N2O	247.1805	Train	Train	Train	Test	Train
AAGHYTBANACXDE	NIST23	C1=CC=C2C(=C1)C3=C(C(=NC(=N3)C4=CC=C(C=C4)Cl)N)C(=O)O2	InChI=1S/C17H10ClN3O2/c18-10-7-5-9(6-8-10)16-20-14-11-3-1-2-4-12(11)23-17(22)13(14)15(19)21-16/h1-8H,(H2,19,20,21)	Thermo Finnigan Elite Orbitrap	C17H10ClN3O2	324.0534	Train	Test	Train	Train	Train
AAGYWTCZOUXEDH	NIST23	C1=C(C=NC(=C1Br)C#N)Cl	InChI=1S/C6H2BrClN2/c7-5-1-4(8)3-10-6(5)2-9/h1,3H	Orbitrap Fusion Lumos	C6H2BrClN2	216.9163	Test	Train	Train	Train	Train
AAHGADLNTUOUFU	NIST23	C1=CN=C2C(=C1Br)C(=CN2)Br	InChI=1S/C7H4Br2N2/c8-4-1-2-10-7-6(4)5(9)3-11-7/h1-3H,(H,10,11)	Thermo Finnigan Elite Orbitrap	C7H4Br2N2	274.8814	Train	Train	Train	Test	Train
AAHPIJMQJAZYTM	NIST23	C1=CC2=C(C=C1Cl)SC(=C2Cl)C(=O)O	InChI=1S/C9H4Cl2O2S/c10-4-1-2-5-6(3-4)14-8(7(5)11)9(12)13/h1-3H,(H,12,13)	Thermo Finnigan Elite Orbitrap	C9H4Cl2O2S	246.9382	Train	Test	Train	Train	Train
AAHZIIKQJCMENQ	NIST23	CCCN1C(=C(C(=O)N(C1=O)C)C(=O)COC(=O)C2=C(ON=C2C)C)N	InChI=1S/C16H20N4O6/c1-5-6-20-13(17)12(14(22)19(4)16(20)24)10(21)7-25-15(23)11-8(2)18-26-9(11)3/h5-7,17H2,1-4H3	Orbitrap Fusion Lumos	C16H20N4O6	365.1456	Train	Train	Train	Test	Train
AAHZZGHPCKJNNZ	NIST23	CCCCCCCCCCCCCC/C=C/C(CC(=O)O)C(=O)O	InChI=1S/C20H36O4/c1-2-3-4-5-6-7-8-9-10-11-12-13-14-15-16-18(20(23)24)17-19(21)22/h15-16,18H,2-14,17H2,1H3,(H,21,22)(H,23,24)/b16-15+	Thermo Finnigan Elite Orbitrap	C20H36O4	341.2686	Train	Test	Train	Train	Train
AAISUDVSXFOHOW	NIST23	CC1=CC2=NC(=C(C=C2C=C1)/C=C(/C#N)\C(=O)N)N3CCCCC3	InChI=1S/C19H20N4O/c1-13-5-6-14-10-15(11-16(12-20)18(21)24)19(22-17(14)9-13)23-7-3-2-4-8-23/h5-6,9-11H,2-4,7-8H2,1H3,(H2,21,24)/b16-11-	Orbitrap Fusion Lumos	C19H20N4O	321.171	Test	Train	Train	Train	Train
AAJIHHYEPHRIET	NIST23	CC(CCC(C(C)(C)O)O)C1CCC2(C1(CC=C3C2=CCC4C3(CCC(=O)C4(C)C)C)C)C	InChI=1S/C30H48O3/c1-19(9-12-25(32)27(4,5)33)20-13-17-30(8)22-10-11-23-26(2,3)24(31)15-16-28(23,6)21(22)14-18-29(20,30)7/h10,14,19-20,23,25,32-33H,9,11-13,15-18H2,1-8H3	Orbitrap Fusion Lumos	C30H48O3	457.3676	Train	Train	Train	Train	Test
AAJMQTLFRTZCJK	NIST23	CCC(=O)N1CCC(CC1)NC(=O)NC2=CC=C(C=C2)OC(F)(F)F	InChI=1S/C16H20F3N3O3/c1-2-14(23)22-9-7-12(8-10-22)21-15(24)20-11-3-5-13(6-4-11)25-16(17,18)19/h3-6,12H,2,7-10H2,1H3,(H2,20,21,24)	Thermo Finnigan Elite Orbitrap	C16H20F3N3O3	360.1529	Train	Train	Train	Test	Train
AAJQLLWEQXLVJJ	NIST23	CC1=CC=C(C=C1)S(=O)(=O)NCC(C)C	InChI=1S/C11H17NO2S/c1-9(2)8-12-15(13,14)11-6-4-10(3)5-7-11/h4-7,9,12H,8H2,1-3H3	Thermo Finnigan Elite Orbitrap	C11H17NO2S	228.1053	Train	Test	Train	Train	Train
AAJZJNHQPBMCFV	NIST23	COC1=C(N=CN=C1Cl)N	InChI=1S/C5H6ClN3O/c1-10-3-4(6)8-2-9-5(3)7/h2H,1H3,(H2,7,8,9)	Orbitrap Fusion Lumos	C5H6ClN3O	160.0272	Train	Train	Test	Train	Train
AAJZXPWBILCHAW	NIST23	COC(=O)C1=CC(=CN=C1)Br	InChI=1S/C7H6BrNO2/c1-11-7(10)5-2-6(8)4-9-3-5/h2-4H,1H3	Orbitrap Fusion Lumos	C7H6BrNO2	215.9655	Train	Test	Train	Train	Train
AAKJLRGGTJKAMG	NIST23	COCCOC1=C(C=C2C(=C1)C(=NC=N2)NC3=CC=CC(=C3)C#C)OCCOC	InChI=1S/C22H23N3O4/c1-4-16-6-5-7-17(12-16)25-22-18-13-20(28-10-8-26-2)21(29-11-9-27-3)14-19(18)23-15-24-22/h1,5-7,12-15H,8-11H2,2-3H3,(H,23,24,25)	Orbitrap Fusion Lumos	C22H23N3O4	394.1761	Train	Train	Test	Train	Train
AALLCALQGXXWNA	NIST23	C[C@@]12CCC3C(=O)O[C@@H](C[C@]3([C@@H]1[C@H]4C=C[C@@]2(C(=O)O4)O)C)C5=COC=C5	InChI=1S/C20H22O6/c1-18-9-14(11-5-8-24-10-11)25-16(21)12(18)3-6-19(2)15(18)13-4-7-20(19,23)17(22)26-13/h4-5,7-8,10,12-15,23H,3,6,9H2,1-2H3/t12?,13-,14+,15+,18-,19-,20+/m1/s1	Orbitrap Fusion Lumos	C20H22O6	359.1489	Train	Test	Train	Train	Train
AALPWUGBAOXTOC	NIST23	CCN(CC)CCCNC(=O)CCC(=O)NNC1=NC2=CC=CC=C2C3=NC(=NN31)C	InChI=1S/C21H30N8O2/c1-4-28(5-2)14-8-13-22-18(30)11-12-19(31)25-26-21-24-17-10-7-6-9-16(17)20-23-15(3)27-29(20)21/h6-7,9-10H,4-5,8,11-14H2,1-3H3,(H,22,30)(H,24,26)(H,25,31)	Orbitrap Fusion Lumos	C21H30N8O2	427.2564	Test	Train	Train	Train	Train
AANCKJPIOOGVPS	NIST23	C1=C(C(=C(C=N1)Br)N)F	InChI=1S/C5H4BrFN2/c6-3-1-9-2-4(7)5(3)8/h1-2H,(H2,8,9)	Thermo Finnigan Elite Orbitrap	C5H4BrFN2	190.9615	Train	Train	Test	Train	Train
AANFKOMMZYTNJZ	NIST23	COC(=O)C(=O)CC(=O)C1=C(C=C(C=C1)Cl)Cl	InChI=1S/C11H8Cl2O4/c1-17-11(16)10(15)5-9(14)7-3-2-6(12)4-8(7)13/h2-4H,5H2,1H3	Thermo Finnigan Elite Orbitrap	C11H8Cl2O4	274.9872	Train	Train	Test	Train	Train
AANMVENRNJYEMK	NIST23	CC(C)C1CCC(=O)C=C1	InChI=1S/C9H14O/c1-7(2)8-3-5-9(10)6-4-8/h3,5,7-8H,4,6H2,1-2H3	Orbitrap Fusion Lumos	C9H14O	139.1117	Train	Train	Train	Train	Test
AANNAPQFFOIMQA	NIST23	CCOC(=O)C1=C(NC2(C1(C(=O)C3=CC=CC=C32)O)O)C	InChI=1S/C15H15NO5/c1-3-21-13(18)11-8(2)16-15(20)10-7-5-4-6-9(10)12(17)14(11,15)19/h4-7,16,19-20H,3H2,1-2H3	Orbitrap Fusion Lumos	C15H15NO5	290.1023	Train	Test	Train	Train	Train
AANQSMLMQYCRND	NIST23	CC1=CC(=NC=C1)NC=C(C#N)C#N	InChI=1S/C10H8N4/c1-8-2-3-13-10(4-8)14-7-9(5-11)6-12/h2-4,7H,1H3,(H,13,14)	Thermo Finnigan Elite Orbitrap	C10H8N4	185.0822	Train	Train	Train	Train	Test
AANSJHKJTNWLNA	NIST23	CN1C2=C(C=C(C=C2)N)C(=N1)Br	InChI=1S/C8H8BrN3/c1-12-7-3-2-5(10)4-6(7)8(9)11-12/h2-4H,10H2,1H3	Thermo Finnigan Elite Orbitrap	C8H8BrN3	225.9974	Train	Train	Test	Train	Train
AAOFJKLTRKOQTQ	NIST23	CC1=C(C(=C(C=C1OC)OC)C(=O)C)O	InChI=1S/C11H14O4/c1-6-8(14-3)5-9(15-4)10(7(2)12)11(6)13/h5,13H,1-4H3	Thermo Finnigan Elite Orbitrap	C11H14O4	211.0965	Train	Train	Train	Train	Test
AAOFNSJIPAZHQD	NIST23	CC(C)CN1C(=O)C2=C(C1=O)C=C(C=C2)C(=O)O	InChI=1S/C13H13NO4/c1-7(2)6-14-11(15)9-4-3-8(13(17)18)5-10(9)12(14)16/h3-5,7H,6H2,1-2H3,(H,17,18)	Thermo Finnigan Elite Orbitrap	C13H13NO4	248.0917	Train	Train	Test	Train	Train
AAOGJTCYBSSQBI	NIST23	C1CCC(CC1)NC(=O)NC2=CC3=CC=CC=C3C=C2	InChI=1S/C17H20N2O/c20-17(18-15-8-2-1-3-9-15)19-16-11-10-13-6-4-5-7-14(13)12-16/h4-7,10-12,15H,1-3,8-9H2,(H2,18,19,20)	Thermo Finnigan Elite Orbitrap	C17H20N2O	269.1648	Train	Train	Test	Train	Train
AAOLKUONXGOAGA	NIST23	CC1=CC(=CC(=C1O)C(=O)O)C=O	InChI=1S/C9H8O4/c1-5-2-6(4-10)3-7(8(5)11)9(12)13/h2-4,11H,1H3,(H,12,13)	Thermo Finnigan Elite Orbitrap	C9H8O4	181.0495	Test	Train	Train	Train	Train
AAORACFZMYMFCG	NIST23	CCCCCCCCC(=O)NCC1=CC(=C(C=C1I)O)OC	InChI=1S/C17H26INO3/c1-3-4-5-6-7-8-9-17(21)19-12-13-10-16(22-2)15(20)11-14(13)18/h10-11,20H,3-9,12H2,1-2H3,(H,19,21)	Thermo Finnigan Elite Orbitrap	C17H26INO3	420.103	Test	Train	Train	Train	Train
AAOSLLBWWRKJIR	NIST23	C1CCN(C1)C(=O)CCl	InChI=1S/C6H10ClNO/c7-5-6(9)8-3-1-2-4-8/h1-5H2	Orbitrap Fusion Lumos	C6H10ClNO	148.0524	Train	Train	Train	Train	Test
AAOVKJBEBIDNHE	NIST23	CN1C(=O)CN=C(C2=C1C=CC(=C2)Cl)C3=CC=CC=C3	InChI=1S/C16H13ClN2O/c1-19-14-8-7-12(17)9-13(14)16(18-10-15(19)20)11-5-3-2-4-6-11/h2-9H,10H2,1H3	Thermo Finnigan Elite Orbitrap	C16H13ClN2O	285.0789	Train	Test	Train	Train	Train
AAPGEKMDLXBUBL	NIST23	CC(CC[C@H]1C(=C)CCC2[C@@]1(CCC[C@]2(C)C(=O)O)C)CCOC(=O)C	InChI=1S/C22H36O4/c1-15(11-14-26-17(3)23)7-9-18-16(2)8-10-19-21(18,4)12-6-13-22(19,5)20(24)25/h15,18-19H,2,6-14H2,1,3-5H3,(H,24,25)/t15?,18-,19?,21+,22-/m0/s1	Thermo Finnigan Elite Orbitrap	C22H36O4	365.2686	Train	Test	Train	Train	Train
AAPGLCCSVSGLFH	NIST23	C1CNC(=O)C2=C(C1=O)C=CN2	InChI=1S/C8H8N2O2/c11-6-2-4-10-8(12)7-5(6)1-3-9-7/h1,3,9H,2,4H2,(H,10,12)	Thermo Finnigan Elite Orbitrap	C8H8N2O2	165.0659	Train	Train	Train	Test	Train
AAPHNFJLVIIBFG	NIST23	CCN1C(=O)/C(=C/C2=CC3=CC=CC=C3OC2C)/SC1=S	InChI=1S/C16H15NO2S2/c1-3-17-15(18)14(21-16(17)20)9-12-8-11-6-4-5-7-13(11)19-10(12)2/h4-10H,3H2,1-2H3/b14-9-	Thermo Finnigan Elite Orbitrap	C16H15NO2S2	318.0617	Train	Train	Train	Train	Test
AAPOVDIBCPRZPC	NIST23	CC1=CC(=C(C(=C1)O)C(=O)C)C	InChI=1S/C10H12O2/c1-6-4-7(2)10(8(3)11)9(12)5-6/h4-5,12H,1-3H3	Thermo Finnigan Elite Orbitrap	C10H12O2	165.091	Train	Train	Train	Train	Test
AAPVOVKOHNCXJA	NIST23	CCOC(=O)CC(CC(=O)C)C(=O)OCC	InChI=1S/C11H18O5/c1-4-15-10(13)7-9(6-8(3)12)11(14)16-5-2/h9H,4-7H2,1-3H3	Thermo Finnigan Elite Orbitrap	C11H18O5	231.1227	Train	Train	Train	Train	Test
AAPZMQVULRVUEU	NIST23	C[C@@H]1C[C@H]2[C@@H]3CCC4=CC(=O)C=C[C@@]4(C3=CC[C@@]2([C@]1(C(=O)COC(=O)C)O)C)C	InChI=1S/C24H30O5/c1-14-11-20-18-6-5-16-12-17(26)7-9-22(16,3)19(18)8-10-23(20,4)24(14,28)21(27)13-29-15(2)25/h7-9,12,14,18,20,28H,5-6,10-11,13H2,1-4H3/t14-,18-,20+,22+,23+,24+/m1/s1	Thermo Finnigan Elite Orbitrap	C24H30O5	399.2166	Train	Test	Train	Train	Train
AAQHUPAEJMTLMW	NIST23	COC1=CC=C(C=C1)OCC(=O)NC2=CC3=C(C=C2)OCO3	InChI=1S/C16H15NO5/c1-19-12-3-5-13(6-4-12)20-9-16(18)17-11-2-7-14-15(8-11)22-10-21-14/h2-8H,9-10H2,1H3,(H,17,18)	Thermo Finnigan Elite Orbitrap	C16H15NO5	302.1023	Test	Train	Train	Train	Train
AAQMWDANTBEUPJ	NIST23	C1=CC=C2C(=C1)NC(=N2)CC(=O)NN	InChI=1S/C9H10N4O/c10-13-9(14)5-8-11-6-3-1-2-4-7(6)12-8/h1-4H,5,10H2,(H,11,12)(H,13,14)	Thermo Finnigan Elite Orbitrap	C9H10N4O	191.0927	Train	Train	Test	Train	Train
AAQTWLBJPNLKHT	NIST23	C1=CC2=C3C(=C1)NC=NC3=CC=C2	InChI=1S/C11H8N2/c1-3-8-4-2-6-10-11(8)9(5-1)12-7-13-10/h1-7H,(H,12,13)	Thermo Finnigan Elite Orbitrap	C11H8N2	169.076	Test	Train	Train	Train	Train
AARBGTGCWPKYNV	NIST23	C1=CC=C(C=C1)NC(=O)CN2C3=CC=CC=C3SC2=O	InChI=1S/C15H12N2O2S/c18-14(16-11-6-2-1-3-7-11)10-17-12-8-4-5-9-13(12)20-15(17)19/h1-9H,10H2,(H,16,18)	Orbitrap Fusion Lumos	C15H12N2O2S	285.0692	Train	Test	Train	Train	Train
AARFUCMXVZRFBG	NIST23	CC(C)C1=NN=C(S1)NC(=O)CCl	InChI=1S/C7H10ClN3OS/c1-4(2)6-10-11-7(13-6)9-5(12)3-8/h4H,3H2,1-2H3,(H,9,11,12)	Thermo Finnigan Elite Orbitrap	C7H10ClN3OS	220.0306	Train	Train	Train	Train	Test
AARNVVCHOMHOPP	NIST23	C1=CSC(=C1)C(=O)NC2=NC=NC3=C2NC=N3	InChI=1S/C10H7N5OS/c16-10(6-2-1-3-17-6)15-9-7-8(12-4-11-7)13-5-14-9/h1-5H,(H2,11,12,13,14,15,16)	Thermo Finnigan Elite Orbitrap	C10H7N5OS	246.0444	Test	Train	Train	Train	Train
AARSOULZHCSWKN	NIST23	CN1N=C(N=N1)C2=CC=CC=C2N	InChI=1S/C8H9N5/c1-13-11-8(10-12-13)6-4-2-3-5-7(6)9/h2-5H,9H2,1H3	Thermo Finnigan Elite Orbitrap	C8H9N5	176.0931	Train	Train	Test	Train	Train
AASLYBMLLLNNCD	NIST23	CC1=CC=C(C=C1)NC(=O)C(C2=CC=CC=C2)NC3=CC=CC=C3	InChI=1S/C21H20N2O/c1-16-12-14-19(15-13-16)23-21(24)20(17-8-4-2-5-9-17)22-18-10-6-3-7-11-18/h2-15,20,22H,1H3,(H,23,24)	Orbitrap Fusion Lumos	C21H20N2O	317.1648	Train	Train	Train	Test	Train
AASSTUSOWJMKQD	NIST23	C1=CC=C(C=C1)CNC2=NC3=C(S2)C=C(C=C3)F	InChI=1S/C14H11FN2S/c15-11-6-7-12-13(8-11)18-14(17-12)16-9-10-4-2-1-3-5-10/h1-8H,9H2,(H,16,17)	Thermo Finnigan Elite Orbitrap	C14H11FN2S	259.07	Train	Train	Train	Test	Train
AASWQLBRYLBLDN	NIST23	C1CN(CCN1CC2=CC=CC=C2F)C(=O)C3=CC=CC=C3F	InChI=1S/C18H18F2N2O/c19-16-7-3-1-5-14(16)13-21-9-11-22(12-10-21)18(23)15-6-2-4-8-17(15)20/h1-8H,9-13H2	Orbitrap Fusion Lumos	C18H18F2N2O	317.146	Train	Train	Test	Train	Train
AATNPSPOECSJBO	NIST23	COC1=CC=C(C=C1)C2=CC(=O)NC(=S)N2	InChI=1S/C11H10N2O2S/c1-15-8-4-2-7(3-5-8)9-6-10(14)13-11(16)12-9/h2-6H,1H3,(H2,12,13,14,16)	Thermo Finnigan Elite Orbitrap	C11H10N2O2S	235.0536	Train	Train	Train	Train	Test
AATNZNJRDOVKDD	NIST23	CCOP(=O)(CC)OCC	InChI=1S/C6H15O3P/c1-4-8-10(7,6-3)9-5-2/h4-6H2,1-3H3	Thermo Finnigan Elite Orbitrap	C6H15O3P	167.0832	Train	Train	Test	Train	Train
AATZDKLUXUTSRL	NIST23	C1=CC2=NSN=C2C(=C1)NC(=O)CCl	InChI=1S/C8H6ClN3OS/c9-4-7(13)10-5-2-1-3-6-8(5)12-14-11-6/h1-3H,4H2,(H,10,13)	Thermo Finnigan Elite Orbitrap	C8H6ClN3OS	227.9993	Train	Train	Train	Train	Test
AAUHKQNZGAGABM	NIST23	CC1=C(C=CC(=C1)OCC(=O)N/N=C/C2=CC=CC=C2Cl)Cl	InChI=1S/C16H14Cl2N2O2/c1-11-8-13(6-7-14(11)17)22-10-16(21)20-19-9-12-4-2-3-5-15(12)18/h2-9H,10H2,1H3,(H,20,21)/b19-9+	Thermo Finnigan Elite Orbitrap	C16H14Cl2N2O2	337.0505	Train	Train	Train	Test	Train
AAVDDDPGTRDTJT	NIST23	C1=CC=C2C(=C1)C(C3=CC=CC=C32)COC(=O)[C@H](CC(=O)O)NC(=O)OCC4C5=CC=CC=C5C6=CC=CC=C46	InChI=1S/C33H27NO6/c35-31(36)17-30(32(37)39-18-28-24-13-5-1-9-20(24)21-10-2-6-14-25(21)28)34-33(38)40-19-29-26-15-7-3-11-22(26)23-12-4-8-16-27(23)29/h1-16,28-30H,17-19H2,(H,34,38)(H,35,36)/t30-/m0/s1	Orbitrap Fusion Lumos	C33H27NO6	534.1911	Train	Train	Train	Test	Train
AAVOSBAXDRASAH	NIST23	CCCNC1(CCCCC1=O)C2=CC(=CC=C2)OC	InChI=1S/C16H23NO2/c1-3-11-17-16(10-5-4-9-15(16)18)13-7-6-8-14(12-13)19-2/h6-8,12,17H,3-5,9-11H2,1-2H3	Orbitrap Fusion Lumos	C16H23NO2	262.1802	Train	Train	Train	Train	Test
AAVSQBMWOCNSDL	NIST23	C1=CC=C(C=C1)NC(=O)NO	InChI=1S/C7H8N2O2/c10-7(9-11)8-6-4-2-1-3-5-6/h1-5,11H,(H2,8,9,10)	Orbitrap Fusion Lumos	C7H8N2O2	153.0659	Train	Train	Train	Train	Test
AAVUKLGYVIGYKQ	NIST23	C1=CC(=CC=C1NC(=O)NC2=CC=NC=C2)Cl	InChI=1S/C12H10ClN3O/c13-9-1-3-10(4-2-9)15-12(17)16-11-5-7-14-8-6-11/h1-8H,(H2,14,15,16,17)	Thermo Finnigan Elite Orbitrap	C12H10ClN3O	248.0585	Train	Train	Test	Train	Train
AAVYIKIZGPTVFN	NIST23	C1=CC=C(C=C1)N2C(=O)C=CC(=N2)C(=O)O	InChI=1S/C11H8N2O3/c14-10-7-6-9(11(15)16)12-13(10)8-4-2-1-3-5-8/h1-7H,(H,15,16)	Thermo Finnigan Elite Orbitrap	C11H8N2O3	217.0608	Train	Train	Train	Train	Test
AAXCXJDQWSSCHL	NIST23	CC1=CC=C(C=C1)S(=O)(=O)N2CCCC2=O	InChI=1S/C11H13NO3S/c1-9-4-6-10(7-5-9)16(14,15)12-8-2-3-11(12)13/h4-7H,2-3,8H2,1H3	Thermo Finnigan Elite Orbitrap	C11H13NO3S	240.0689	Train	Test	Train	Train	Train
AAXHDXXSVPGFQV	NIST23	C[C@@]12CC[C@@]3(C(=CCC4[C@]3(CCC5[C@@]4(CC[C@@H](C5(C)C)O[C@H]6[C@@H]([C@H]([C@@H]([C@H](O6)C(=O)O)O)O)O[C@H]7[C@@H]([C@H]([C@@H]([C@H](O7)C(=O)O)O)O)O)CO)C)C1CC(C[C@H]2O)(C)C)C	InChI=1S/C42H66O15/c1-37(2)16-20-19-8-9-22-41(7,40(19,6)15-14-39(20,5)23(44)17-37)12-10-21-38(3,4)24(11-13-42(21,22)18-43)54-36-32(28(48)27(47)31(56-36)34(52)53)57-35-29(49)25(45)26(46)30(55-35)33(50)51/h8,20-32,35-36,43-49H,9-18H2,1-7H3,(H,50,51)(H,52,53)/t20?,21?,22?,23-,24+,25+,26+,27+,28+,29-,30+,31+,32-,35+,36-,39-,40-,41-,42-/m1/s1	Orbitrap Fusion Lumos	C42H66O15	811.4474	Train	Train	Train	Train	Test
AAYRYMHCWIZRLA	NIST23	CCCCCCCCCCCCCCCCCCCCCC(=O)N[C@@H](CO[C@H]1C([C@H]([C@@H](C(O1)CO)O[C@H]2C([C@H]([C@H](C(O2)CO)O)O[C@@]3(CC([C@H](C(O3)[C@@H]([C@@H](CO)O[C@@]4(CC([C@H](C(O4)[C@@H]([C@@H](CO)O)O)NC(=O)C)O)C(=O)O)O)NC(=O)C)O)C(=O)O)O)O)O)[C@@H](/C=C/CCCCCCCCCCCCC)O	InChI=1S/C74H133N3O29/c1-5-7-9-11-13-15-17-19-20-21-22-23-24-26-28-30-32-34-36-38-56(88)77-48(49(84)37-35-33-31-29-27-25-18-16-14-12-10-8-6-2)45-99-69-63(93)62(92)65(55(44-81)101-69)102-70-64(94)68(60(90)53(42-79)100-70)106-74(72(97)98)40-51(86)58(76-47(4)83)67(105-74)61(91)54(43-80)103-73(71(95)96)39-50(85)57(75-46(3)82)66(104-73)59(89)52(87)41-78/h35,37,48-55,57-70,78-81,84-87,89-94H,5-34,36,38…	Orbitrap Fusion Lumos	C74H133N3O29	1528.9098	Train	Test	Train	Train	Train
AAZMHPMNAVEBRE	NIST23	C1[C@@H]2[C@H]([C@H]([C@@H](O2)N3C4=NC=NC(=C4N=C3SC5=CC=C(C=C5)Cl)N)O)OP(=O)(O1)O	InChI=1S/C16H15ClN5O6PS/c17-7-1-3-8(4-2-7)30-16-21-10-13(18)19-6-20-14(10)22(16)15-11(23)12-9(27-15)5-26-29(24,25)28-12/h1-4,6,9,11-12,15,23H,5H2,(H,24,25)(H2,18,19,20)/t9-,11-,12-,15-/m1/s1	Thermo Finnigan Elite Orbitrap	C16H15ClN5O6PS	472.0242	Train	Test	Train	Train	Train
ABAACZADBYZXPL	NIST23	C=CCNC(=S)C(=O)NC1=CC=CC=C1	InChI=1S/C11H12N2OS/c1-2-8-12-11(15)10(14)13-9-6-4-3-5-7-9/h2-7H,1,8H2,(H,12,15)(H,13,14)	Orbitrap Fusion Lumos	C11H12N2OS	221.0743	Train	Train	Test	Train	Train
ABBDHDWRKBFZBY	NIST23	C1=CC=C(C(=C1)OCC2=CC=C(C=C2)C(=N)N)F	InChI=1S/C14H13FN2O/c15-12-3-1-2-4-13(12)18-9-10-5-7-11(8-6-10)14(16)17/h1-8H,9H2,(H3,16,17)	Thermo Finnigan Elite Orbitrap	C14H13FN2O	245.1085	Train	Train	Train	Test	Train
ABBKOIZWGCVCKE	NIST23	CC(C)C1=CC=C(C=C1)NC(=O)N	InChI=1S/C10H14N2O/c1-7(2)8-3-5-9(6-4-8)12-10(11)13/h3-7H,1-2H3,(H3,11,12,13)	Orbitrap Fusion Lumos	C10H14N2O	179.1179	Train	Train	Train	Test	Train
ABBTYIZLBREAAO	NIST23	CCN(CC)C(=O)CN1C=C(C2=CC=CC=C21)C(=O)C(=O)NC3=CC4=C(C=C3)OCCO4	InChI=1S/C24H25N3O5/c1-3-26(4-2)22(28)15-27-14-18(17-7-5-6-8-19(17)27)23(29)24(30)25-16-9-10-20-21(13-16)32-12-11-31-20/h5-10,13-14H,3-4,11-12,15H2,1-2H3,(H,25,30)	Thermo Finnigan Elite Orbitrap	C24H25N3O5	436.1867	Train	Test	Train	Train	Train
ABBVLAQJFLFDOB	NIST23	C1C(C1(Cl)Cl)CSC2=CC=CC=C2N	InChI=1S/C10H11Cl2NS/c11-10(12)5-7(10)6-14-9-4-2-1-3-8(9)13/h1-4,7H,5-6,13H2	Orbitrap Fusion Lumos	C10H11Cl2NS	248.0062	Train	Test	Train	Train	Train
ABCNUVGFUGMTOA	NIST23	CC(C)(C)C1=CC=C(C=C1)C2=CSC(=N2)N	InChI=1S/C13H16N2S/c1-13(2,3)10-6-4-9(5-7-10)11-8-16-12(14)15-11/h4-8H,1-3H3,(H2,14,15)	Thermo Finnigan Elite Orbitrap	C13H16N2S	233.1107	Train	Train	Train	Test	Train
ABDKAPXRBAPSQN	NIST23	COC1=CC=CC=C1OC	InChI=1S/C8H10O2/c1-9-7-5-3-4-6-8(7)10-2/h3-6H,1-2H3	Thermo Finnigan Elite Orbitrap	C8H10O2	139.0754	Train	Test	Train	Train	Train
ABDLIIONBBQBGV	NIST23	C1CC(OC1)CNC(=O)CSC2=NC=NC3=C2C=NN3C4=CC=C(C=C4)F	InChI=1S/C18H18FN5O2S/c19-12-3-5-13(6-4-12)24-17-15(9-23-24)18(22-11-21-17)27-10-16(25)20-8-14-2-1-7-26-14/h3-6,9,11,14H,1-2,7-8,10H2,(H,20,25)	Orbitrap Fusion Lumos	C18H18FN5O2S	388.1238	Train	Test	Train	Train	Train
ABDMBNAKYBUEEX	NIST23	CCOC(=O)C1C2CCC(N2C)CC1O	InChI=1S/C11H19NO3/c1-3-15-11(14)10-8-5-4-7(12(8)2)6-9(10)13/h7-10,13H,3-6H2,1-2H3	Thermo Finnigan Elite Orbitrap	C11H19NO3	214.1438	Train	Train	Test	Train	Train
ABERUOJGWHYBJL	NIST23	C1CNCCC1C(=O)C2=CC=C(C=C2)F	InChI=1S/C12H14FNO/c13-11-3-1-9(2-4-11)12(15)10-5-7-14-8-6-10/h1-4,10,14H,5-8H2	Orbitrap Fusion Lumos	C12H14FNO	208.1132	Train	Train	Test	Train	Train
ABESZBBWDFJISN	NIST23	CC(C)NC(=O)C1CCCCC1	InChI=1S/C10H19NO/c1-8(2)11-10(12)9-6-4-3-5-7-9/h8-9H,3-7H2,1-2H3,(H,11,12)	Orbitrap Fusion Lumos	C10H19NO	170.1539	Train	Train	Test	Train	Train
ABEUCTPKYMGJPZ	NIST23	COC(=O)C1=CC2=C(NC=C2I)N=C1	InChI=1S/C9H7IN2O2/c1-14-9(13)5-2-6-7(10)4-12-8(6)11-3-5/h2-4H,1H3,(H,11,12)	Thermo Finnigan Elite Orbitrap	C9H7IN2O2	302.9625	Test	Train	Train	Train	Train
ABEYWCYQIMNVPM	NIST23	CC(C)(C)OC(=O)N1CCN(CC1)CCCCCN	InChI=1S/C14H29N3O2/c1-14(2,3)19-13(18)17-11-9-16(10-12-17)8-6-4-5-7-15/h4-12,15H2,1-3H3	Orbitrap Fusion Lumos	C14H29N3O2	272.2333	Train	Train	Test	Train	Train
ABFGKTKVMVRAGW	NIST23	CC(C)CN1C(=C(C(=O)N(C1=O)C)C(=O)COC(=O)C2=CC(=NC3=CC=CC=C32)C4=CC=CO4)N	InChI=1S/C25H24N4O6/c1-14(2)12-29-22(26)21(23(31)28(3)25(29)33)19(30)13-35-24(32)16-11-18(20-9-6-10-34-20)27-17-8-5-4-7-15(16)17/h4-11,14H,12-13,26H2,1-3H3	Thermo Finnigan Elite Orbitrap	C25H24N4O6	477.1769	Train	Train	Train	Train	Test
ABFMKNAYGAIHHX	NIST23	CCOC(=O)C1=CC(=C(C=C1OC)N)Cl	InChI=1S/C10H12ClNO3/c1-3-15-10(13)6-4-7(11)8(12)5-9(6)14-2/h4-5H,3,12H2,1-2H3	Orbitrap Fusion Lumos	C10H12ClNO3	230.0578	Train	Train	Test	Train	Train
ABFVQIXFKQQEOF	NIST23	CN1C(=C(C(=O)NC1=O)N2CCCCC2)N	InChI=1S/C10H16N4O2/c1-13-8(11)7(9(15)12-10(13)16)14-5-3-2-4-6-14/h2-6,11H2,1H3,(H,12,15,16)	Orbitrap Fusion Lumos	C10H16N4O2	225.1346	Test	Train	Train	Train	Train
ABGJOXCKRHYVMF	NIST23	COC(=O)C1=C(N(N=N1)C2CCNCC2)C(=O)OC	InChI=1S/C11H16N4O4/c1-18-10(16)8-9(11(17)19-2)15(14-13-8)7-3-5-12-6-4-7/h7,12H,3-6H2,1-2H3	Thermo Finnigan Elite Orbitrap	C11H16N4O4	269.1244	Train	Train	Test	Train	Train
ABHBNGLDUNAXSR	NIST23	CNCC1=CC=C(C=C1)N2CCCCC2	InChI=1S/C13H20N2/c1-14-11-12-5-7-13(8-6-12)15-9-3-2-4-10-15/h5-8,14H,2-4,9-11H2,1H3	Orbitrap Fusion Lumos	C13H20N2	205.1699	Train	Train	Train	Test	Train
ABHHIGWFFMCQOC	NIST23	C1CCNC(=O)CCC(=O)NCCCCCN(C(=O)CCC(=O)NCCCCCN(C(=O)CCC(=O)NCC1)O)O	InChI=1S/C27H48N6O8/c34-22-10-11-23(35)29-18-6-2-8-20-32(40)27(39)15-13-25(37)31-19-7-3-9-21-33(41)26(38)14-12-24(36)30-17-5-1-4-16-28-22/h40-41H,1-21H2,(H,28,34)(H,29,35)(H,30,36)(H,31,37)	Thermo Finnigan Elite Orbitrap	C27H48N6O8	585.3606	Train	Train	Train	Train	Test
ABICJYZKIYUWEE	NIST23	C1(C(=O)NC(=O)NC1=O)[N+](=O)[O-]	InChI=1S/C4H3N3O5/c8-2-1(7(11)12)3(9)6-4(10)5-2/h1H,(H2,5,6,8,9,10)	Thermo Finnigan Elite Orbitrap	C4H3N3O5	174.0145	Train	Train	Train	Test	Train
ABIOOQOEQUFJTE	NIST23	CC(C)C1C(=O)N2C(CC34C2N(C5=CC=CC=C53)C6(CCC7C(CCCC7(C6C4)C)(C)C)C)C(=O)N1	InChI=1S/C31H43N3O2/c1-18(2)24-26(36)33-21(25(35)32-24)16-31-17-23-29(5)14-9-13-28(3,4)22(29)12-15-30(23,6)34(27(31)33)20-11-8-7-10-19(20)31/h7-8,10-11,18,21-24,27H,9,12-17H2,1-6H3,(H,32,35)	Orbitrap Fusion Lumos	C31H43N3O2	490.3428	Train	Train	Test	Train	Train
ABIUHPWEYMSGSR	NIST23	CC1=CC(=CC(=C1O)Br)C2(C3=CC=CC=C3S(=O)(=O)O2)C4=CC(=C(C(=C4)C)O)Br	InChI=1S/C21H16Br2O5S/c1-11-7-13(9-16(22)19(11)24)21(14-8-12(2)20(25)17(23)10-14)15-5-3-4-6-18(15)29(26,27)28-21/h3-10,24-25H,1-2H3	Thermo Finnigan Elite Orbitrap	C21H16Br2O5S	538.9158	Train	Train	Train	Train	Test
ABJATKZPSPFIQY	NIST23	COC(=O)C1=C(C=C(C=C1)C(=O)NCCCOCCOCCOCCCNC(=O)CCCC[C@H]2[C@@H]3[C@H](CS2)NC(=O)N3)P(C4=CC=CC=C4)C5=CC=CC=C5	InChI=1S/C41H53N4O8PS/c1-50-40(48)33-19-18-30(28-35(33)54(31-12-4-2-5-13-31)32-14-6-3-7-15-32)39(47)43-21-11-23-52-25-27-53-26-24-51-22-10-20-42-37(46)17-9-8-16-36-38-34(29-55-36)44-41(49)45-38/h2-7,12-15,18-19,28,34,36,38H,8-11,16-17,20-27,29H2,1H3,(H,42,46)(H,43,47)(H2,44,45,49)/t34-,36-,38-/m0/s1	Thermo Finnigan Elite Orbitrap	C41H53N4O8PS	793.3395	Train	Train	Train	Train	Test
ABJFBJGGLJVMAQ	NIST23	C1=CC=C2C(=C1)NC(=O)C(=O)N2	InChI=1S/C8H6N2O2/c11-7-8(12)10-6-4-2-1-3-5(6)9-7/h1-4H,(H,9,11)(H,10,12)	Orbitrap Fusion Lumos	C8H6N2O2	163.0502	Train	Train	Test	Train	Train
ABJNOBGDZXNJBU	NIST23	CCC(=O)N1CCN(CC1)C2=C(C=C(C=C2)Cl)N	InChI=1S/C13H18ClN3O/c1-2-13(18)17-7-5-16(6-8-17)12-4-3-10(14)9-11(12)15/h3-4,9H,2,5-8,15H2,1H3	Thermo Finnigan Elite Orbitrap	C13H18ClN3O	268.1211	Test	Train	Train	Train	Train
ABJOCPBDVGJFLG	NIST23	CC(=CCC1=C(C=CC(=C1)CC2(C(=C(C(=O)O2)OC)C3=CC(=C(C=C3)O)O)C(=O)OC)O)C	InChI=1S/C25H26O8/c1-14(2)5-7-16-11-15(6-9-18(16)26)13-25(24(30)32-4)21(22(31-3)23(29)33-25)17-8-10-19(27)20(28)12-17/h5-6,8-12,26-28H,7,13H2,1-4H3	Orbitrap Fusion Lumos	C25H26O8	455.17	Train	Train	Train	Test	Train
ABJQKDJOYSQVFX	NIST23	C1=CC=C2C(=C1)C(=CC=C2O)N	InChI=1S/C10H9NO/c11-9-5-6-10(12)8-4-2-1-3-7(8)9/h1-6,12H,11H2	Thermo Finnigan Elite Orbitrap	C10H9NO	160.0757	Test	Train	Train	Train	Train
ABJZEFJLHIKWDI	NIST23	CCOC1=CC=C(C=C1)CC2CCC(=O)NC2=O	InChI=1S/C14H17NO3/c1-2-18-12-6-3-10(4-7-12)9-11-5-8-13(16)15-14(11)17/h3-4,6-7,11H,2,5,8-9H2,1H3,(H,15,16,17)	Orbitrap Fusion Lumos	C14H17NO3	248.1281	Train	Test	Train	Train	Train
ABKJCDILEUEJSH	NIST23	C1=CC=C(C(=C1)/C=N/NC(=O)CCCCCC(=O)O)C(=O)O	InChI=1S/C15H18N2O5/c18-13(8-2-1-3-9-14(19)20)17-16-10-11-6-4-5-7-12(11)15(21)22/h4-7,10H,1-3,8-9H2,(H,17,18)(H,19,20)(H,21,22)/b16-10+	Thermo Finnigan Elite Orbitrap	C15H18N2O5	307.1289	Train	Train	Train	Train	Test
ABKNBGRNCFAEPT	NIST23	CC(=CCC1=CC(=C2C(=C1)C(=O)C=C(N2)C(C)(C)C=C)CC=C(C)C)C	InChI=1S/C24H31NO/c1-8-24(6,7)22-15-21(26)20-14-18(11-9-16(2)3)13-19(23(20)25-22)12-10-17(4)5/h8-10,13-15H,1,11-12H2,2-7H3,(H,25,26)	Thermo Finnigan Elite Orbitrap	C24H31NO	350.2478	Train	Test	Train	Train	Train
ABKOTFKKMABCRW	NIST23	C1=CC=C2C(=C1)C(=O)C(=O)N2CCC(=O)O	InChI=1S/C11H9NO4/c13-9(14)5-6-12-8-4-2-1-3-7(8)10(15)11(12)16/h1-4H,5-6H2,(H,13,14)	Orbitrap Fusion Lumos	C11H9NO4	220.0604	Train	Train	Test	Train	Train
ABKPQYWVTSGYSD	NIST23	C=CCNC1=C(N=C(O1)C2=CC=C(C=C2)Cl)C#N	InChI=1S/C13H10ClN3O/c1-2-7-16-13-11(8-15)17-12(18-13)9-3-5-10(14)6-4-9/h2-6,16H,1,7H2	Thermo Finnigan Elite Orbitrap	C13H10ClN3O	260.0585	Train	Test	Train	Train	Train
ABKUDWKUABCGGM	NIST23	CC(C)(C)OC(=O)NC1(CCN(CC1)CC2=CC=CC=C2)C(=O)OC	InChI=1S/C19H28N2O4/c1-18(2,3)25-17(23)20-19(16(22)24-4)10-12-21(13-11-19)14-15-8-6-5-7-9-15/h5-9H,10-14H2,1-4H3,(H,20,23)	Thermo Finnigan Elite Orbitrap	C19H28N2O4	349.2122	Test	Train	Train	Train	Train
ABLVRPFWYKHVSD	NIST23	C1=CC(=NN=C1SCC(=O)O)Cl	InChI=1S/C6H5ClN2O2S/c7-4-1-2-5(9-8-4)12-3-6(10)11/h1-2H,3H2,(H,10,11)	Orbitrap Fusion Lumos	C6H5ClN2O2S	204.9833	Train	Train	Test	Train	Train
ABLYHHAPJOFYQH	NIST23	COC1=CC(=CC2=C1OCO2)/C=C\3/C(=O)SC(=N3)SCC=C	InChI=1S/C15H13NO4S2/c1-3-4-21-15-16-10(14(17)22-15)5-9-6-11(18-2)13-12(7-9)19-8-20-13/h3,5-7H,1,4,8H2,2H3/b10-5-	Thermo Finnigan Elite Orbitrap	C15H13NO4S2	336.0359	Train	Test	Train	Train	Train
ABMFUZRWANUQNU	NIST23	CN(C)S(=O)(=O)OC1=CC=C(C=C1)[N+](=O)[O-]	InChI=1S/C8H10N2O5S/c1-9(2)16(13,14)15-8-5-3-7(4-6-8)10(11)12/h3-6H,1-2H3	Orbitrap Fusion Lumos	C8H10N2O5S	247.0383	Train	Train	Test	Train	Train
ABMFXXOTRWFUJQ	NIST23	CC(C)C(=O)N/N=C/C1=CC=C(C=C1)Cl	InChI=1S/C11H13ClN2O/c1-8(2)11(15)14-13-7-9-3-5-10(12)6-4-9/h3-8H,1-2H3,(H,14,15)/b13-7+	Orbitrap Fusion Lumos	C11H13ClN2O	225.0789	Train	Train	Train	Test	Train
ABMVKTZVISYDNS	NIST23	CC(C1=CC=CC=C1)NC(=O)NC2=CC=CC=C2	InChI=1S/C15H16N2O/c1-12(13-8-4-2-5-9-13)16-15(18)17-14-10-6-3-7-11-14/h2-12H,1H3,(H2,16,17,18)	Thermo Finnigan Elite Orbitrap	C15H16N2O	241.1335	Train	Train	Test	Train	Train
ABMVTYGGTMHHTN	NIST23	C1=CC=C(C=C1)CCC(C2=CC=CC=C2)N	InChI=1S/C15H17N/c16-15(14-9-5-2-6-10-14)12-11-13-7-3-1-4-8-13/h1-10,15H,11-12,16H2	Thermo Finnigan Elite Orbitrap	C15H17N	212.1434	Train	Train	Test	Train	Train
ABMYEXAYWZJVOV	NIST23	B(C1=CN=CC=C1)(O)O	InChI=1S/C5H6BNO2/c8-6(9)5-2-1-3-7-4-5/h1-4,8-9H	Thermo Finnigan Elite Orbitrap	C5H6BNO2	124.0564	Train	Train	Train	Test	Train
ABNCIWHCOXTEEZ	NIST23	C/C=C/CC(C1=CC=NC=C1)C/C=C/C	InChI=1S/C14H19N/c1-3-5-7-13(8-6-4-2)14-9-11-15-12-10-14/h3-6,9-13H,7-8H2,1-2H3/b5-3+,6-4+	Thermo Finnigan Elite Orbitrap	C14H19N	202.159	Train	Train	Test	Train	Train
ABNOLAKKOIWOEF	NIST23	C1CN(CCN1C2=CC=C(C=C2)F)C(=S)C3=CC=C(O3)C4=CC=C(C=C4)Br	InChI=1S/C21H18BrFN2OS/c22-16-3-1-15(2-4-16)19-9-10-20(26-19)21(27)25-13-11-24(12-14-25)18-7-5-17(23)6-8-18/h1-10H,11-14H2	Thermo Finnigan Elite Orbitrap	C21H18BrFN2OS	445.038	Test	Train	Train	Train	Train
ABNPNGOJWAZAGV	NIST23	C1C(=O)NC2=C(O1)C=CC(=C2)C3=CSC(=N3)N	InChI=1S/C11H9N3O2S/c12-11-14-8(5-17-11)6-1-2-9-7(3-6)13-10(15)4-16-9/h1-3,5H,4H2,(H2,12,14)(H,13,15)	Thermo Finnigan Elite Orbitrap	C11H9N3O2S	248.0488	Train	Train	Test	Train	Train
ABOOPXYCKNFDNJ	NIST23	CC(C(=O)O)OC1=CC=C(C=C1)OC2=CN=C3C=C(C=CC3=N2)Cl	InChI=1S/C17H13ClN2O4/c1-10(17(21)22)23-12-3-5-13(6-4-12)24-16-9-19-15-8-11(18)2-7-14(15)20-16/h2-10H,1H3,(H,21,22)	Thermo Finnigan Elite Orbitrap	C17H13ClN2O4	345.0637	Train	Train	Train	Test	Train
ABOPTWOWDLNBOE	NIST23	CC(C)(C(C(C1=C(C=C2C(=C1)C=CC(=O)O2)OC)O[C@H]3[C@@H]([C@H]([C@@H]([C@H](O3)CO)O)O)O)O)O	InChI=1S/C21H28O11/c1-21(2,28)19(27)18(32-20-17(26)16(25)15(24)13(8-22)31-20)10-6-9-4-5-14(23)30-11(9)7-12(10)29-3/h4-7,13,15-20,22,24-28H,8H2,1-3H3/t13-,15-,16+,17-,18?,19?,20+/m1/s1	Orbitrap Fusion Lumos	C21H28O11	457.1704	Train	Train	Test	Train	Train
ABQPIBUOVPUSRN	NIST23	C1CC2=C(C3=NC4=CC=CC=C4N3C(=C2C1)NCCCO)C#N	InChI=1S/C18H18N4O/c19-11-14-12-5-3-6-13(12)17(20-9-4-10-23)22-16-8-2-1-7-15(16)21-18(14)22/h1-2,7-8,20,23H,3-6,9-10H2	Thermo Finnigan Elite Orbitrap	C18H18N4O	307.1553	Train	Train	Train	Test	Train
ABQQKCWREBFTSV	NIST23	CC1=CC2=C(C(=C1O)C)C(=O)C3=CC=CC=C3S2	InChI=1S/C15H12O2S/c1-8-7-12-13(9(2)14(8)16)15(17)10-5-3-4-6-11(10)18-12/h3-7,16H,1-2H3	Thermo Finnigan Elite Orbitrap	C15H12O2S	257.0631	Train	Test	Train	Train	Train
ABQQPHFTJYCSIA	NIST23	CCC1=C(C=CC(=C1CC)N)N	InChI=1S/C10H16N2/c1-3-7-8(4-2)10(12)6-5-9(7)11/h5-6H,3-4,11-12H2,1-2H3	Orbitrap Fusion Lumos	C10H16N2	165.1386	Train	Train	Train	Test	Train
ABRULANJVVJLFI	NIST23	COC1=C(C(=C2C(=C1)OC(=CC2=O)C3=CC=C(C=C3)O)O)[C@H]4[C@@H]([C@H]([C@@H]([C@H](O4)CO)O)O)O	InChI=1S/C22H22O10/c1-30-13-7-14-16(11(25)6-12(31-14)9-2-4-10(24)5-3-9)19(27)17(13)22-21(29)20(28)18(26)15(8-23)32-22/h2-7,15,18,20-24,26-29H,8H2,1H3/t15-,18-,20+,21-,22+/m1/s1	Thermo Finnigan Elite Orbitrap	C22H22O10	447.1286	Test	Train	Train	Train	Train
ABSAAQSCUQHJOC	NIST23	CCOC(=O)C1CC1C#N	InChI=1S/C7H9NO2/c1-2-10-7(9)6-3-5(6)4-8/h5-6H,2-3H2,1H3	Orbitrap Fusion Lumos	C7H9NO2	140.0706	Train	Test	Train	Train	Train
ABSDZQDZDHJMPX	NIST23	CCCCOCC(COCCCC)O	InChI=1S/C11H24O3/c1-3-5-7-13-9-11(12)10-14-8-6-4-2/h11-12H,3-10H2,1-2H3	Thermo Finnigan Elite Orbitrap	C11H24O3	205.1798	Train	Train	Train	Test	Train
ABSTXSZPGHDTAF	NIST23	CC(CCC(=O)O)N	InChI=1S/C5H11NO2/c1-4(6)2-3-5(7)8/h4H,2-3,6H2,1H3,(H,7,8)	Thermo Finnigan Elite Orbitrap	C5H11NO2	118.0863	Train	Test	Train	Train	Train
ABTNALLHJFCFRZ	NIST23	CC1C(C(C(C(O1)OCC2C(C(C(C(O2)OC3CCC4(C(C3(C)CO)CCC5(C4CC=C6C5(CCC7(C6CC(CC7)(C)C)C(=O)OC8C(C(C(C(O8)CO)O)O)O)C)C)C)O)O)O)O)O)O	InChI=1S/C48H78O18/c1-22-30(51)33(54)36(57)39(62-22)61-20-26-32(53)35(56)37(58)40(64-26)65-29-11-12-44(4)27(45(29,5)21-50)10-13-47(7)28(44)9-8-23-24-18-43(2,3)14-16-48(24,17-15-46(23,47)6)42(60)66-41-38(59)34(55)31(52)25(19-49)63-41/h8,22,24-41,49-59H,9-21H2,1-7H3	Orbitrap Fusion Lumos	C48H78O18	943.5261	Train	Train	Test	Train	Train
ABVMKKSXLVXFQL	NIST23	CC1=C(C=CC(=C1)C2=NC3=CC=CC=C3O2)N	InChI=1S/C14H12N2O/c1-9-8-10(6-7-11(9)15)14-16-12-4-2-3-5-13(12)17-14/h2-8H,15H2,1H3	Thermo Finnigan Elite Orbitrap	C14H12N2O	225.1022	Train	Train	Test	Train	Train
ABVVEAHYODGCLZ	NIST23	CCCCCCCCCCCCCN	InChI=1S/C13H29N/c1-2-3-4-5-6-7-8-9-10-11-12-13-14/h2-14H2,1H3	Orbitrap Fusion Lumos	C13H29N	200.2373	Train	Train	Test	Train	Train
ABWMINCQCNTJOF	NIST23	CC(C)(C)C1=CC=C(C=C1)C(=O)NCCC2=CN=CN2	InChI=1S/C16H21N3O/c1-16(2,3)13-6-4-12(5-7-13)15(20)18-9-8-14-10-17-11-19-14/h4-7,10-11H,8-9H2,1-3H3,(H,17,19)(H,18,20)	Thermo Finnigan Elite Orbitrap	C16H21N3O	272.1757	Train	Test	Train	Train	Train
ABWXQZVOTXJITP	NIST23	C1=CC(=C(C=C1Cl)[N+](=O)[O-])NC(=O)C2=C(C(=CC(=C2)Cl)Cl)O	InChI=1S/C13H7Cl3N2O4/c14-6-1-2-10(11(5-6)18(21)22)17-13(20)8-3-7(15)4-9(16)12(8)19/h1-5,19H,(H,17,20)	Thermo Finnigan Elite Orbitrap	C13H7Cl3N2O4	360.9544	Test	Train	Train	Train	Train
ABXJTTPAABNOFP	NIST23	CN1CC(CCC1=O)N	InChI=1S/C6H12N2O/c1-8-4-5(7)2-3-6(8)9/h5H,2-4,7H2,1H3	Thermo Finnigan Elite Orbitrap	C6H12N2O	129.1022	Train	Train	Train	Train	Test
ABXKGSXNOJYBBX	NIST23	CC1=CC=C(C=C1)C(=O)NC2=CC=C(C=C2)[N+](=O)[O-]	InChI=1S/C14H12N2O3/c1-10-2-4-11(5-3-10)14(17)15-12-6-8-13(9-7-12)16(18)19/h2-9H,1H3,(H,15,17)	Thermo Finnigan Elite Orbitrap	C14H12N2O3	257.0921	Train	Train	Train	Train	Test
ABXPPZCMVGQVLA	NIST23	C1=CC2=C(C=C1[N+](=O)[O-])C=C(S2)C(=O)NN	InChI=1S/C9H7N3O3S/c10-11-9(13)8-4-5-3-6(12(14)15)1-2-7(5)16-8/h1-4H,10H2,(H,11,13)	Thermo Finnigan Elite Orbitrap	C9H7N3O3S	238.0281	Test	Train	Train	Train	Train
ABXZOXDTHTTZJW	NIST23	C1CNC(C2=CC(=C(C=C21)O)O)CC3=CC(=C(C=C3)O)O	InChI=1S/C16H17NO4/c18-13-2-1-9(6-14(13)19)5-12-11-8-16(21)15(20)7-10(11)3-4-17-12/h1-2,6-8,12,17-21H,3-5H2	Thermo Finnigan Elite Orbitrap	C16H17NO4	288.123	Train	Test	Train	Train	Train
ABZAYLFRWGIRDU	NIST23	C1=CN=CC2=CC(=C(C=C21)F)Br	InChI=1S/C9H5BrFN/c10-8-3-7-5-12-2-1-6(7)4-9(8)11/h1-5H	Orbitrap Fusion Lumos	C9H5BrFN	225.9662	Train	Train	Train	Test	Train
ABZSPJVXTTUFAA	NIST23	CC(=O)NC1=CC=C(C=C1)C(=O)NC2=C(C=CC(=C2)C3=CC=CS3)N	InChI=1S/C19H17N3O2S/c1-12(23)21-15-7-4-13(5-8-15)19(24)22-17-11-14(6-9-16(17)20)18-3-2-10-25-18/h2-11H,20H2,1H3,(H,21,23)(H,22,24)	Thermo Finnigan Elite Orbitrap	C19H17N3O2S	352.1114	Train	Test	Train	Train	Train
ABZXBXREXPKTCN	NIST23	CCOC(=O)C1=CNC2=C(C1=O)C=C(C=C2)Cl	InChI=1S/C12H10ClNO3/c1-2-17-12(16)9-6-14-10-4-3-7(13)5-8(10)11(9)15/h3-6H,2H2,1H3,(H,14,15)	Thermo Finnigan Elite Orbitrap	C12H10ClNO3	252.0422	Train	Train	Train	Test	Train
ACAAVKGSTVOIQB	NIST23	C1=C(C=C(C(=C1O)O)O)/C=C\2/C(=O)C3=C(C=C(C=C3O2)O)O	InChI=1S/C15H10O7/c16-7-4-8(17)13-11(5-7)22-12(15(13)21)3-6-1-9(18)14(20)10(19)2-6/h1-5,16-20H/b12-3-	Thermo Finnigan Elite Orbitrap	C15H10O7	303.0499	Train	Train	Test	Train	Train
ACAHVXOSWOUZAB	NIST23	CCNC1=NC(=NC(=N1)Cl)Cl	InChI=1S/C5H6Cl2N4/c1-2-8-5-10-3(6)9-4(7)11-5/h2H2,1H3,(H,8,9,10,11)	Thermo Finnigan Elite Orbitrap	C5H6Cl2N4	193.0042	Train	Test	Train	Train	Train
ACBAHAXPEQHVHO	NIST23	CS(=O)(=O)C1=CC(=C(C=C1)F)C(=O)O	InChI=1S/C8H7FO4S/c1-14(12,13)5-2-3-7(9)6(4-5)8(10)11/h2-4H,1H3,(H,10,11)	Orbitrap Fusion Lumos	C8H7FO4S	219.0122	Test	Train	Train	Train	Train
ACBAKVVEGJKNPL	NIST23	C1OC2=C(O1)C=C(C=C2)CNC3=NC=NC4=C3OC5=CC=CC=C54	InChI=1S/C18H13N3O3/c1-2-4-13-12(3-1)16-17(24-13)18(21-9-20-16)19-8-11-5-6-14-15(7-11)23-10-22-14/h1-7,9H,8,10H2,(H,19,20,21)	Orbitrap Fusion Lumos	C18H13N3O3	320.103	Train	Train	Test	Train	Train
ACBKUBNVJZHSGY	NIST23	CC(C)S(=O)(=O)C1=C(SC(=C1Cl)C(=O)O)SC	InChI=1S/C9H11ClO4S3/c1-4(2)17(13,14)7-5(10)6(8(11)12)16-9(7)15-3/h4H,1-3H3,(H,11,12)	Thermo Finnigan Elite Orbitrap	C9H11ClO4S3	314.9581	Test	Train	Train	Train	Train
ACCFLVVUVBJNGT	NIST23	C[C@@H](CN1C2=C3C=C(C=CC3=NC=C2N(C1=O)C)C4=CC(=CN=C4)C(C)(C)O)OC	InChI=1S/C23H26N4O3/c1-14(30-5)13-27-21-18-9-15(16-8-17(11-24-10-16)23(2,3)29)6-7-19(18)25-12-20(21)26(4)22(27)28/h6-12,14,29H,13H2,1-5H3/t14-/m0/s1	Orbitrap Fusion Lumos	C23H26N4O3	407.2078	Train	Train	Train	Test	Train
ACCMWZWAEFYUGZ	NIST23	CCOCCN1C2=CC=CC=C2N=C1C3CCN(CC3)CCC4=CC=C(C=C4)C(C)(C)C(=O)O	InChI=1S/C28H37N3O3/c1-4-34-20-19-31-25-8-6-5-7-24(25)29-26(31)22-14-17-30(18-15-22)16-13-21-9-11-23(12-10-21)28(2,3)27(32)33/h5-12,22H,4,13-20H2,1-3H3,(H,32,33)	Orbitrap Fusion Lumos	C28H37N3O3	464.2908	Test	Train	Train	Train	Train
ACCRKQWGKXZJPM	NIST23	C1C(CN(C1=O)C2=CC=CC=C2Cl)C(=O)O	InChI=1S/C11H10ClNO3/c12-8-3-1-2-4-9(8)13-6-7(11(15)16)5-10(13)14/h1-4,7H,5-6H2,(H,15,16)	Thermo Finnigan Elite Orbitrap	C11H10ClNO3	240.0422	Train	Test	Train	Train	Train
ACDGZYOVJKPTRE	NIST23	COC(=O)C1=CC(=C(C=C1)S(=O)(=O)C)F	InChI=1S/C9H9FO4S/c1-14-9(11)6-3-4-8(7(10)5-6)15(2,12)13/h3-5H,1-2H3	Thermo Finnigan Elite Orbitrap	C9H9FO4S	233.0278	Train	Train	Train	Train	Test
ACDHRNXIPTYGEZ	NIST23	CC1=NC=C(C(=C1O)CO)CCl	InChI=1S/C8H10ClNO2/c1-5-8(12)7(4-11)6(2-9)3-10-5/h3,11-12H,2,4H2,1H3	Orbitrap Fusion Lumos	C8H10ClNO2	188.0473	Train	Train	Test	Train	Train
ACDZFPQCRXEAIZ	NIST23	CCC1=NOC(=C1C(=O)NC2=CC(=CC=C2)F)C	InChI=1S/C13H13FN2O2/c1-3-11-12(8(2)18-16-11)13(17)15-10-6-4-5-9(14)7-10/h4-7H,3H2,1-2H3,(H,15,17)	Orbitrap Fusion Lumos	C13H13FN2O2	249.1034	Train	Test	Train	Train	Train
ACERFIHBIWMFOR	NIST23	CC(C)(CO)NCC(CS(=O)(=O)O)O	InChI=1S/C7H17NO5S/c1-7(2,5-9)8-3-6(10)4-14(11,12)13/h6,8-10H,3-5H2,1-2H3,(H,11,12,13)	Thermo Finnigan Velos Orbitrap	C7H17NO5S	228.09	Train	Test	Train	Train	Train
ACETYTFNTSLETR	NIST23	CC(C)OC(=O)C1=CC=C(C=C1)NC(=O)CCl	InChI=1S/C12H14ClNO3/c1-8(2)17-12(16)9-3-5-10(6-4-9)14-11(15)7-13/h3-6,8H,7H2,1-2H3,(H,14,15)	Thermo Finnigan Elite Orbitrap	C12H14ClNO3	256.0735	Train	Train	Train	Test	Train
ACEWLPOYLGNNHV	NIST23	CC(C)CC1=CC=C(C=C1)C(C)C(=O)OCC2=CC=CC=N2	InChI=1S/C19H23NO2/c1-14(2)12-16-7-9-17(10-8-16)15(3)19(21)22-13-18-6-4-5-11-20-18/h4-11,14-15H,12-13H2,1-3H3	Orbitrap Fusion Lumos	C19H23NO2	298.1802	Test	Train	Train	Train	Train
ACEZIQNQBGAOOK	NIST23	C1CCC(CC1)C2=NN=C(S2)NC(=O)CCl	InChI=1S/C10H14ClN3OS/c11-6-8(15)12-10-14-13-9(16-10)7-4-2-1-3-5-7/h7H,1-6H2,(H,12,14,15)	Thermo Finnigan Elite Orbitrap	C10H14ClN3OS	260.0619	Train	Train	Train	Train	Test
ACFBGDGZXHNKPG	NIST23	CC(C)CCNC(=O)C1=CC(=CC(=C1)[N+](=O)[O-])[N+](=O)[O-]	InChI=1S/C12H15N3O5/c1-8(2)3-4-13-12(16)9-5-10(14(17)18)7-11(6-9)15(19)20/h5-8H,3-4H2,1-2H3,(H,13,16)	Thermo Finnigan Elite Orbitrap	C12H15N3O5	282.1084	Train	Test	Train	Train	Train
ACFBUXHJONGLLF	NIST23	C1=C(N=C(C(=N1)N)Br)Cl	InChI=1S/C4H3BrClN3/c5-3-4(7)8-1-2(6)9-3/h1H,(H2,7,8)	Thermo Finnigan Elite Orbitrap	C4H3BrClN3	207.9272	Train	Test	Train	Train	Train
ACFGBBASKOIPEW	NIST23	C1=CC=C(C(=C1)C[C@H](C(=O)O)NC(=O)OCC2C3=CC=CC=C3C4=CC=CC=C24)C#N	InChI=1S/C25H20N2O4/c26-14-17-8-2-1-7-16(17)13-23(24(28)29)27-25(30)31-15-22-20-11-5-3-9-18(20)19-10-4-6-12-21(19)22/h1-12,22-23H,13,15H2,(H,27,30)(H,28,29)/t23-/m1/s1	Thermo Finnigan Elite Orbitrap	C25H20N2O4	413.1496	Test	Train	Train	Train	Train
ACFHHZJOAUZSJU	NIST23	CC(=O)N/N=C/C1=CC=C(O1)[N+](=O)[O-]	InChI=1S/C7H7N3O4/c1-5(11)9-8-4-6-2-3-7(14-6)10(12)13/h2-4H,1H3,(H,9,11)/b8-4+	Orbitrap Fusion Lumos	C7H7N3O4	198.0509	Test	Train	Train	Train	Train
ACFKPINHOINOFB	NIST23	C1CCC(CC1)CN2C3=CC=CC=C3C(=N2)C(=O)NC45CC6CC(C4)CC(C6)C5	InChI=1S/C25H33N3O/c29-24(26-25-13-18-10-19(14-25)12-20(11-18)15-25)23-21-8-4-5-9-22(21)28(27-23)16-17-6-2-1-3-7-17/h4-5,8-9,17-20H,1-3,6-7,10-16H2,(H,26,29)	Thermo Finnigan Elite Orbitrap	C25H33N3O	392.2696	Train	Train	Train	Train	Test
ACGHJVZDNQZJOV	NIST23	CC(=CCO[C@H]1C2=C3[C@H](CC(OO[C@@H](N3C4=C2C=CC(=C4)OC)C=C(C)C)(C)C)N5[C@@]1(C(=O)N6CCC[C@H]6C5=O)O)C	InChI=1S/C32H41N3O7/c1-18(2)12-14-40-28-26-21-11-10-20(39-7)16-23(21)34-25(15-19(3)4)41-42-31(5,6)17-24(27(26)34)35-29(36)22-9-8-13-33(22)30(37)32(28,35)38/h10-12,15-16,22,24-25,28,38H,8-9,13-14,17H2,1-7H3/t22-,24-,25+,28-,32+/m0/s1	Thermo Finnigan Elite Orbitrap	C32H41N3O7	580.3017	Train	Test	Train	Train	Train
ACGQTBAFQLDLFS	NIST23	CCCCCCCCCCN1C(=O)C(NC1=S)(C2=CC=CC=C2)C3=CC=CC=C3	InChI=1S/C25H32N2OS/c1-2-3-4-5-6-7-8-15-20-27-23(28)25(26-24(27)29,21-16-11-9-12-17-21)22-18-13-10-14-19-22/h9-14,16-19H,2-8,15,20H2,1H3,(H,26,29)	Thermo Finnigan Elite Orbitrap	C25H32N2OS	409.2308	Train	Train	Test	Train	Train
ACGWJYPSNRKNPW	NIST23	COC1=CC(=C2C(=C1)OC(=CC2=O)C3(C=CC(C=C3)O[C@H]4[C@@H]([C@H]([C@@H]([C@H](O4)CO)O)O)O)O)O	InChI=1S/C22H24O11/c1-30-11-6-12(24)17-13(25)8-16(32-14(17)7-11)22(29)4-2-10(3-5-22)31-21-20(28)19(27)18(26)15(9-23)33-21/h2-8,10,15,18-21,23-24,26-29H,9H2,1H3/t10?,15-,18-,19+,20-,21-,22?/m1/s1	Orbitrap Fusion Lumos	C22H24O11	465.1391	Train	Train	Test	Train	Train
ACGZBRWTWOZSFU	NIST23	CCN(CC)CC#CCO	InChI=1S/C8H15NO/c1-3-9(4-2)7-5-6-8-10/h10H,3-4,7-8H2,1-2H3	Thermo Finnigan Elite Orbitrap	C8H15NO	142.1226	Train	Test	Train	Train	Train
ACHDHOLFQUPCNV	NIST23	CS(=O)(=O)C1=C(C=CC(=C1)C(=O)O)F	InChI=1S/C8H7FO4S/c1-14(12,13)7-4-5(8(10)11)2-3-6(7)9/h2-4H,1H3,(H,10,11)	Thermo Finnigan Elite Orbitrap	C8H7FO4S	219.0122	Train	Train	Test	Train	Train
ACHDMUPTZYZIGR	NIST23	CC/C=C\C/C=C\C=C\C(=O)CCCCCCCC(=O)O	InChI=1S/C18H28O3/c1-2-3-4-5-6-8-11-14-17(19)15-12-9-7-10-13-16-18(20)21/h3-4,6,8,11,14H,2,5,7,9-10,12-13,15-16H2,1H3,(H,20,21)/b4-3-,8-6-,14-11+	Thermo Finnigan Elite Orbitrap	C18H28O3	293.2111	Train	Train	Train	Test	Train
ACHFKTLOIJKHGY	NIST23	CC1=NN2C(=NC=NC2=N1)N	InChI=1S/C5H6N6/c1-3-9-5-8-2-7-4(6)11(5)10-3/h2H,1H3,(H2,6,7,8,9,10)	Thermo Finnigan Elite Orbitrap	C5H6N6	151.0727	Train	Test	Train	Train	Train
ACHPVVFXUGTWEK	NIST23	CCSC1=NN=C(S1)NC(=O)NC2=CC=CC=C2	InChI=1S/C11H12N4OS2/c1-2-17-11-15-14-10(18-11)13-9(16)12-8-6-4-3-5-7-8/h3-7H,2H2,1H3,(H2,12,13,14,16)	Thermo Finnigan Elite Orbitrap	C11H12N4OS2	281.0525	Train	Train	Train	Train	Test
ACIJGUBIMXQCMF	NIST23	C(CC(=O)NCC(=O)O)[C@H](C(=O)O)N	InChI=1S/C7H12N2O5/c8-4(7(13)14)1-2-5(10)9-3-6(11)12/h4H,1-3,8H2,(H,9,10)(H,11,12)(H,13,14)/t4-/m1/s1	Orbitrap Fusion Lumos	C7H12N2O5	205.0819	Train	Test	Train	Train	Train
ACIMQXSSGMWVKG	NIST23	C1=CC(=C(C(=C1)Cl)CCN)Cl	InChI=1S/C8H9Cl2N/c9-7-2-1-3-8(10)6(7)4-5-11/h1-3H,4-5,11H2	Orbitrap Fusion Lumos	C8H9Cl2N	190.0185	Train	Test	Train	Train	Train
ACIMRXKJKQGBGL	NIST23	C1=CC2=C(C=CC=C2Cl)C(=C1)S(=O)(=O)NCCN	InChI=1S/C12H13ClN2O2S/c13-11-5-1-4-10-9(11)3-2-6-12(10)18(16,17)15-8-7-14/h1-6,15H,7-8,14H2	Thermo Finnigan Elite Orbitrap	C12H13ClN2O2S	285.0459	Train	Test	Train	Train	Train
ACJCKTBULWPNCP	NIST23	CS(=O)(=O)NCCSC1=NN=NN1C2=CC=CC=C2	InChI=1S/C10H13N5O2S2/c1-19(16,17)11-7-8-18-10-12-13-14-15(10)9-5-3-2-4-6-9/h2-6,11H,7-8H2,1H3	Thermo Finnigan Elite Orbitrap	C10H13N5O2S2	300.0583	Test	Train	Train	Train	Train
ACJQYTPZZNZWAE	NIST23	C1=CC(=C(C=C1F)NC(=O)CCl)F	InChI=1S/C8H6ClF2NO/c9-4-8(13)12-7-3-5(10)1-2-6(7)11/h1-3H,4H2,(H,12,13)	Thermo Finnigan Elite Orbitrap	C8H6ClF2NO	206.0179	Train	Test	Train	Train	Train
ACJWMXHKIDYANL	NIST23	C1C(=O)NC2=CC=CC(=C2O1)N	InChI=1S/C8H8N2O2/c9-5-2-1-3-6-8(5)12-4-7(11)10-6/h1-3H,4,9H2,(H,10,11)	Thermo Finnigan Elite Orbitrap	C8H8N2O2	165.0659	Test	Train	Train	Train	Train
ACKHFLCJMXQPFM	NIST23	COC1=C(C=C(C=C1)C(=O)OCC(=O)NC2=CC=CC=C2)[N+](=O)[O-]	InChI=1S/C16H14N2O6/c1-23-14-8-7-11(9-13(14)18(21)22)16(20)24-10-15(19)17-12-5-3-2-4-6-12/h2-9H,10H2,1H3,(H,17,19)	Orbitrap Fusion Lumos	C16H14N2O6	331.0925	Train	Train	Train	Train	Test
ACKLPWWFGUPXSM	NIST23	CC(C)(C)C1=C(SC(=N1)N)Br	InChI=1S/C7H11BrN2S/c1-7(2,3)4-5(8)11-6(9)10-4/h1-3H3,(H2,9,10)	Thermo Finnigan Elite Orbitrap	C7H11BrN2S	234.9899	Train	Train	Train	Test	Train
ACKSCWQUPJXVIC	NIST23	C1=CC(=CC=C1NC(=S)NN)Br	InChI=1S/C7H8BrN3S/c8-5-1-3-6(4-2-5)10-7(12)11-9/h1-4H,9H2,(H2,10,11,12)	Orbitrap Fusion Lumos	C7H8BrN3S	245.9695	Train	Test	Train	Train	Train
ACLJMBVYCCDWSD	NIST23	C1COCCN1C2=C(N=C(O2)C3=CC=C(C=C3)OCC4=CC=C(C=C4)Cl)C#N	InChI=1S/C21H18ClN3O3/c22-17-5-1-15(2-6-17)14-27-18-7-3-16(4-8-18)20-24-19(13-23)21(28-20)25-9-11-26-12-10-25/h1-8H,9-12,14H2	Thermo Finnigan Elite Orbitrap	C21H18ClN3O3	396.1109	Train	Test	Train	Train	Train
ACLJMUOWEWLOJO	NIST23	C1CCC(CC1)NC(=S)NCC2=CC=NC=C2	InChI=1S/C13H19N3S/c17-13(16-12-4-2-1-3-5-12)15-10-11-6-8-14-9-7-11/h6-9,12H,1-5,10H2,(H2,15,16,17)	Thermo Finnigan Elite Orbitrap	C13H19N3S	250.1372	Train	Train	Train	Train	Test
ACLVOBFSJRPZQD	NIST23	CC1=CC(=C(C=C1[N+](=O)[O-])OC)NC(=O)C	InChI=1S/C10H12N2O4/c1-6-4-8(11-7(2)13)10(16-3)5-9(6)12(14)15/h4-5H,1-3H3,(H,11,13)	Thermo Finnigan Elite Orbitrap	C10H12N2O4	225.087	Test	Train	Train	Train	Train
ACLZYRNSDLQOIA	NIST23	CC1=CC=CC=C1NC(=S)N	InChI=1S/C8H10N2S/c1-6-4-2-3-5-7(6)10-8(9)11/h2-5H,1H3,(H3,9,10,11)	Orbitrap Fusion Lumos	C8H10N2S	167.0637	Train	Test	Train	Train	Train
ACMJJQYSPUPMPN	NIST23	C1=CC(=C(C=C1N)F)Cl	InChI=1S/C6H5ClFN/c7-5-2-1-4(9)3-6(5)8/h1-3H,9H2	Thermo Finnigan Elite Orbitrap	C6H5ClFN	146.0167	Train	Train	Train	Test	Train
ACMXQHFNODYQAT	NIST23	C1CC1CO/N=C(/C2=C(C=CC(=C2F)F)C(F)(F)F)\NC(=O)CC3=CC=CC=C3	InChI=1S/C20H17F5N2O2/c21-15-9-8-14(20(23,24)25)17(18(15)22)19(27-29-11-13-6-7-13)26-16(28)10-12-4-2-1-3-5-12/h1-5,8-9,13H,6-7,10-11H2,(H,26,27,28)	Thermo Finnigan Elite Orbitrap	C20H17F5N2O2	413.1283	Train	Test	Train	Train	Train
ACNBBQGAWMHXLA	NIST23	C1=CC=C(C(=C1)C#N)OC(F)(F)F	InChI=1S/C8H4F3NO/c9-8(10,11)13-7-4-2-1-3-6(7)5-12/h1-4H	Orbitrap Fusion Lumos	C8H4F3NO	188.0318	Test	Train	Train	Train	Train
ACNHBCIZLNNLRS	NIST23	C[C@]12CC[C@H]3C(=CC(=O)[C@H](O3)C(C)(C)O)[C@@]1(CC[C@@H]4[C@@]2(C5=C(C4)C6=CC=CC=C6N5)C)O	InChI=1S/C27H33NO4/c1-24(2,30)23-20(29)14-18-21(32-23)10-11-25(3)26(4)15(9-12-27(18,25)31)13-17-16-7-5-6-8-19(16)28-22(17)26/h5-8,14-15,21,23,28,30-31H,9-13H2,1-4H3/t15-,21-,23-,25+,26+,27+/m0/s1	Orbitrap Fusion Lumos	C27H33NO4	436.2482	Train	Train	Train	Train	Test
ACNKWXDVXVEMDQ	NIST23	CC1=C(C=C(C=C1)C2=NN3C(=NN=C3S2)C)NC(=O)C4=CC=C(O4)C5=CC(=CC=C5)Cl	InChI=1S/C22H16ClN5O2S/c1-12-6-7-15(21-27-28-13(2)25-26-22(28)31-21)11-17(12)24-20(29)19-9-8-18(30-19)14-4-3-5-16(23)10-14/h3-11H,1-2H3,(H,24,29)	Thermo Finnigan Elite Orbitrap	C22H16ClN5O2S	450.0786	Train	Train	Test	Train	Train
ACNVYECYPGKMHB	NIST23	CC(=O)C1=CC(=CC=C1)NS(=O)(=O)C2=CC=CC=C2	InChI=1S/C14H13NO3S/c1-11(16)12-6-5-7-13(10-12)15-19(17,18)14-8-3-2-4-9-14/h2-10,15H,1H3	Thermo Finnigan Elite Orbitrap	C14H13NO3S	276.0689	Train	Test	Train	Train	Train
ACNZKNXQDDAADG	NIST23	CCOC1=CC=C(C=C1)C2=C(SC(=C2C(=O)OC)N)C	InChI=1S/C15H17NO3S/c1-4-19-11-7-5-10(6-8-11)12-9(2)20-14(16)13(12)15(17)18-3/h5-8H,4,16H2,1-3H3	Orbitrap Fusion Lumos	C15H17NO3S	292.1002	Train	Test	Train	Train	Train
ACNZLRUIGXMARU	NIST23	CC(C)(C)[C@@H](C(=O)NC1=CC=CC=N1)N	InChI=1S/C11H17N3O/c1-11(2,3)9(12)10(15)14-8-6-4-5-7-13-8/h4-7,9H,12H2,1-3H3,(H,13,14,15)/t9-/m1/s1	Thermo Finnigan Elite Orbitrap	C11H17N3O	208.1444	Train	Train	Test	Train	Train
ACOBBFVLNKYODD	NIST23	CC(=CCC/C(=C/C(=O)OC)/C)C	InChI=1S/C11H18O2/c1-9(2)6-5-7-10(3)8-11(12)13-4/h6,8H,5,7H2,1-4H3/b10-8+	Thermo Finnigan Elite Orbitrap	C11H18O2	183.138	Train	Train	Test	Train	Train
ACONXJAUFMGPLM	NIST23	CSC1=NC(=CN=N1)C2=CN=NC(=N2)SC	InChI=1S/C8H8N6S2/c1-15-7-11-5(3-9-13-7)6-4-10-14-8(12-6)16-2/h3-4H,1-2H3	Orbitrap Fusion Lumos	C8H8N6S2	253.0325	Train	Train	Train	Test	Train
ACOXNSQKLAZJFG	NIST23	C/C/1=C\CC2(C(=CC(=C(C2=O)C3C4=C(C=CC=C4OC1)C(=O)N3)O)C)CC=C(C)C	InChI=1S/C25H27NO4/c1-14(2)8-10-25-11-9-15(3)13-30-19-7-5-6-17-20(19)22(26-24(17)29)21(23(25)28)18(27)12-16(25)4/h5-9,12,22,27H,10-11,13H2,1-4H3,(H,26,29)/b15-9+	Orbitrap Fusion Lumos	C25H27NO4	406.2013	Test	Train	Train	Train	Train
ACOXURKIHJSMAC	NIST23	C1CCN(CC1)CCCCN	InChI=1S/C9H20N2/c10-6-2-5-9-11-7-3-1-4-8-11/h1-10H2	Thermo Finnigan Elite Orbitrap	C9H20N2	157.1699	Train	Train	Train	Train	Test
ACOZWFISMVUEHN	NIST23	CCOC1=CC=C(C=C1)NC(=O)N(C)C	InChI=1S/C11H16N2O2/c1-4-15-10-7-5-9(6-8-10)12-11(14)13(2)3/h5-8H,4H2,1-3H3,(H,12,14)	Thermo Finnigan Elite Orbitrap	C11H16N2O2	209.1285	Train	Train	Train	Test	Train
ACPDVQWJOBDFHZ	NIST23	C1=CC(=C(C=C1F)F)OCC2=CC=C(O2)C=O	InChI=1S/C12H8F2O3/c13-8-1-4-12(11(14)5-8)16-7-10-3-2-9(6-15)17-10/h1-6H,7H2	Orbitrap Fusion Lumos	C12H8F2O3	239.0514	Train	Test	Train	Train	Train
ACPOUJIDANTYHO	NIST23	C1=CC=C2C(=C1)C3=NNC4=CC=CC(=C43)C2=O	InChI=1S/C14H8N2O/c17-14-9-5-2-1-4-8(9)13-12-10(14)6-3-7-11(12)15-16-13/h1-7H,(H,15,16)	Thermo Finnigan Elite Orbitrap	C14H8N2O	221.0709	Train	Train	Test	Train	Train
ACPRFCGKSGKRCH	NIST23	C1=CN=CC=C1CNC(=O)CC#N	InChI=1S/C9H9N3O/c10-4-1-9(13)12-7-8-2-5-11-6-3-8/h2-3,5-6H,1,7H2,(H,12,13)	Thermo Finnigan Elite Orbitrap	C9H9N3O	176.0818	Test	Train	Train	Train	Train
ACPXHHDRVABPNY	NIST23	CC(=O)C1=CC=C(C=C1)S(=O)(=O)O	InChI=1S/C8H8O4S/c1-6(9)7-2-4-8(5-3-7)13(10,11)12/h2-5H,1H3,(H,10,11,12)	Thermo Finnigan Elite Orbitrap	C8H8O4S	201.0216	Train	Train	Train	Train	Test
ACQFOMVLRAEQCK	NIST23	CCOC(=O)C(C(=C)C)O	InChI=1S/C7H12O3/c1-4-10-7(9)6(8)5(2)3/h6,8H,2,4H2,1,3H3	Orbitrap Fusion Lumos	C7H12O3	145.0859	Train	Train	Test	Train	Train
ACQRUPZAAPLQQP	NIST23	CC1(CCCC2(C1CC=C2C(=O)O)C)C	InChI=1S/C13H20O2/c1-12(2)7-4-8-13(3)9(11(14)15)5-6-10(12)13/h5,10H,4,6-8H2,1-3H3,(H,14,15)	Thermo Finnigan Elite Orbitrap	C13H20O2	209.1536	Train	Train	Test	Train	Train
ACQZDPFYFKJNJQ	NIST23	C[C@H](CC[C@H](C(C)(C)O)O[C@H]1[C@@H]([C@H]([C@@H]([C@H](O1)CO[C@H]2[C@@H]([C@H]([C@@H]([C@H](O2)CO)O)O)O)O)O)O)[C@H]3CC[C@@]4([C@@]3(CC[C@@]5([C@H]4CC=C6[C@H]5CC[C@@H](C6(C)C)O[C@H]7[C@@H]([C@H]([C@@H]([C@H](O7)CO)O)O)O)C)C)C	InChI=1S/C48H82O18/c1-22(9-13-31(45(4,5)60)66-43-40(59)37(56)34(53)28(64-43)21-61-41-38(57)35(54)32(51)26(19-49)62-41)23-15-16-48(8)29-12-10-24-25(46(29,6)17-18-47(23,48)7)11-14-30(44(24,2)3)65-42-39(58)36(55)33(52)27(20-50)63-42/h10,22-23,25-43,49-60H,9,11-21H2,1-8H3/t22-,23-,25-,26-,27-,28-,29-,30+,31-,32-,33-,34-,35+,36+,37+,38-,39-,40-,41-,42+,43+,46+,47-,48+/m1/s1	Orbitrap Fusion Lumos	C48H82O18	947.5574	Test	Train	Train	Train	Train
ACRHBAYQBXXRTO	NIST23	CN(CCCN1CCC2=CC(=C(C=C2CC1=O)OC)OC)C[C@H]3CC4=CC(=C(C=C34)OC)OC	InChI=1S/C27H36N2O5/c1-28(17-21-11-20-14-25(33-4)26(34-5)16-22(20)21)8-6-9-29-10-7-18-12-23(31-2)24(32-3)13-19(18)15-27(29)30/h12-14,16,21H,6-11,15,17H2,1-5H3/t21-/m1/s1	Thermo Finnigan Elite Orbitrap	C27H36N2O5	469.2697	Train	Train	Train	Train	Test
ACRITBNCBMTINK	NIST23	CC(CC1=CC(=C(C=C1OC)Cl)OC)N	InChI=1S/C11H16ClNO2/c1-7(13)4-8-5-11(15-3)9(12)6-10(8)14-2/h5-7H,4,13H2,1-3H3	Thermo Finnigan Elite Orbitrap	C11H16ClNO2	230.0942	Test	Train	Train	Train	Train
ACRIYYKEWCXQOS	NIST23	C1[C@@H]([C@@H]([C@H]([C@@H](O1)O[C@@H]2[C@H]([C@@H]([C@H](O[C@H]2C3=C(C4=C(C=C3O)OC(=CC4=O)C5=CC=C(C=C5)O)O)CO)O)O)O)O)O	InChI=1S/C26H28O14/c27-7-16-20(33)22(35)25(40-26-23(36)19(32)13(31)8-37-26)24(39-16)18-12(30)6-15-17(21(18)34)11(29)5-14(38-15)9-1-3-10(28)4-2-9/h1-6,13,16,19-20,22-28,30-36H,7-8H2/t13-,16+,19-,20+,22-,23+,24-,25+,26-/m0/s1	Orbitrap Fusion Lumos	C26H28O14	565.1552	Train	Train	Test	Train	Train
ACRLUTQHDWRXRK	NIST23	CC(C)CNS(=O)(=O)C1=CC=C(C=C1)OC	InChI=1S/C11H17NO3S/c1-9(2)8-12-16(13,14)11-6-4-10(15-3)5-7-11/h4-7,9,12H,8H2,1-3H3	Thermo Finnigan Elite Orbitrap	C11H17NO3S	244.1002	Train	Test	Train	Train	Train
ACRZMZLGYMTIHK	NIST23	C1=CC(=CC(=C1)N)C2=NN3C=NN=C3S2	InChI=1S/C9H7N5S/c10-7-3-1-2-6(4-7)8-13-14-5-11-12-9(14)15-8/h1-5H,10H2	Thermo Finnigan Elite Orbitrap	C9H7N5S	218.0495	Train	Train	Test	Train	Train
ACSFOIGNUQUIGE	NIST23	C[C@]12CCC(=O)C[C@@H]1CC[C@@H]3[C@@H]2[C@H](C[C@]4([C@H]3CC[C@@]4(C(=O)CO)O)C)O	InChI=1S/C21H32O5/c1-19-7-5-13(23)9-12(19)3-4-14-15-6-8-21(26,17(25)11-22)20(15,2)10-16(24)18(14)19/h12,14-16,18,22,24,26H,3-11H2,1-2H3/t12-,14-,15-,16-,18+,19-,20-,21-/m0/s1	Thermo Finnigan Elite Orbitrap	C21H32O5	365.2323	Train	Train	Test	Train	Train
ACSJOJBMNBXQTG	NIST23	CCCCC(CC)CNS(=O)(=O)C1=CC=CC=C1	InChI=1S/C14H23NO2S/c1-3-5-9-13(4-2)12-15-18(16,17)14-10-7-6-8-11-14/h6-8,10-11,13,15H,3-5,9,12H2,1-2H3	Orbitrap Fusion Lumos	C14H23NO2S	270.1522	Train	Train	Train	Train	Test
ACSLMZYXJATICN	NIST23	C[C@@H]1[C@H](CC(=O)[C@@H]([C@@]1(C)/C=C/C(=C/CC2=C(C(=C(C(=C2O)Cl)C)C=O)O)/C)C)OC(=O)C	InChI=1S/C25H31ClO6/c1-13(7-8-18-23(30)19(12-27)14(2)22(26)24(18)31)9-10-25(6)15(3)20(29)11-21(16(25)4)32-17(5)28/h7,9-10,12,15-16,21,30-31H,8,11H2,1-6H3/b10-9+,13-7+/t15-,16+,21-,25+/m0/s1	Orbitrap Fusion Lumos	C25H31ClO6	463.1882	Test	Train	Train	Train	Train
ACSNUPGSJBXXDR	NIST23	C1CCN(CC1)C2=NC(=C(S2)/C=N/NC(=O)C3CC3)C4=CC=CS4	InChI=1S/C17H20N4OS2/c22-16(12-6-7-12)20-18-11-14-15(13-5-4-10-23-13)19-17(24-14)21-8-2-1-3-9-21/h4-5,10-12H,1-3,6-9H2,(H,20,22)/b18-11+	Thermo Finnigan Elite Orbitrap	C17H20N4OS2	361.1151	Train	Train	Test	Train	Train
ACSQOHDWJKTBRH	NIST23	CN1C[C@@H]2CCCN[C@@H]2C1	InChI=1S/C8H16N2/c1-10-5-7-3-2-4-9-8(7)6-10/h7-9H,2-6H2,1H3/t7-,8+/m0/s1	Orbitrap Fusion Lumos	C8H16N2	141.1386	Test	Train	Train	Train	Train
ACSUILVRYGORER	NIST23	CCC1=CC=C(C=C1)OC(C)C2=NNC(=S)N2CC	InChI=1S/C14H19N3OS/c1-4-11-6-8-12(9-7-11)18-10(3)13-15-16-14(19)17(13)5-2/h6-10H,4-5H2,1-3H3,(H,16,19)	Orbitrap Fusion Lumos	C14H19N3OS	278.1322	Train	Train	Train	Train	Test
ACTNHJDHMQSOGL	NIST23	C1=CC=C(C=C1)CN(CCN)CC2=CC=CC=C2	InChI=1S/C16H20N2/c17-11-12-18(13-15-7-3-1-4-8-15)14-16-9-5-2-6-10-16/h1-10H,11-14,17H2	Thermo Finnigan Elite Orbitrap	C16H20N2	241.1699	Train	Test	Train	Train	Train
ACUPPIKXBQWISN	NIST23	C1=CC(=CN=C1)CNC2=CC=C(C=C2)F	InChI=1S/C12H11FN2/c13-11-3-5-12(6-4-11)15-9-10-2-1-7-14-8-10/h1-8,15H,9H2	Thermo Finnigan Elite Orbitrap	C12H11FN2	203.0979	Test	Train	Train	Train	Train
ACUPQPGUHKDMKN	NIST23	C1=CC2=C3C(=C1)C(=O)N(C(=O)C3=CC=C2)CCCSC4=NC=NN4	InChI=1S/C17H14N4O2S/c22-15-12-6-1-4-11-5-2-7-13(14(11)12)16(23)21(15)8-3-9-24-17-18-10-19-20-17/h1-2,4-7,10H,3,8-9H2,(H,18,19,20)	Thermo Finnigan Elite Orbitrap	C17H14N4O2S	339.091	Test	Train	Train	Train	Train
ACUVTXWUIMEPBL	NIST23	C1=CC(=CC=C1C2=CC(=C(C=C2)F)Cl)N	InChI=1S/C12H9ClFN/c13-11-7-9(3-6-12(11)14)8-1-4-10(15)5-2-8/h1-7H,15H2	Thermo Finnigan Elite Orbitrap	C12H9ClFN	222.048	Train	Train	Test	Train	Train
ACVGNKYJVGNLIL	NIST23	COC1=CC=C(C=C1)C2=NN(C(=N)C=C2)CCCC(=O)O	InChI=1S/C15H17N3O3/c1-21-12-6-4-11(5-7-12)13-8-9-14(16)18(17-13)10-2-3-15(19)20/h4-9,16H,2-3,10H2,1H3,(H,19,20)	Thermo Finnigan Elite Orbitrap	C15H17N3O3	288.1343	Train	Train	Test	Train	Train
ACVGWSKVRYFWRP	NIST23	C1CN2C(=NC3=CC=CC=C3C2=O)C4=C1C5=CC=CC=C5N4	InChI=1S/C18H13N3O/c22-18-13-6-2-4-8-15(13)20-17-16-12(9-10-21(17)18)11-5-1-3-7-14(11)19-16/h1-8,19H,9-10H2	Thermo Finnigan Elite Orbitrap	C18H13N3O	288.1131	Train	Train	Train	Train	Test
ACVKNNXWKQTKFQ	NIST23	CCCCCCCC(=O)OC[C@H](CSP(=O)(O)O[C@H]1[C@@H]([C@H]([C@@H]([C@H]([C@H]1O)OP(=O)(O)O)OP(=O)(O)O)O)O)OC(=O)CCCCCCC	InChI=1S/C25H49O18P3S/c1-3-5-7-9-11-13-18(26)39-15-17(40-19(27)14-12-10-8-6-4-2)16-47-46(37,38)43-23-20(28)21(29)24(41-44(31,32)33)25(22(23)30)42-45(34,35)36/h17,20-25,28-30H,3-16H2,1-2H3,(H,37,38)(H2,31,32,33)(H2,34,35,36)/t17-,20-,21-,22+,23+,24+,25+/m1/s1	Thermo Finnigan Elite Orbitrap	C25H49O18P3S	763.1925	Train	Train	Train	Train	Test
ACWBBAGYTKWBCD	NIST23	C1=CC(=C(C=C1CC(C(=O)O)N)Cl)O	InChI=1S/C9H10ClNO3/c10-6-3-5(1-2-8(6)12)4-7(11)9(13)14/h1-3,7,12H,4,11H2,(H,13,14)	Thermo Finnigan Elite Orbitrap	C9H10ClNO3	216.0422	Train	Test	Train	Train	Train
ACWBQPMHZXGDFX	NIST23	CCCCC(=O)N(CC1=CC=C(C=C1)C2=CC=CC=C2C3=NNN=N3)[C@@H](C(C)C)C(=O)O	InChI=1S/C24H29N5O3/c1-4-5-10-21(30)29(22(16(2)3)24(31)32)15-17-11-13-18(14-12-17)19-8-6-7-9-20(19)23-25-27-28-26-23/h6-9,11-14,16,22H,4-5,10,15H2,1-3H3,(H,31,32)(H,25,26,27,28)/t22-/m0/s1	Thermo Finnigan Elite Orbitrap	C24H29N5O3	436.2343	Test	Train	Train	Train	Train
ACWMJNRVNKFXFO	NIST23	CCC1=CC=C(C=C1)NC(=O)C2=NNC(=O)C3=CC=CC=C32	InChI=1S/C17H15N3O2/c1-2-11-7-9-12(10-8-11)18-17(22)15-13-5-3-4-6-14(13)16(21)20-19-15/h3-10H,2H2,1H3,(H,18,22)(H,20,21)	Thermo Finnigan Elite Orbitrap	C17H15N3O2	294.1237	Train	Train	Train	Train	Test
ACWNROPVQQXFAO	NIST23	C1CCC2=C(C1)C(=C(C(=N2)N)C#N)C3=CC=C(C=C3)Cl	InChI=1S/C16H14ClN3/c17-11-7-5-10(6-8-11)15-12-3-1-2-4-14(12)20-16(19)13(15)9-18/h5-8H,1-4H2,(H2,19,20)	Orbitrap Fusion Lumos	C16H14ClN3	284.0949	Train	Train	Test	Train	Train
ACWZRVQXLIRSDF	NIST23	CN1C=NC2=C1C=C(C(=C2F)NC3=C(C=C(C=C3)Br)F)C(=O)NOCCO	InChI=1S/C17H15BrF2N4O3/c1-24-8-21-16-13(24)7-10(17(26)23-27-5-4-25)15(14(16)20)22-12-3-2-9(18)6-11(12)19/h2-3,6-8,22,25H,4-5H2,1H3,(H,23,26)	Thermo Finnigan Elite Orbitrap	C17H15BrF2N4O3	441.0368	Train	Train	Train	Test	Train
ACYNJBAUKQMZDF	NIST23	CCCCC/C=C\C/C=C\C/C=C\C/C=C\CCCC(=O)OCC1CO1	InChI=1S/C23H36O3/c1-2-3-4-5-6-7-8-9-10-11-12-13-14-15-16-17-18-19-23(24)26-21-22-20-25-22/h6-7,9-10,12-13,15-16,22H,2-5,8,11,14,17-21H2,1H3/b7-6-,10-9-,13-12-,16-15-	Thermo Finnigan Velos Orbitrap	C23H36O3	361.2737	Train	Test	Train	Train	Train
ACYQQFWLJXHFND	NIST23	C1=CC(=CC(=C1)Cl)NC(=O)OCC#CCO	InChI=1S/C11H10ClNO3/c12-9-4-3-5-10(8-9)13-11(15)16-7-2-1-6-14/h3-5,8,14H,6-7H2,(H,13,15)	Orbitrap Fusion Lumos	C11H10ClNO3	240.0422	Train	Train	Train	Test	Train
ACYSYNIYTMHNSY	NIST23	CCOP(=O)(CC1=CC=C(C=C1)I)OCC	InChI=1S/C11H16IO3P/c1-3-14-16(13,15-4-2)9-10-5-7-11(12)8-6-10/h5-8H,3-4,9H2,1-2H3	Orbitrap Fusion Lumos	C11H16IO3P	354.9955	Train	Train	Train	Test	Train
ACZJZGLXRPZSLI	NIST23	CCOC(=O)C1=C(NC(=C(C1C2=CC=CC=C2C(F)(F)F)C(=O)OCC)C)C	InChI=1S/C20H22F3NO4/c1-5-27-18(25)15-11(3)24-12(4)16(19(26)28-6-2)17(15)13-9-7-8-10-14(13)20(21,22)23/h7-10,17,24H,5-6H2,1-4H3	Orbitrap Fusion Lumos	C20H22F3NO4	398.1574	Train	Train	Test	Train	Train
ADACAMXIRQREOB	NIST23	CCCC[C@@H](C)[C@H]([C@H](C[C@@H](C)C[C@@H](CCCC[C@H](C[C@@H]([C@H](C)NC(=O)C)O)O)O)OC(=O)C[C@H](CC(=O)O)C(=O)O)OC(=O)C[C@H](CC(=O)O)C(=O)O	InChI=1S/C36H61NO16/c1-6-7-10-21(3)34(53-33(47)18-25(36(50)51)16-31(44)45)29(52-32(46)17-24(35(48)49)15-30(42)43)14-20(2)13-26(39)11-8-9-12-27(40)19-28(41)22(4)37-23(5)38/h20-22,24-29,34,39-41H,6-19H2,1-5H3,(H,37,38)(H,42,43)(H,44,45)(H,48,49)(H,50,51)/t20-,21+,22-,24-,25-,26+,27+,28-,29-,34+/m0/s1	Thermo Finnigan Elite Orbitrap	C36H61NO16	764.4063	Train	Train	Test	Train	Train
ADBFDJQRBQZXAB	NIST23	COC1=CC=CC=C1OP(=O)(OC2=CC=CC=C2OC)OC3=CC=CC=C3OC	InChI=1S/C21H21O7P/c1-23-16-10-4-7-13-19(16)26-29(22,27-20-14-8-5-11-17(20)24-2)28-21-15-9-6-12-18(21)25-3/h4-15H,1-3H3	Thermo Finnigan Elite Orbitrap	C21H21O7P	417.1098	Train	Test	Train	Train	Train
ADBLYFQPJPCKKG	NIST23	CCCN1C2=CC=CC=C2N=C1NN	InChI=1S/C10H14N4/c1-2-7-14-9-6-4-3-5-8(9)12-10(14)13-11/h3-6H,2,7,11H2,1H3,(H,12,13)	Thermo Finnigan Elite Orbitrap	C10H14N4	191.1291	Test	Train	Train	Train	Train
ADBWXKRHRFJRHX	NIST23	CC1=C(C=C(C=C1)C(=O)OC2=COC(=CC2=O)CSC3=NC=CC=N3)[N+](=O)[O-]	InChI=1S/C18H13N3O6S/c1-11-3-4-12(7-14(11)21(24)25)17(23)27-16-9-26-13(8-15(16)22)10-28-18-19-5-2-6-20-18/h2-9H,10H2,1H3	Thermo Finnigan Elite Orbitrap	C18H13N3O6S	400.0598	Train	Train	Train	Train	Test
ADBYPUPWCVKWCP	NIST23	C1=C(C(=C(C(=N1)Cl)I)N)I	InChI=1S/C5H3ClI2N2/c6-5-3(8)4(9)2(7)1-10-5/h1H,(H2,9,10)	Thermo Finnigan Elite Orbitrap	C5H3ClI2N2	380.8147	Train	Train	Train	Test	Train
ADBZIZGMAVRJPN	NIST23	C1CNS(=O)(=O)N1	InChI=1S/C2H6N2O2S/c5-7(6)3-1-2-4-7/h3-4H,1-2H2	Thermo Finnigan Elite Orbitrap	C2H6N2O2S	123.0223	Test	Train	Train	Train	Train
ADCBMNIKBFUALR	NIST23	CCN1C2=C(C=N1)C(=CC(=N2)C3=CC=CC=C3)C(=O)O	InChI=1S/C15H13N3O2/c1-2-18-14-12(9-16-18)11(15(19)20)8-13(17-14)10-6-4-3-5-7-10/h3-9H,2H2,1H3,(H,19,20)	Thermo Finnigan Elite Orbitrap	C15H13N3O2	268.1081	Train	Train	Train	Train	Test
ADCJRWHNVNKULP	NIST23	CCOC(=O)C1=CN2C=CN=C2C(=C1)Br	InChI=1S/C10H9BrN2O2/c1-2-15-10(14)7-5-8(11)9-12-3-4-13(9)6-7/h3-6H,2H2,1H3	Thermo Finnigan Elite Orbitrap	C10H9BrN2O2	268.992	Train	Train	Train	Test	Train
ADCLBVAKXCZNJM	NIST23	CC(C1=CN(N=C1)C2=CC=C(C=C2)F)N	InChI=1S/C11H12FN3/c1-8(13)9-6-14-15(7-9)11-4-2-10(12)3-5-11/h2-8H,13H2,1H3	Orbitrap Fusion Lumos	C11H12FN3	206.1088	Train	Train	Test	Train	Train
ADCLTLQMVAEBLB	NIST23	CC1=CC(=CN=C1)Br	InChI=1S/C6H6BrN/c1-5-2-6(7)4-8-3-5/h2-4H,1H3	Orbitrap Fusion Lumos	C6H6BrN	171.9756	Test	Train	Train	Train	Train
ADCYRBXQAJXJTD	NIST23	CCC(=O)C1=CC=C(C=C1)Cl	InChI=1S/C9H9ClO/c1-2-9(11)7-3-5-8(10)6-4-7/h3-6H,2H2,1H3	Thermo Finnigan Elite Orbitrap	C9H9ClO	169.0415	Train	Train	Train	Train	Test
ADDCNOCQPWDJSR	NIST23	CC(=CCC1=C(C=C(C=C1OC)CCC2=CC=CC=C2)O)C	InChI=1S/C20H24O2/c1-15(2)9-12-18-19(21)13-17(14-20(18)22-3)11-10-16-7-5-4-6-8-16/h4-9,13-14,21H,10-12H2,1-3H3	Thermo Finnigan Elite Orbitrap	C20H24O2	297.1849	Train	Train	Train	Train	Test
ADDLXGZBTXNVDS	NIST23	CC(C)C(=O)O[C@@H]1[C@@]2([C@@H]3[C@@]4(O3)C(CC[C@@]5(C4CC(=O)O[C@H]5C6=COC=C6)C)[C@@](C2=O)([C@H](C1(C)C)[C@H](C(=O)OC)O)C)O	InChI=1S/C31H40O11/c1-14(2)22(34)41-25-27(3,4)20(19(33)23(35)38-7)29(6)16-8-10-28(5)17(31(16)26(42-31)30(25,37)24(29)36)12-18(32)40-21(28)15-9-11-39-13-15/h9,11,13-14,16-17,19-21,25-26,33,37H,8,10,12H2,1-7H3/t16?,17?,19-,20+,21+,25+,26-,28-,29-,30+,31-/m1/s1	Thermo Finnigan Elite Orbitrap	C31H40O11	589.2643	Train	Train	Train	Test	Train
ADDQHLREJDZPMT	NIST23	CC(C(=O)N(C)C1=CC=CC=C1F)OC2=CC=C(C=C2)OC3=NC4=C(O3)C=C(C=C4)Cl	InChI=1S/C23H18ClFN2O4/c1-14(22(28)27(2)20-6-4-3-5-18(20)25)29-16-8-10-17(11-9-16)30-23-26-19-12-7-15(24)13-21(19)31-23/h3-14H,1-2H3	Thermo Finnigan Elite Orbitrap	C23H18ClFN2O4	441.1012	Train	Train	Test	Train	Train
ADEAXEQTXHDIHA	NIST23	C1=CC=C(C(=C1)NC2=NC=CS2)Cl	InChI=1S/C9H7ClN2S/c10-7-3-1-2-4-8(7)12-9-11-5-6-13-9/h1-6H,(H,11,12)	Orbitrap Fusion Lumos	C9H7ClN2S	211.0091	Test	Train	Train	Train	Train
ADEBPBSSDYVVLD	NIST23	COC1=C(C=C2C(=C1)CC(C2=O)CC3CCN(CC3)CC4=CC=CC=C4)OC	InChI=1S/C24H29NO3/c1-27-22-14-19-13-20(24(26)21(19)15-23(22)28-2)12-17-8-10-25(11-9-17)16-18-6-4-3-5-7-18/h3-7,14-15,17,20H,8-13,16H2,1-2H3	Thermo Finnigan Elite Orbitrap	C24H29NO3	380.222	Test	Train	Train	Train	Train
ADEFODYSLAAMOM	NIST23	CC1=C(C2=C(C(=C1O)C(=O)/C=C/C3=CC=CC=C3)OC(C=C2)(C)C)O	InChI=1S/C21H20O4/c1-13-18(23)15-11-12-21(2,3)25-20(15)17(19(13)24)16(22)10-9-14-7-5-4-6-8-14/h4-12,23-24H,1-3H3/b10-9+	Thermo Finnigan Elite Orbitrap	C21H20O4	337.1434	Train	Train	Train	Train	Test
ADETYDUBFDREDZ	NIST23	CCC(=O)NC1=C(C=C(C=C1)C)Br	InChI=1S/C10H12BrNO/c1-3-10(13)12-9-5-4-7(2)6-8(9)11/h4-6H,3H2,1-2H3,(H,12,13)	Thermo Finnigan Elite Orbitrap	C10H12BrNO	242.0175	Train	Test	Train	Train	Train
ADFCQWZHKCXPAJ	NIST23	C1C(COC2=C1C=CC(=C2)O)C3=CC=C(C=C3)O	InChI=1S/C15H14O3/c16-13-4-1-10(2-5-13)12-7-11-3-6-14(17)8-15(11)18-9-12/h1-6,8,12,16-17H,7,9H2	Thermo Finnigan Elite Orbitrap	C15H14O3	243.1016	Test	Train	Train	Train	Train
ADFOLGGCCGYZDB	NIST23	C1=CC=C(C(=C1)C2=NNN=N2)OCC(=O)O	InChI=1S/C9H8N4O3/c14-8(15)5-16-7-4-2-1-3-6(7)9-10-12-13-11-9/h1-4H,5H2,(H,14,15)(H,10,11,12,13)	Thermo Finnigan Elite Orbitrap	C9H8N4O3	221.0669	Train	Train	Train	Train	Test
ADFOLUXMYYCTRR	NIST23	CC(CC1=CC(=C(C=C1)O)OC)C(C)CC2=CC(=C(C=C2)O)OC	InChI=1S/C20H26O4/c1-13(9-15-5-7-17(21)19(11-15)23-3)14(2)10-16-6-8-18(22)20(12-16)24-4/h5-8,11-14,21-22H,9-10H2,1-4H3	Orbitrap Fusion Lumos	C20H26O4	331.1904	Train	Train	Train	Train	Test
ADFWZYGIWHXERD	NIST23	C1=CC(=C(C(=C1F)C=O)Cl)Br	InChI=1S/C7H3BrClFO/c8-5-1-2-6(10)4(3-11)7(5)9/h1-3H	Thermo Finnigan Elite Orbitrap	C7H3BrClFO	236.9113	Train	Test	Train	Train	Train
ADFXKUOMJKEIND	NIST23	C1CCC(CC1)NC(=O)NC2CCCCC2	InChI=1S/C13H24N2O/c16-13(14-11-7-3-1-4-8-11)15-12-9-5-2-6-10-12/h11-12H,1-10H2,(H2,14,15,16)	Thermo Finnigan Elite Orbitrap	C13H24N2O	225.1961	Test	Train	Train	Train	Train
ADGGYDAFIHSYFI	NIST23	C1COCCN1C2=NC(=NC(=N2)C3=CN=C(C=C3C(F)(F)F)N)N4CCOCC4	InChI=1S/C17H20F3N7O2/c18-17(19,20)12-9-13(21)22-10-11(12)14-23-15(26-1-5-28-6-2-26)25-16(24-14)27-3-7-29-8-4-27/h9-10H,1-8H2,(H2,21,22)	Orbitrap Fusion Lumos	C17H20F3N7O2	412.1703	Train	Test	Train	Train	Train
ADGMBHUSGZGHTE	NIST23	C1=CC=C(C=C1)C2=C(N3C=CC=NC3=N2)Br	InChI=1S/C12H8BrN3/c13-11-10(9-5-2-1-3-6-9)15-12-14-7-4-8-16(11)12/h1-8H	Thermo Finnigan Elite Orbitrap	C12H8BrN3	273.9974	Train	Train	Train	Test	Train
ADGNIITUSSHJDU	NIST23	CCCCCC(C1CC=CC(O1)CCCCCCC(=O)O)O	InChI=1S/C18H32O4/c1-2-3-6-12-16(19)17-13-9-11-15(22-17)10-7-4-5-8-14-18(20)21/h9,11,15-17,19H,2-8,10,12-14H2,1H3,(H,20,21)	Orbitrap Fusion Lumos	C18H32O4	313.2373	Train	Train	Test	Train	Train
ADGUVFJYVNRVPX	NIST23	CCCC1=C(C2=C(C=C3C(=C2)C(=C(O3)C)C)OC1=O)C	InChI=1S/C17H18O3/c1-5-6-12-10(3)14-7-13-9(2)11(4)19-15(13)8-16(14)20-17(12)18/h7-8H,5-6H2,1-4H3	Orbitrap Fusion Lumos	C17H18O3	271.1329	Train	Train	Train	Train	Test
ADHKMYHLJHBOKB	NIST23	C1=CC(=C(C=C1C#N)Br)C=O	InChI=1S/C8H4BrNO/c9-8-3-6(4-10)1-2-7(8)5-11/h1-3,5H	Thermo Finnigan Elite Orbitrap	C8H4BrNO	209.9549	Train	Train	Test	Train	Train
ADHNYKZHPOEULM	NIST23	CSCC[C@H](C(=O)N[C@@H](CCC(=O)O)C(=O)O)N	InChI=1S/C10H18N2O5S/c1-18-5-4-6(11)9(15)12-7(10(16)17)2-3-8(13)14/h6-7H,2-5,11H2,1H3,(H,12,15)(H,13,14)(H,16,17)/t6-,7+/m1/s1	Thermo Finnigan Elite Orbitrap	C10H18N2O5S	279.1009	Train	Train	Test	Train	Train
ADHTUPXAZQRIKI	NIST23	C1=CC2=C(C=C1Br)C(=CC(=O)N2)C(F)(F)F	InChI=1S/C10H5BrF3NO/c11-5-1-2-8-6(3-5)7(10(12,13)14)4-9(16)15-8/h1-4H,(H,15,16)	Orbitrap Fusion Lumos	C10H5BrF3NO	291.9579	Train	Train	Test	Train	Train
ADIIGDCAUDLQST	NIST23	CCC(C1=NN=NN1CC2=CC3=C(C=C2)OCO3)N4CCN(CC4)CC	InChI=1S/C18H26N6O2/c1-3-15(23-9-7-22(4-2)8-10-23)18-19-20-21-24(18)12-14-5-6-16-17(11-14)26-13-25-16/h5-6,11,15H,3-4,7-10,12-13H2,1-2H3	Orbitrap Fusion Lumos	C18H26N6O2	359.219	Train	Train	Test	Train	Train
ADIMAYPTOBDMTL	NIST23	C1=CC=C(C=C1)C2=NC(C(=O)NC3=C2C=C(C=C3)Cl)O	InChI=1S/C15H11ClN2O2/c16-10-6-7-12-11(8-10)13(9-4-2-1-3-5-9)18-15(20)14(19)17-12/h1-8,15,20H,(H,17,19)	Thermo Finnigan Elite Orbitrap	C15H11ClN2O2	287.0582	Train	Train	Test	Train	Train
ADJQQSUBKRASQN	NIST23	C1=CC2=C(C(=C(C=C2Cl)Br)O)N=C1	InChI=1S/C9H5BrClNO/c10-6-4-7(11)5-2-1-3-12-8(5)9(6)13/h1-4,13H	Thermo Finnigan Elite Orbitrap	C9H5BrClNO	257.9316	Train	Train	Train	Test	Train
ADJYQFBOMQAMAI	NIST23	C1=CC=C(C=C1)OC2=CC=CC3=C2C(=O)C4=C(C3=O)C=CC=C4OC5=CC=CC=C5	InChI=1S/C26H16O4/c27-25-19-13-7-15-21(29-17-9-3-1-4-10-17)23(19)26(28)24-20(25)14-8-16-22(24)30-18-11-5-2-6-12-18/h1-16H	Orbitrap Fusion Lumos	C26H16O4	393.1121	Test	Train	Train	Train	Train
ADKBLQZUNFFNSI	NIST23	CC(C)CNS(=O)(=O)C1=CC=C(C=C1)Br	InChI=1S/C10H14BrNO2S/c1-8(2)7-12-15(13,14)10-5-3-9(11)4-6-10/h3-6,8,12H,7H2,1-2H3	Thermo Finnigan Elite Orbitrap	C10H14BrNO2S	292.0001	Train	Train	Test	Train	Train
ADKFRZBUXRKWDL	NIST23	CCCCCCNCCN	InChI=1S/C8H20N2/c1-2-3-4-5-7-10-8-6-9/h10H,2-9H2,1H3	Orbitrap Fusion Lumos	C8H20N2	145.1699	Test	Train	Train	Train	Train
ADLYLAJPPBKTSA	NIST23	CC(C)(C)C1=CC(=NO1)NC(=O)C2=CC3=C(C=C2)OCO3	InChI=1S/C15H16N2O4/c1-15(2,3)12-7-13(17-21-12)16-14(18)9-4-5-10-11(6-9)20-8-19-10/h4-7H,8H2,1-3H3,(H,16,17,18)	Thermo Finnigan Elite Orbitrap	C15H16N2O4	289.1183	Train	Train	Test	Train	Train
ADMTUGZFHLWYAU	NIST23	CC(C)(C)CNN	InChI=1S/C5H14N2/c1-5(2,3)4-7-6/h7H,4,6H2,1-3H3	Orbitrap Fusion Lumos	C5H14N2	103.123	Train	Test	Train	Train	Train
ADMXVFQXBMAXJX	NIST23	C1=CC(=CC(=C1)O)C2=CC=C(C=C2)C(F)(F)F	InChI=1S/C13H9F3O/c14-13(15,16)11-6-4-9(5-7-11)10-2-1-3-12(17)8-10/h1-8,17H	Orbitrap Fusion Lumos	C13H9F3O	239.0678	Train	Train	Train	Test	Train
ADNPLDHMAVUMIW	NIST23	CC(C)C[C@@H](C(=O)N[C@@H](CCSC)C(=O)N)NC(=O)CNC(=O)[C@H](CC1=CC=CC=C1)NC(=O)[C@H](CC2=CC=CC=C2)NC(=O)[C@H](CCC(=O)N)NC(=O)[C@H](CCC(=O)N)NC(=O)[C@@H]3CCCN3C(=O)[C@H](CCCCN)NC(=O)[C@@H]4CCCN4C(=O)[C@H](CCCN=C(N)N)N	InChI=1S/C63H98N18O13S/c1-37(2)33-45(57(89)74-41(53(68)85)27-32-95-3)73-52(84)36-72-54(86)46(34-38-15-6-4-7-16-38)78-58(90)47(35-39-17-8-5-9-18-39)79-56(88)42(23-25-50(66)82)75-55(87)43(24-26-51(67)83)76-59(91)49-22-14-31-81(49)62(94)44(20-10-11-28-64)77-60(92)48-21-13-30-80(48)61(93)40(65)19-12-29-71-63(69)70/h4-9,15-18,37,40-49H,10-14,19-36,64-65H2,1-3H3,(H2,66,82)(H2,67,83)(H2,68,85)(H,72,86)(…	Orbitrap Fusion Lumos	C63H98N18O13S	1347.7354	Test	Train	Train	Train	Train
ADNZLHSXIAPURS	NIST23	C1=CC=NC(=C1)C(=O)C2=CC=C(C=C2)O	InChI=1S/C12H9NO2/c14-10-6-4-9(5-7-10)12(15)11-3-1-2-8-13-11/h1-8,14H	Thermo Finnigan Elite Orbitrap	C12H9NO2	200.0706	Train	Test	Train	Train	Train
ADOJHDXDOIEMNB	NIST23	COC(=O)C1=C(C=CC(=C1)I)Br	InChI=1S/C8H6BrIO2/c1-12-8(11)6-4-5(10)2-3-7(6)9/h2-4H,1H3	Orbitrap Fusion Lumos	C8H6BrIO2	340.8669	Train	Train	Train	Train	Test
ADOJVBUVXRZBHE	NIST23	CC1=C(C(=O)NC(=S)N1)CCO	InChI=1S/C7H10N2O2S/c1-4-5(2-3-10)6(11)9-7(12)8-4/h10H,2-3H2,1H3,(H2,8,9,11,12)	Thermo Finnigan Elite Orbitrap	C7H10N2O2S	187.0536	Train	Train	Train	Test	Train
ADOQAMSUXMQJHL	NIST23	CC1=CC(=C(C=C1)OCCOC2=CC=CC=C2Cl)OC	InChI=1S/C16H17ClO3/c1-12-7-8-15(16(11-12)18-2)20-10-9-19-14-6-4-3-5-13(14)17/h3-8,11H,9-10H2,1-2H3	Orbitrap Fusion Lumos	C16H17ClO3	293.0939	Train	Test	Train	Train	Train
ADOVMKXWNWCKIX	NIST23	C1=CC(=CC=C1C2=NC3=C(C=C(C=C3)Br)C(=C2)C(=O)NN)N	InChI=1S/C16H13BrN4O/c17-10-3-6-14-12(7-10)13(16(22)21-19)8-15(20-14)9-1-4-11(18)5-2-9/h1-8H,18-19H2,(H,21,22)	Orbitrap Fusion Lumos	C16H13BrN4O	357.0346	Test	Train	Train	Train	Train
ADPRFNVFBYHCJQ	NIST23	C1=CC=C(C=C1)COC2=CC3=C(C=C2)NC=C3CC#N	InChI=1S/C17H14N2O/c18-9-8-14-11-19-17-7-6-15(10-16(14)17)20-12-13-4-2-1-3-5-13/h1-7,10-11,19H,8,12H2	Orbitrap Fusion Lumos	C17H14N2O	263.1179	Train	Train	Test	Train	Train
ADRFTNFHVKVATK	NIST23	C1=CC(=CC(=C1)C(F)(F)F)C2=CC=C(O2)C(=O)O	InChI=1S/C12H7F3O3/c13-12(14,15)8-3-1-2-7(6-8)9-4-5-10(18-9)11(16)17/h1-6H,(H,16,17)	Orbitrap Fusion Lumos	C12H7F3O3	257.042	Train	Train	Train	Train	Test
ADRQFDIWPRFKSP	NIST23	COC1=CC=C(C=C1)/C=C/C(=O)C2=C(C=C(C=C2)O)O	InChI=1S/C16H14O4/c1-20-13-6-2-11(3-7-13)4-9-15(18)14-8-5-12(17)10-16(14)19/h2-10,17,19H,1H3/b9-4+	Thermo Finnigan Elite Orbitrap	C16H14O4	271.0965	Train	Train	Train	Train	Test
ADSALMJPJUKESW	NIST23	C1C[C@@H](NC1)CC(=O)O	InChI=1S/C6H11NO2/c8-6(9)4-5-2-1-3-7-5/h5,7H,1-4H2,(H,8,9)/t5-/m1/s1	Thermo Finnigan Elite Orbitrap	C6H11NO2	130.0863	Train	Train	Test	Train	Train
ADSGQVPBHDUDMR	NIST23	C1=CC=NC(=C1)C2=NOC(=N2)CCN	InChI=1S/C9H10N4O/c10-5-4-8-12-9(13-14-8)7-3-1-2-6-11-7/h1-3,6H,4-5,10H2	Orbitrap Fusion Lumos	C9H10N4O	191.0927	Train	Train	Train	Train	Test
ADSZRHDJWBZORK	NIST23	CC1=CC=C(C=C1)C2=CC(=NC(=C2C#N)N)C3=CC=CC=C3	InChI=1S/C19H15N3/c1-13-7-9-14(10-8-13)16-11-18(15-5-3-2-4-6-15)22-19(21)17(16)12-20/h2-11H,1H3,(H2,21,22)	Thermo Finnigan Elite Orbitrap	C19H15N3	286.1339	Train	Test	Train	Train	Train
ADTHMMLNHOJUAX	NIST23	CCOC(=O)N/N=C/C1=CC(=C(C=C1)OC)OC	InChI=1S/C12H16N2O4/c1-4-18-12(15)14-13-8-9-5-6-10(16-2)11(7-9)17-3/h5-8H,4H2,1-3H3,(H,14,15)/b13-8+	Thermo Finnigan Elite Orbitrap	C12H16N2O4	253.1183	Train	Train	Train	Test	Train
ADTJPOBHAXXXFS	NIST23	CN(C)CCCNC(=O)C=C	InChI=1S/C8H16N2O/c1-4-8(11)9-6-5-7-10(2)3/h4H,1,5-7H2,2-3H3,(H,9,11)	Thermo Finnigan Elite Orbitrap	C8H16N2O	157.1335	Train	Test	Train	Train	Train
ADTRWRAHTJEMCT	NIST23	C1=CC=C(C(=C1)C2=CN=CN=C2N)Cl	InChI=1S/C10H8ClN3/c11-9-4-2-1-3-7(9)8-5-13-6-14-10(8)12/h1-6H,(H2,12,13,14)	Thermo Finnigan Elite Orbitrap	C10H8ClN3	206.048	Train	Train	Train	Test	Train
ADUCMSHWWWCKEK	NIST23	C1CNCCC1OC2=CC(=CC=C2)F	InChI=1S/C11H14FNO/c12-9-2-1-3-11(8-9)14-10-4-6-13-7-5-10/h1-3,8,10,13H,4-7H2	Thermo Finnigan Elite Orbitrap	C11H14FNO	196.1132	Train	Train	Train	Test	Train
ADUMIBSPEHFSLA	NIST23	C1=CC(=CC=C1C(C2=CC=C(C=C2)N)C3=CC=C(C=C3)N)N	InChI=1S/C19H19N3/c20-16-7-1-13(2-8-16)19(14-3-9-17(21)10-4-14)15-5-11-18(22)12-6-15/h1-12,19H,20-22H2	Thermo Finnigan Elite Orbitrap	C19H19N3	290.1652	Train	Train	Train	Test	Train
ADUVVOVMHYJPLH	NIST23	C1C2CC3CC1CC(C2)(C3)C4=NC(=CS4)CCl	InChI=1S/C14H18ClNS/c15-7-12-8-17-13(16-12)14-4-9-1-10(5-14)3-11(2-9)6-14/h8-11H,1-7H2	Orbitrap Fusion Lumos	C14H18ClNS	268.0921	Test	Train	Train	Train	Train
ADVAKZKECLPQAL	NIST23	COC1=CC2=C(C=C1)N=C(S2)NC(=O)C3=CC=CC=C3	InChI=1S/C15H12N2O2S/c1-19-11-7-8-12-13(9-11)20-15(16-12)17-14(18)10-5-3-2-4-6-10/h2-9H,1H3,(H,16,17,18)	Thermo Finnigan Elite Orbitrap	C15H12N2O2S	285.0692	Train	Test	Train	Train	Train
ADVCGXWUUOVPPB	NIST23	CC1=CN(C(=O)NC1=O)[C@H]2C[C@@H]([C@H](O2)CO)N	InChI=1S/C10H15N3O4/c1-5-3-13(10(16)12-9(5)15)8-2-6(11)7(4-14)17-8/h3,6-8,14H,2,4,11H2,1H3,(H,12,15,16)/t6-,7+,8+/m0/s1	Thermo Finnigan Elite Orbitrap	C10H15N3O4	242.1135	Train	Train	Train	Train	Test
ADVGKWPZRIDURE	NIST23	CC(=O)NC1=CC=CC=C1O	InChI=1S/C8H9NO2/c1-6(10)9-7-4-2-3-5-8(7)11/h2-5,11H,1H3,(H,9,10)	Thermo Finnigan Elite Orbitrap	C8H9NO2	152.0706	Train	Train	Train	Train	Test
ADVIUCNRDIHQRT	NIST23	CC1=C2C3=C(C=C(C(=C3C(=C(C)C)O2)OC)O)OC1=O	InChI=1S/C15H14O5/c1-6(2)12-11-10-9(5-8(16)14(11)18-4)19-15(17)7(3)13(10)20-12/h5,16H,1-4H3	Thermo Finnigan Elite Orbitrap	C15H14O5	275.0914	Train	Train	Train	Train	Test
ADVPTQAUNPRNPO	NIST23	C([C@@H](C(=O)O)N)S(=O)O	InChI=1S/C3H7NO4S/c4-2(3(5)6)1-9(7)8/h2H,1,4H2,(H,5,6)(H,7,8)/t2-/m0/s1	Thermo Finnigan Elite Orbitrap	C3H7NO4S	154.0169	Train	Test	Train	Train	Train
ADWTYURAFSWNSU	NIST23	C1CN(C(=O)N1)CC2=CN=C(C=C2)Cl	InChI=1S/C9H10ClN3O/c10-8-2-1-7(5-12-8)6-13-4-3-11-9(13)14/h1-2,5H,3-4,6H2,(H,11,14)	Thermo Finnigan Elite Orbitrap	C9H10ClN3O	212.0585	Train	Train	Train	Train	Test
ADXGNEYLLLSOAR	NIST23	CC1=C2CCC(=O)N(C2=NC(=N1)C)CC3=CC=C(C=C3)C4=CC=CC=C4C5=NNN=N5	InChI=1S/C23H21N7O/c1-14-18-11-12-21(31)30(23(18)25-15(2)24-14)13-16-7-9-17(10-8-16)19-5-3-4-6-20(19)22-26-28-29-27-22/h3-10H,11-13H2,1-2H3,(H,26,27,28,29)	Thermo Finnigan Elite Orbitrap	C23H21N7O	412.188	Train	Train	Train	Train	Test
ADXJDQSXUOEYGA	NIST23	CC(=O)C1=CC=C(C=C1)NC(=S)NC2=CC=CC=C2	InChI=1S/C15H14N2OS/c1-11(18)12-7-9-14(10-8-12)17-15(19)16-13-5-3-2-4-6-13/h2-10H,1H3,(H2,16,17,19)	Thermo Finnigan Elite Orbitrap	C15H14N2OS	271.09	Train	Train	Train	Test	Train
ADXQWJKVAAFJEC	NIST23	CC1=CC(=O)C2=C(O1)C=C3C(=C2O)C=C(O3)C(C)(C)O	InChI=1S/C15H14O5/c1-7-4-9(16)13-11(19-7)6-10-8(14(13)17)5-12(20-10)15(2,3)18/h4-6,17-18H,1-3H3	Orbitrap Fusion Lumos	C15H14O5	275.0914	Test	Train	Train	Train	Train
ADXRTVOBINTIFG	NIST23	CCC(CO)NCC1=CC=C(S1)C	InChI=1S/C10H17NOS/c1-3-9(7-12)11-6-10-5-4-8(2)13-10/h4-5,9,11-12H,3,6-7H2,1-2H3	Thermo Finnigan Elite Orbitrap	C10H17NOS	200.1104	Train	Train	Train	Train	Test
ADXWWNMHZFPXKW	NIST23	C1C(CN1)OC2=CC=CC(=C2)C(F)(F)F	InChI=1S/C10H10F3NO/c11-10(12,13)7-2-1-3-8(4-7)15-9-5-14-6-9/h1-4,9,14H,5-6H2	Thermo Finnigan Elite Orbitrap	C10H10F3NO	218.0787	Train	Train	Train	Test	Train
ADYPJKNMIDVKIU	NIST23	C1=CC(=CN=C1)NC(=O)C2=CC=C(O2)[N+](=O)[O-]	InChI=1S/C10H7N3O4/c14-10(12-7-2-1-5-11-6-7)8-3-4-9(17-8)13(15)16/h1-6H,(H,12,14)	Thermo Finnigan Elite Orbitrap	C10H7N3O4	234.0509	Test	Train	Train	Train	Train
ADYXWQBCSLCTGH	NIST23	C1=CC=C(C=C1)CCCCNC(=O)C2=CC=CS2	InChI=1S/C15H17NOS/c17-15(14-10-6-12-18-14)16-11-5-4-9-13-7-2-1-3-8-13/h1-3,6-8,10,12H,4-5,9,11H2,(H,16,17)	Thermo Finnigan Elite Orbitrap	C15H17NOS	260.1104	Train	Train	Train	Train	Test
ADYYWEIFRRHWRJ	NIST23	CSC1=CN=C(C=N1)Br	InChI=1S/C5H5BrN2S/c1-9-5-3-7-4(6)2-8-5/h2-3H,1H3	Orbitrap Fusion Lumos	C5H5BrN2S	204.943	Train	Train	Train	Test	Train
ADZBMFGQQWPHMJ	NIST23	CNC(=O)C1=NC=CC(=C1)OC2=CC3=C(C=C2)N=C(S3)N[C@@H]4CCCC[C@H]4O	InChI=1S/C20H22N4O3S/c1-21-19(26)16-10-13(8-9-22-16)27-12-6-7-15-18(11-12)28-20(24-15)23-14-4-2-3-5-17(14)25/h6-11,14,17,25H,2-5H2,1H3,(H,21,26)(H,23,24)/t14-,17-/m1/s1	Orbitrap Fusion Lumos	C20H22N4O3S	399.1485	Train	Train	Train	Test	Train
ADZSGNDOZREKJK	NIST23	CCSC1=NN=C(C(=O)N1N)C(C)(C)C	InChI=1S/C9H16N4OS/c1-5-15-8-12-11-6(9(2,3)4)7(14)13(8)10/h5,10H2,1-4H3	Thermo Finnigan Elite Orbitrap	C9H16N4OS	229.1118	Train	Train	Test	Train	Train
AEAMTMOOCLHDSR	NIST23	CNC(=S)NC1=C(C=C(C=C1)OC)OC	InChI=1S/C10H14N2O2S/c1-11-10(15)12-8-5-4-7(13-2)6-9(8)14-3/h4-6H,1-3H3,(H2,11,12,15)	Orbitrap Fusion Lumos	C10H14N2O2S	227.0849	Test	Train	Train	Train	Train
AEBATSBJPQQUKI	NIST23	C1=CC=C(C=C1)CN2C3=CC=CC=C3N=C2NN=O	InChI=1S/C14H12N4O/c19-17-16-14-15-12-8-4-5-9-13(12)18(14)10-11-6-2-1-3-7-11/h1-9H,10H2,(H,15,16,19)	Orbitrap Fusion Lumos	C14H12N4O	253.1084	Train	Train	Train	Test	Train
AEBHESQQSGQNLZ	NIST23	CC1=C(C=C(N1)C(=O)OC)Br	InChI=1S/C7H8BrNO2/c1-4-5(8)3-6(9-4)7(10)11-2/h3,9H,1-2H3	Orbitrap Fusion Lumos	C7H8BrNO2	217.9811	Train	Test	Train	Train	Train
AEBRINKRALSWNY	NIST23	CC(CCN)C(=O)O	InChI=1S/C5H11NO2/c1-4(2-3-6)5(7)8/h4H,2-3,6H2,1H3,(H,7,8)	Thermo Finnigan Elite Orbitrap	C5H11NO2	118.0863	Train	Train	Train	Test	Train
AECDMGQTJIORMB	NIST23	CC1=NN(C(=C1/C=C\2/C(=O)OC(=N2)C3=CC=C(C=C3)OC(C)C)N4CCCC4)C5=CC=CC=C5	InChI=1S/C27H28N4O3/c1-18(2)33-22-13-11-20(12-14-22)25-28-24(27(32)34-25)17-23-19(3)29-31(21-9-5-4-6-10-21)26(23)30-15-7-8-16-30/h4-6,9-14,17-18H,7-8,15-16H2,1-3H3/b24-17-	Thermo Finnigan Elite Orbitrap	C27H28N4O3	457.2234	Train	Test	Train	Train	Train
AECHTYJNUUZQBK	NIST23	CCC1(CC(CCO1)C2=CSC(=N2)N)C	InChI=1S/C11H18N2OS/c1-3-11(2)6-8(4-5-14-11)9-7-15-10(12)13-9/h7-8H,3-6H2,1-2H3,(H2,12,13)	Thermo Finnigan Elite Orbitrap	C11H18N2OS	227.1213	Train	Train	Test	Train	Train
AECMKSPLRHDZLD	NIST23	CC(C)(CNC(=O)C1CCNCC1)CN(C)C	InChI=1S/C13H27N3O/c1-13(2,10-16(3)4)9-15-12(17)11-5-7-14-8-6-11/h11,14H,5-10H2,1-4H3,(H,15,17)	Thermo Finnigan Elite Orbitrap	C13H27N3O	242.2227	Train	Test	Train	Train	Train
AECZZXCAOYZBRA	NIST23	CC1=C(C(=O)N(N1C)C2=CC=CC=C2)NC(=S)NN	InChI=1S/C12H15N5OS/c1-8-10(14-12(19)15-13)11(18)17(16(8)2)9-6-4-3-5-7-9/h3-7H,13H2,1-2H3,(H2,14,15,19)	Orbitrap Fusion Lumos	C12H15N5OS	278.107	Train	Train	Train	Train	Test
AEDDIBAIWPIIBD	NIST23	C1=C2C(=CC(=C1O)O)OC3=C(C2=O)C(=C(C(=C3)O)[C@H]4[C@@H]([C@H]([C@@H]([C@H](O4)CO)O)O)O)O	InChI=1S/C19H18O11/c20-4-11-15(25)17(27)18(28)19(30-11)12-8(23)3-10-13(16(12)26)14(24)5-1-6(21)7(22)2-9(5)29-10/h1-3,11,15,17-23,25-28H,4H2/t11-,15-,17+,18-,19+/m1/s1	Orbitrap Fusion Lumos	C19H18O11	423.0922	Train	Train	Train	Train	Test
AEDOTOMIDAMDFC	NIST23	C1CN(CCC1N(C2=CC=CC=C2)C(=O)C3=COC=C3)CCC4=CC=CC=C4	InChI=1S/C24H26N2O2/c27-24(21-14-18-28-19-21)26(22-9-5-2-6-10-22)23-12-16-25(17-13-23)15-11-20-7-3-1-4-8-20/h1-10,14,18-19,23H,11-13,15-17H2	Thermo Finnigan Elite Orbitrap	C24H26N2O2	375.2067	Train	Train	Train	Test	Train
AEDQNOLIADXSBB	NIST23	CCCCCCCCCCCCNCCC(=O)O	InChI=1S/C15H31NO2/c1-2-3-4-5-6-7-8-9-10-11-13-16-14-12-15(17)18/h16H,2-14H2,1H3,(H,17,18)	Thermo Finnigan Elite Orbitrap	C15H31NO2	258.2428	Train	Train	Train	Train	Test
AEDSMUUEBQNEAA	NIST23	C1CCN(CC1)C2=NC=C(C=C2)Br	InChI=1S/C10H13BrN2/c11-9-4-5-10(12-8-9)13-6-2-1-3-7-13/h4-5,8H,1-3,6-7H2	Orbitrap Fusion Lumos	C10H13BrN2	241.0335	Train	Train	Train	Train	Test
AEDZKZARKRFPHG	NIST23	CC(=O)N1CCN(CC1)C2=C(C=CC=C2Cl)N	InChI=1S/C12H16ClN3O/c1-9(17)15-5-7-16(8-6-15)12-10(13)3-2-4-11(12)14/h2-4H,5-8,14H2,1H3	Thermo Finnigan Elite Orbitrap	C12H16ClN3O	254.1055	Train	Train	Test	Train	Train
AEEARKNYRMBNSW	NIST23	CC1=CC=C(C=C1)S(=O)(=O)NC2=CC=CC=C2[N+](=O)[O-]	InChI=1S/C13H12N2O4S/c1-10-6-8-11(9-7-10)20(18,19)14-12-4-2-3-5-13(12)15(16)17/h2-9,14H,1H3	Thermo Finnigan Elite Orbitrap	C13H12N2O4S	293.0591	Train	Train	Train	Train	Test
AEECOZTYVNXNDQ	NIST23	CC(C)N1C=C(C2=CC=CC=C21)C=O	InChI=1S/C12H13NO/c1-9(2)13-7-10(8-14)11-5-3-4-6-12(11)13/h3-9H,1-2H3	Thermo Finnigan Elite Orbitrap	C12H13NO	188.107	Train	Train	Train	Train	Test
AEENEVNHEYYRQC	NIST23	CC(C)(C)C1=CC=CC=C1NC(=O)C2=CN=CC=C2	InChI=1S/C16H18N2O/c1-16(2,3)13-8-4-5-9-14(13)18-15(19)12-7-6-10-17-11-12/h4-11H,1-3H3,(H,18,19)	Orbitrap Fusion Lumos	C16H18N2O	255.1492	Train	Train	Train	Test	Train
AEFDYPFFZOCXNS	NIST23	C/C=C\1/C(=O)N(C(C(=O)N1)CC2=CC(=C(C(=C2)Cl)O)Cl)C	InChI=1S/C14H14Cl2N2O3/c1-3-10-14(21)18(2)11(13(20)17-10)6-7-4-8(15)12(19)9(16)5-7/h3-5,11,19H,6H2,1-2H3,(H,17,20)/b10-3-	Orbitrap Fusion Lumos	C14H14Cl2N2O3	329.0454	Test	Train	Train	Train	Train
AEFLONBTGZFSGQ	NIST23	C(CC(=O)O)[C@@H](C(=O)N)N	InChI=1S/C5H10N2O3/c6-3(5(7)10)1-2-4(8)9/h3H,1-2,6H2,(H2,7,10)(H,8,9)/t3-/m0/s1	Thermo Finnigan Elite Orbitrap	C5H10N2O3	147.0764	Train	Train	Test	Train	Train
AEFLTQLCLGCAJJ	NIST23	CC1=CC(=CC(=C1)OC2=C(C(=O)N3C=CC=CC3=N2)/C=C(\C#N)/C(=O)OC)C	InChI=1S/C21H17N3O4/c1-13-8-14(2)10-16(9-13)28-19-17(11-15(12-22)21(26)27-3)20(25)24-7-5-4-6-18(24)23-19/h4-11H,1-3H3/b15-11+	Thermo Finnigan Elite Orbitrap	C21H17N3O4	376.1292	Train	Train	Train	Test	Train
AEFVYXKODUCZPV	NIST23	CC(=O)O[C@]12[C@H](O1)C[C@@H]3[C@@]2(CC[C@H]4[C@H]3CC[C@@H]5[C@@]4(C[C@@H]6[C@H](C5)O6)C)C	InChI=1S/C21H30O4/c1-11(22)24-21-18(25-21)9-15-13-5-4-12-8-16-17(23-16)10-19(12,2)14(13)6-7-20(15,21)3/h12-18H,4-10H2,1-3H3/t12-,13+,14-,15-,16-,17+,18+,19-,20-,21+/m0/s1	Thermo Finnigan Elite Orbitrap	C21H30O4	347.2217	Train	Test	Train	Train	Train
AEGHUFLJLKKUNE	NIST23	C1CN(CCN1)CC(=O)NC2=CC(=CC=C2)F	InChI=1S/C12H16FN3O/c13-10-2-1-3-11(8-10)15-12(17)9-16-6-4-14-5-7-16/h1-3,8,14H,4-7,9H2,(H,15,17)	Thermo Finnigan Elite Orbitrap	C12H16FN3O	238.135	Test	Train	Train	Train	Train
AEHBVQHJSNELOD	NIST23	CC1C(COC1=O)C(C2=CC(=C(C(=C2)OC)OC)O)C3=CC(=C(C(=C3)OC)OC)OC	InChI=1S/C23H28O8/c1-12-15(11-31-23(12)25)20(13-7-16(24)21(29-5)17(8-13)26-2)14-9-18(27-3)22(30-6)19(10-14)28-4/h7-10,12,15,20,24H,11H2,1-6H3	Thermo Finnigan Elite Orbitrap	C23H28O8	433.1857	Train	Test	Train	Train	Train
AEHJMNVBLRLZKK	NIST23	C1=CC(=NC=C1C(F)(F)F)OCCCOC2=C(C=C(C=C2Cl)OCC=C(Cl)Cl)Cl	InChI=1S/C18H14Cl4F3NO3/c19-13-8-12(27-7-4-15(21)22)9-14(20)17(13)29-6-1-5-28-16-3-2-11(10-26-16)18(23,24)25/h2-4,8-10H,1,5-7H2	Thermo Finnigan Elite Orbitrap	C18H14Cl4F3NO3	489.9753	Train	Test	Train	Train	Train
AEHPOYAOLCAMIU	NIST23	C1=C(N(C(=N1)CO)CCO)[N+](=O)[O-]	InChI=1S/C6H9N3O4/c10-2-1-8-5(4-11)7-3-6(8)9(12)13/h3,10-11H,1-2,4H2	Thermo Finnigan Velos Orbitrap	C6H9N3O4	188.0666	Train	Train	Test	Train	Train
AEIDURNZWCNQIM	NIST23	C1CN2C(=CC3=CC=CC=C32)CN1	InChI=1S/C11H12N2/c1-2-4-11-9(3-1)7-10-8-12-5-6-13(10)11/h1-4,7,12H,5-6,8H2	Thermo Finnigan Elite Orbitrap	C11H12N2	173.1073	Train	Train	Train	Train	Test
AEIHRRMIARXQBG	NIST23	C1=CN=C(C=C1OCC(F)(F)F)Cl	InChI=1S/C7H5ClF3NO/c8-6-3-5(1-2-12-6)13-4-7(9,10)11/h1-3H,4H2	Thermo Finnigan Elite Orbitrap	C7H5ClF3NO	212.0085	Train	Test	Train	Train	Train
AEIOZWYBDBVCGW	NIST23	CC(C)(C)C1=CC=CC=C1N	InChI=1S/C10H15N/c1-10(2,3)8-6-4-5-7-9(8)11/h4-7H,11H2,1-3H3	Thermo Finnigan Elite Orbitrap	C10H15N	150.1277	Train	Test	Train	Train	Train
AEJOEPSMZCEYJN	NIST23	CN([C@H](CN1CCCC1)C2=CC=CC=C2)C(=O)CC3=CC(=C(C=C3)Cl)Cl	InChI=1S/C21H24Cl2N2O/c1-24(21(26)14-16-9-10-18(22)19(23)13-16)20(15-25-11-5-6-12-25)17-7-3-2-4-8-17/h2-4,7-10,13,20H,5-6,11-12,14-15H2,1H3/t20-/m1/s1	Orbitrap Fusion Lumos	C21H24Cl2N2O	391.1338	Test	Train	Train	Train	Train
AEJPPSRYXGEVDT	NIST23	CCC(=O)C1=CC=CN1	InChI=1S/C7H9NO/c1-2-7(9)6-4-3-5-8-6/h3-5,8H,2H2,1H3	Orbitrap Fusion Lumos	C7H9NO	124.0757	Train	Test	Train	Train	Train
AEJSDPLGJZFJRT	NIST23	CC1=NN(C=C1)C(F)F	InChI=1S/C5H6F2N2/c1-4-2-3-9(8-4)5(6)7/h2-3,5H,1H3	Orbitrap Fusion Lumos	C5H6F2N2	133.0572	Train	Train	Train	Train	Test
AEJSSXDYDSUOOZ	NIST23	C([C@H]([C@H]([C@@H]([C@H](C=O)N)O)O)O)OP(=O)(O)O	InChI=1S/C6H14NO8P/c7-3(1-8)5(10)6(11)4(9)2-15-16(12,13)14/h1,3-6,9-11H,2,7H2,(H2,12,13,14)/t3-,4+,5+,6+/m0/s1	Thermo Finnigan Elite Orbitrap	C6H14NO8P	260.053	Train	Test	Train	Train	Train
AEJXJDJYBPJKTQ	NIST23	CC1=CC=C(O1)C(C2=CC=C(O2)C)C3=C(C(=CC(=C3)[N+](=O)[O-])Br)O	InChI=1S/C17H14BrNO5/c1-9-3-5-14(23-9)16(15-6-4-10(2)24-15)12-7-11(19(21)22)8-13(18)17(12)20/h3-8,16,20H,1-2H3	Orbitrap Fusion Lumos	C17H14BrNO5	392.0128	Train	Train	Train	Test	Train
AEKHWCLEQBFOIS	NIST23	C1=CC=C(C=C1)SCC(=O)NN	InChI=1S/C8H10N2OS/c9-10-8(11)6-12-7-4-2-1-3-5-7/h1-5H,6,9H2,(H,10,11)	Thermo Finnigan Elite Orbitrap	C8H10N2OS	183.0587	Train	Train	Train	Train	Test
AEKPZNDJHWFONI	NIST23	COC(=O)C1(C(=C(C(=O)O1)O)C2=CC=C(C=C2)O)CC3=CC=C(C=C3)O	InChI=1S/C19H16O7/c1-25-18(24)19(10-11-2-6-13(20)7-3-11)15(16(22)17(23)26-19)12-4-8-14(21)9-5-12/h2-9,20-22H,10H2,1H3	Thermo Finnigan Elite Orbitrap	C19H16O7	357.0969	Train	Train	Train	Train	Test
AEKXEKPMZIZYLD	NIST23	CC1=C(N=C(N=C1Cl)C2CC2)Cl	InChI=1S/C8H8Cl2N2/c1-4-6(9)11-8(5-2-3-5)12-7(4)10/h5H,2-3H2,1H3	Orbitrap Fusion Lumos	C8H8Cl2N2	203.0137	Test	Train	Train	Train	Train
AELCINSCMGFISI	NIST23	C1[C@H]([C@@H]1N)C2=CC=CC=C2	InChI=1S/C9H11N/c10-9-6-8(9)7-4-2-1-3-5-7/h1-5,8-9H,6,10H2/t8-,9+/m0/s1	Thermo Finnigan Elite Orbitrap	C9H11N	134.0964	Train	Train	Train	Train	Test
AELMNLIYFALJIR	NIST23	C1=CC=C(C=C1)CNC2=NC(=NC3=CC=CC=C32)C4=CN=CC=C4	InChI=1S/C20H16N4/c1-2-7-15(8-3-1)13-22-20-17-10-4-5-11-18(17)23-19(24-20)16-9-6-12-21-14-16/h1-12,14H,13H2,(H,22,23,24)	Orbitrap Fusion Lumos	C20H16N4	313.1448	Train	Train	Test	Train	Train
AEMFNILZOJDQLW	NIST23	C[C@]12CCC(=O)C=C1CC[C@@H]3[C@@H]2CC[C@]4([C@H]3CCC4=O)C	InChI=1S/C19H26O2/c1-18-9-7-13(20)11-12(18)3-4-14-15-5-6-17(21)19(15,2)10-8-16(14)18/h11,14-16H,3-10H2,1-2H3/t14-,15-,16-,18-,19-/m0/s1	Thermo Finnigan Elite Orbitrap	C19H26O2	287.2006	Train	Train	Test	Train	Train
AEMKPSYXSVLTAJ	NIST23	CC1=C(C(=O)OC2=C1C=CC(=C2)OC)Cl	InChI=1S/C11H9ClO3/c1-6-8-4-3-7(14-2)5-9(8)15-11(13)10(6)12/h3-5H,1-2H3	Thermo Finnigan Elite Orbitrap	C11H9ClO3	225.0313	Train	Test	Train	Train	Train
AEMSSQCQGDBRNA	NIST23	C1C(OC2=C(C1=O)C(=C(C(=C2)O)C3C(C(C(C(O3)CO)O)O)OC4C(C(C(CO4)O)O)O)O)C5=CC=C(C=C5)O	InChI=1S/C26H30O14/c27-7-16-20(33)22(35)25(40-26-23(36)19(32)13(31)8-37-26)24(39-16)18-12(30)6-15-17(21(18)34)11(29)5-14(38-15)9-1-3-10(28)4-2-9/h1-4,6,13-14,16,19-20,22-28,30-36H,5,7-8H2	Thermo Finnigan Elite Orbitrap	C26H30O14	567.1708	Train	Train	Train	Train	Test
AEMXUPRNANAQQS	NIST23	C1=CC(=CC(=C1)OC2=CC=C(C=C2)C(=O)O)[N+](=O)[O-]	InChI=1S/C13H9NO5/c15-13(16)9-4-6-11(7-5-9)19-12-3-1-2-10(8-12)14(17)18/h1-8H,(H,15,16)	Thermo Finnigan Elite Orbitrap	C13H9NO5	260.0553	Train	Train	Train	Train	Test
AENXIAWIJGWYCP	NIST23	COC1=CC=C(C=C1)C2CC(=O)C3=C(C(=C(C=C3O2)OC)OC)OC	InChI=1S/C19H20O6/c1-21-12-7-5-11(6-8-12)14-9-13(20)17-15(25-14)10-16(22-2)18(23-3)19(17)24-4/h5-8,10,14H,9H2,1-4H3	Orbitrap Fusion Lumos	C19H20O6	345.1333	Test	Train	Train	Train	Train
AENYCMZUDXQARW	NIST23	CC1=C(C=CN=C1CCl)OCC(F)(F)F	InChI=1S/C9H9ClF3NO/c1-6-7(4-10)14-3-2-8(6)15-5-9(11,12)13/h2-3H,4-5H2,1H3	Orbitrap Fusion Lumos	C9H9ClF3NO	240.0398	Train	Train	Test	Train	Train
AEOCXXJPGCBFJA	NIST23	CCC1=NC=CC(=C1)C(=S)N	InChI=1S/C8H10N2S/c1-2-7-5-6(8(9)11)3-4-10-7/h3-5H,2H2,1H3,(H2,9,11)	Thermo Finnigan Elite Orbitrap	C8H10N2S	167.0637	Train	Train	Train	Test	Train
AEOMELCUDZBIFY	NIST23	CC(C1=CC(=CC=C1)O)NC	InChI=1S/C9H13NO/c1-7(10-2)8-4-3-5-9(11)6-8/h3-7,10-11H,1-2H3	Orbitrap Fusion Lumos	C9H13NO	152.107	Train	Train	Test	Train	Train
AEQDJSLRWYMAQI	NIST23	COC1=C(C2=C(CC3C4=CC(=C(C=C4CCN3C2)OC)OC)C=C1)OC	InChI=1S/C21H25NO4/c1-23-18-6-5-13-9-17-15-11-20(25-3)19(24-2)10-14(15)7-8-22(17)12-16(13)21(18)26-4/h5-6,10-11,17H,7-9,12H2,1-4H3	Thermo Finnigan Elite Orbitrap	C21H25NO4	356.1856	Train	Train	Train	Train	Test
AEQDXSFIHGWHDV	NIST23	C[C@H]1CCC[C@H]2[C@@]1(CC3=C(C(=O)O[C@H]3C2)C)C	InChI=1S/C15H22O2/c1-9-5-4-6-11-7-13-12(8-15(9,11)3)10(2)14(16)17-13/h9,11,13H,4-8H2,1-3H3/t9-,11+,13-,15+/m0/s1	Thermo Finnigan Elite Orbitrap	C15H22O2	235.1693	Train	Test	Train	Train	Train
AEQJKMYNEQTXMS	NIST23	C1=CC(=C(C=C1F)C=O)C#N	InChI=1S/C8H4FNO/c9-8-2-1-6(4-10)7(3-8)5-11/h1-3,5H	Orbitrap Fusion Lumos	C8H4FNO	150.035	Train	Test	Train	Train	Train
AEQMIFRODRFTJF	NIST23	CC1=CC2=C(C(=C1)O)C(=O)C3=C(C2=O)C=C(C=C3O)OC4C(C(CO4)(CO)O)O	InChI=1S/C20H18O9/c1-8-2-10-14(12(22)3-8)17(25)15-11(16(10)24)4-9(5-13(15)23)29-19-18(26)20(27,6-21)7-28-19/h2-5,18-19,21-23,26-27H,6-7H2,1H3	Thermo Finnigan Elite Orbitrap	C20H18O9	403.1024	Test	Train	Train	Train	Train
AERBNCYCJBRYDG	NIST23	CCCCCCCCCCCCCC[C@H]([C@H]([C@H](CO)N)O)O	InChI=1S/C18H39NO3/c1-2-3-4-5-6-7-8-9-10-11-12-13-14-17(21)18(22)16(19)15-20/h16-18,20-22H,2-15,19H2,1H3/t16-,17+,18-/m0/s1	Thermo Finnigan Elite Orbitrap	C18H39NO3	318.3003	Train	Test	Train	Train	Train
AERPGFVGUBZEGI	NIST23	C(CC(=O)O)C(CN)C(F)(F)F	InChI=1S/C6H10F3NO2/c7-6(8,9)4(3-10)1-2-5(11)12/h4H,1-3,10H2,(H,11,12)	Thermo Finnigan Elite Orbitrap	C6H10F3NO2	186.0736	Train	Train	Train	Test	Train
AESBDCQWLOZBNY	NIST23	CCOC(=O)C1=C(C=CC(=C1)I)Br	InChI=1S/C9H8BrIO2/c1-2-13-9(12)7-5-6(11)3-4-8(7)10/h3-5H,2H2,1H3	Thermo Finnigan Elite Orbitrap	C9H8BrIO2	354.8825	Test	Train	Train	Train	Train
AESGMQYRVTZACO	NIST23	C1=CC=C(C=C1)CNC(=O)C(=O)NC2=CC=CC=C2F	InChI=1S/C15H13FN2O2/c16-12-8-4-5-9-13(12)18-15(20)14(19)17-10-11-6-2-1-3-7-11/h1-9H,10H2,(H,17,19)(H,18,20)	Thermo Finnigan Elite Orbitrap	C15H13FN2O2	273.1034	Train	Train	Train	Test	Train
AESHLRAPTJZOJL	NIST23	C[C@H](C1=CC(=C(C=C1)F)F)N	InChI=1S/C8H9F2N/c1-5(11)6-2-3-7(9)8(10)4-6/h2-5H,11H2,1H3/t5-/m1/s1	Orbitrap Fusion Lumos	C8H9F2N	158.0776	Train	Train	Train	Test	Train
AESHPAQQBZWZMS	NIST23	CCCCCCCC/C=C\C/C=C\C/C=C\CCCC(=O)OC	InChI=1S/C21H36O2/c1-3-4-5-6-7-8-9-10-11-12-13-14-15-16-17-18-19-20-21(22)23-2/h10-11,13-14,16-17H,3-9,12,15,18-20H2,1-2H3/b11-10-,14-13-,17-16-	Thermo Finnigan Elite Orbitrap	C21H36O2	321.2788	Test	Train	Train	Train	Train
AESWHHJFQKKGMN	NIST23	C1=CC=C(C=C1)CCNS(=O)(=O)C2=CC=CC=C2Br	InChI=1S/C14H14BrNO2S/c15-13-8-4-5-9-14(13)19(17,18)16-11-10-12-6-2-1-3-7-12/h1-9,16H,10-11H2	Thermo Finnigan Elite Orbitrap	C14H14BrNO2S	340.0001	Train	Train	Test	Train	Train
AETFBBIKDIKGAW	NIST23	CC1=CC=C(O1)CNC(=O)CCCC(=O)O	InChI=1S/C11H15NO4/c1-8-5-6-9(16-8)7-12-10(13)3-2-4-11(14)15/h5-6H,2-4,7H2,1H3,(H,12,13)(H,14,15)	Thermo Finnigan Elite Orbitrap	C11H15NO4	226.1074	Train	Train	Train	Test	Train
AETKQQBRKSELEL	NIST23	C1=CC=C(C=C1)/C=C/C(=O)C2=CC=CC=C2O	InChI=1S/C15H12O2/c16-14-9-5-4-8-13(14)15(17)11-10-12-6-2-1-3-7-12/h1-11,16H/b11-10+	Thermo Finnigan Velos Orbitrap	C15H12O2	225.091	Train	Train	Test	Train	Train
AEUAVVIPDJTEFS	NIST23	C=C(CCO)C(=O)OC[C@@H]1[C@H]([C@@H]([C@H]([C@@H](O1)OCCC(=C)C(=O)OC[C@@H]2[C@H]([C@@H]([C@H]([C@@H](O2)OCCC(=C)C(=O)OC3COC(C(C3O)O)COC(=O)C(=C)CCO)O)O)O)O)O)O	InChI=1S/C38H56O23/c1-17(5-9-39)33(49)56-13-21-25(41)26(42)22(14-55-21)59-36(52)20(4)8-12-54-38-32(48)30(46)28(44)24(61-38)16-58-35(51)19(3)7-11-53-37-31(47)29(45)27(43)23(60-37)15-57-34(50)18(2)6-10-40/h21-32,37-48H,1-16H2/t21?,22?,23-,24-,25?,26?,27-,28-,29+,30+,31-,32-,37-,38-/m1/s1	Orbitrap Fusion Lumos	C38H56O23	881.3285	Test	Train	Train	Train	Train
AEUCYCQYAUFAKH	NIST23	CCCCCCCC/C=C\CCCCCCCCCC(=O)OC[C@H](COP(=O)([O-])OCC[N+](C)(C)C)OC(=O)CCCCCCCCC/C=C\CCCCCCCC	InChI=1S/C48H92NO8P/c1-6-8-10-12-14-16-18-20-22-24-26-28-30-32-34-36-38-40-47(50)54-44-46(45-56-58(52,53)55-43-42-49(3,4)5)57-48(51)41-39-37-35-33-31-29-27-25-23-21-19-17-15-13-11-9-7-2/h20-23,46H,6-19,24-45H2,1-5H3/b22-20-,23-21-/t46-/m1/s1	Thermo Finnigan Elite Orbitrap	C48H92NO8P	842.6633	Train	Train	Train	Test	Train
AEUCZQDDOWUIAW	NIST23	CC1=NC2=C(N1C3=CC=CC=C3)C=CC(=C2)NC(=O)C	InChI=1S/C16H15N3O/c1-11-17-15-10-13(18-12(2)20)8-9-16(15)19(11)14-6-4-3-5-7-14/h3-10H,1-2H3,(H,18,20)	Thermo Finnigan Elite Orbitrap	C16H15N3O	266.1288	Test	Train	Train	Train	Train
AEUTYOVWOVBAKS	NIST23	CCC(CO)NCCNC(CC)CO	InChI=1S/C10H24N2O2/c1-3-9(7-13)11-5-6-12-10(4-2)8-14/h9-14H,3-8H2,1-2H3	Orbitrap Fusion Lumos	C10H24N2O2	205.1911	Train	Test	Train	Train	Train
AEUULUMEYIPECD	NIST23	C1CC(=O)OC1C2=CC=CC=C2	InChI=1S/C10H10O2/c11-10-7-6-9(12-10)8-4-2-1-3-5-8/h1-5,9H,6-7H2	Thermo Finnigan Elite Orbitrap	C10H10O2	163.0754	Test	Train	Train	Train	Train
AEUZGHQIEXOKBD	NIST23	C1=CC=C(C=C1)OCCOC2=CC=C(C=C2)N	InChI=1S/C14H15NO2/c15-12-6-8-14(9-7-12)17-11-10-16-13-4-2-1-3-5-13/h1-9H,10-11,15H2	Thermo Finnigan Elite Orbitrap	C14H15NO2	230.1176	Train	Train	Train	Train	Test
AEVCYCAGTSOXAE	NIST23	CC1=CC=CC=C1CC2CCCN2	InChI=1S/C12H17N/c1-10-5-2-3-6-11(10)9-12-7-4-8-13-12/h2-3,5-6,12-13H,4,7-9H2,1H3	Orbitrap Fusion Lumos	C12H17N	176.1434	Test	Train	Train	Train	Train
AEVSSZHXGJAPIE	NIST23	C1=CN=C(C(=N1)N)Cl	InChI=1S/C4H4ClN3/c5-3-4(6)8-2-1-7-3/h1-2H,(H2,6,8)	Orbitrap Fusion Lumos	C4H4ClN3	130.0167	Train	Test	Train	Train	Train
AEWYLVDLWQPJGW	NIST23	C1=C(C(=CN=C1N)Br)C(F)(F)F	InChI=1S/C6H4BrF3N2/c7-4-2-12-5(11)1-3(4)6(8,9)10/h1-2H,(H2,11,12)	Thermo Finnigan Elite Orbitrap	C6H4BrF3N2	240.9583	Test	Train	Train	Train	Train
AEXJMQYVIPHZDJ	NIST23	CC(C)CC(=O)OC(COC1=C2C(=CC3=C1OC=C3)C=CC(=O)O2)C(C)(C)O	InChI=1S/C21H24O7/c1-12(2)9-17(23)27-15(21(3,4)24)11-26-20-18-14(7-8-25-18)10-13-5-6-16(22)28-19(13)20/h5-8,10,12,15,24H,9,11H2,1-4H3	Orbitrap Fusion Lumos	C21H24O7	389.1595	Train	Test	Train	Train	Train
AEXPPRUUJRVFNW	NIST23	CC(C)N(C)CC1=CC=CC(=C1)CN	InChI=1S/C12H20N2/c1-10(2)14(3)9-12-6-4-5-11(7-12)8-13/h4-7,10H,8-9,13H2,1-3H3	Thermo Finnigan Elite Orbitrap	C12H20N2	193.1699	Train	Train	Train	Train	Test
AEXWSMVZORVWML	NIST23	CC(C1=CC=CC=C1)NC2=NC(=NC3=CC=CC=C32)C4=CC=CC=C4	InChI=1S/C22H19N3/c1-16(17-10-4-2-5-11-17)23-22-19-14-8-9-15-20(19)24-21(25-22)18-12-6-3-7-13-18/h2-16H,1H3,(H,23,24,25)	Thermo Finnigan Elite Orbitrap	C22H19N3	326.1652	Train	Train	Train	Train	Test
AEXWTPJOQWLAFH	NIST23	CC1=C(N=NN1C2=CC=C(C=C2)F)C(=O)O	InChI=1S/C10H8FN3O2/c1-6-9(10(15)16)12-13-14(6)8-4-2-7(11)3-5-8/h2-5H,1H3,(H,15,16)	Thermo Finnigan Elite Orbitrap	C10H8FN3O2	222.0673	Train	Train	Test	Train	Train
AEZGVSCOIZTTBC	NIST23	C=CCOC1=CC=C(C=C1)/C=C\2/C(=O)N(C(=S)S2)CCC(=O)O	InChI=1S/C16H15NO4S2/c1-2-9-21-12-5-3-11(4-6-12)10-13-15(20)17(16(22)23-13)8-7-14(18)19/h2-6,10H,1,7-9H2,(H,18,19)/b13-10-	Thermo Finnigan Elite Orbitrap	C16H15NO4S2	350.0515	Test	Train	Train	Train	Train
AEZKAJWHJLCNSO	NIST23	C=CCNC1=C(C=CC(=C1)Cl)[N+](=O)[O-]	InChI=1S/C9H9ClN2O2/c1-2-5-11-8-6-7(10)3-4-9(8)12(13)14/h2-4,6,11H,1,5H2	Orbitrap Fusion Lumos	C9H9ClN2O2	213.0425	Test	Train	Train	Train	Train
AEZMVSLMBQQJOA	NIST23	CN1CCC=C(C1)Br	InChI=1S/C6H10BrN/c1-8-4-2-3-6(7)5-8/h3H,2,4-5H2,1H3	Thermo Finnigan Elite Orbitrap	C6H10BrN	176.0069	Train	Train	Train	Test	Train
AEZPAUSGTAHLOQ	NIST23	C1=CC=C(C=C1)C2=NN3C(=CC(=NC3=C2C4=CC=C(C=C4)O)C(F)(F)F)C(F)(F)F	InChI=1S/C20H11F6N3O/c21-19(22,23)14-10-15(20(24,25)26)29-18(27-14)16(11-6-8-13(30)9-7-11)17(28-29)12-4-2-1-3-5-12/h1-10,30H	Thermo Finnigan Elite Orbitrap	C20H11F6N3O	424.0879	Train	Train	Test	Train	Train
AFAIELJLZYUNPW	NIST23	C1=CC(=N)C=CC1=C(C2=CC=C(C=C2)N)C3=CC=C(C=C3)N	InChI=1S/C19H17N3/c20-16-7-1-13(2-8-16)19(14-3-9-17(21)10-4-14)15-5-11-18(22)12-6-15/h1-12,20H,21-22H2	Thermo Finnigan Elite Orbitrap	C19H17N3	288.1495	Train	Train	Test	Train	Train
AFAPWMRCFMPQBV	NIST23	CC1=CSC2=NC=C(C(=O)N12)C(=O)NC3=CC=C(C=C3)S(=O)(=O)NC4=C(C(=NO4)C)C	InChI=1S/C19H17N5O5S2/c1-10-9-30-19-20-8-15(18(26)24(10)19)16(25)21-13-4-6-14(7-5-13)31(27,28)23-17-11(2)12(3)22-29-17/h4-9,23H,1-3H3,(H,21,25)	Thermo Finnigan Elite Orbitrap	C19H17N5O5S2	460.0744	Test	Train	Train	Train	Train
AFBBKYQYNPNMAT	NIST23	C1=NC(=S)NN1	InChI=1S/C2H3N3S/c6-2-3-1-4-5-2/h1H,(H2,3,4,5,6)	Thermo Finnigan Elite Orbitrap	C2H3N3S	102.012	Train	Train	Test	Train	Train
AFBDSAJOMZYQAI	NIST23	C[C@H](C1=CC(=CC(=C1)C(F)(F)F)C(F)(F)F)O[C@@H]2[C@@H](NCCO2)C3=CC=C(C=C3)F	InChI=1S/C20H18F7NO2/c1-11(13-8-14(19(22,23)24)10-15(9-13)20(25,26)27)30-18-17(28-6-7-29-18)12-2-4-16(21)5-3-12/h2-5,8-11,17-18,28H,6-7H2,1H3/t11-,17+,18-/m1/s1	Thermo Finnigan Elite Orbitrap	C20H18F7NO2	438.1298	Test	Train	Train	Train	Train
AFBJLDUEEOOVHL	NIST23	CCCCC/C=C\C=C\1/[C@H](CCC1=O)C/C=C\CCCC(=O)O	InChI=1S/C20H30O3/c1-2-3-4-5-6-10-13-18-17(15-16-19(18)21)12-9-7-8-11-14-20(22)23/h6-7,9-10,13,17H,2-5,8,11-12,14-16H2,1H3,(H,22,23)/b9-7-,10-6-,18-13+/t17-/m0/s1	Thermo Finnigan Elite Orbitrap	C20H30O3	319.2268	Train	Test	Train	Train	Train
AFBPFSWMIHJQDM	NIST23	CNC1=CC=CC=C1	InChI=1S/C7H9N/c1-8-7-5-3-2-4-6-7/h2-6,8H,1H3	Thermo Finnigan Elite Orbitrap	C7H9N	108.0808	Train	Test	Train	Train	Train
AFBYHZACPPSJKD	NIST23	CN(C)CCCN1C2=CC=CC=C2C=CC3=CC=CC=C31	InChI=1S/C19H22N2/c1-20(2)14-7-15-21-18-10-5-3-8-16(18)12-13-17-9-4-6-11-19(17)21/h3-6,8-13H,7,14-15H2,1-2H3	Orbitrap Fusion Lumos	C19H22N2	279.1856	Train	Train	Test	Train	Train
AFCNEWMMZQPZSG	NIST23	C1=CC=C2C(=C1)C=C(C=N2)NC(=O)CC3=CC=CC=C3C(=O)O	InChI=1S/C18H14N2O3/c21-17(10-12-5-1-3-7-15(12)18(22)23)20-14-9-13-6-2-4-8-16(13)19-11-14/h1-9,11H,10H2,(H,20,21)(H,22,23)	Orbitrap Fusion Lumos	C18H14N2O3	307.1077	Train	Train	Test	Train	Train
AFCUSINUINYQAT	NIST23	CC1=CC=C(C=C1)S(=O)(=O)N2CCN(CC2)C3=CC=C(C=C3)OC	InChI=1S/C18H22N2O3S/c1-15-3-9-18(10-4-15)24(21,22)20-13-11-19(12-14-20)16-5-7-17(23-2)8-6-16/h3-10H,11-14H2,1-2H3	Thermo Finnigan Elite Orbitrap	C18H22N2O3S	347.1424	Train	Train	Train	Test	Train
AFCZSFUPWLSMSZ	NIST23	C1CCCCC2C(O2)CCC1	InChI=1S/C10H18O/c1-2-4-6-8-10-9(11-10)7-5-3-1/h9-10H,1-8H2	Orbitrap Fusion Lumos	C10H18O	155.143	Train	Test	Train	Train	Train
AFDANKUHSLVEBJ	NIST23	C1=CC(=CC=C1[C@H]2[C@@H](C(=O)C3=C(C=C(C=C3O2)O)O)C4=C5C(=C(C=C4O)O)C(=O)[C@H]([C@@H](O5)C6=CC=C(C=C6)O)O)O	InChI=1S/C30H22O11/c31-14-5-1-12(2-6-14)28-24(25(37)21-17(34)9-16(33)10-20(21)40-28)22-18(35)11-19(36)23-26(38)27(39)29(41-30(22)23)13-3-7-15(32)8-4-13/h1-11,24,27-29,31-36,39H/t24-,27-,28+,29+/m1/s1	Thermo Finnigan Elite Orbitrap	C30H22O11	559.1235	Train	Train	Train	Train	Test
AFDUIUOATSXDFH	NIST23	C1=CC2=C(C(=C1)Br)N=C(C=C2)C=O	InChI=1S/C10H6BrNO/c11-9-3-1-2-7-4-5-8(6-13)12-10(7)9/h1-6H	Thermo Finnigan Elite Orbitrap	C10H6BrNO	235.9706	Test	Train	Train	Train	Train
AFDXODALSZRGIH	NIST23	COC1=CC=C(C=C1)/C=C/C(=O)O	InChI=1S/C10H10O3/c1-13-9-5-2-8(3-6-9)4-7-10(11)12/h2-7H,1H3,(H,11,12)/b7-4+	Thermo Finnigan Elite Orbitrap	C10H10O3	179.0703	Train	Train	Train	Test	Train
AFEITPOSEVENMK	NIST23	C1CN(C(=S)N1)CCO	InChI=1S/C5H10N2OS/c8-4-3-7-2-1-6-5(7)9/h8H,1-4H2,(H,6,9)	Thermo Finnigan Elite Orbitrap	C5H10N2OS	147.0587	Train	Test	Train	Train	Train
AFEOKIGLYCQHAZ	NIST23	C1=CC=C(C=C1)CC2=CC(=CO2)CO	InChI=1S/C12H12O2/c13-8-11-7-12(14-9-11)6-10-4-2-1-3-5-10/h1-5,7,9,13H,6,8H2	Orbitrap Fusion Lumos	C12H12O2	189.091	Train	Train	Train	Test	Train
AFFPXAYTKXVJTD	NIST23	CC1=CC(=C2C=C(C=C(C2=N1)F)F)Cl	InChI=1S/C10H6ClF2N/c1-5-2-8(11)7-3-6(12)4-9(13)10(7)14-5/h2-4H,1H3	Thermo Finnigan Elite Orbitrap	C10H6ClF2N	214.023	Train	Train	Test	Train	Train
AFFPZJFLSDVZBV	NIST23	C1=CC=C(C(=C1)C(F)(F)F)S(=O)(=O)N	InChI=1S/C7H6F3NO2S/c8-7(9,10)5-3-1-2-4-6(5)14(11,12)13/h1-4H,(H2,11,12,13)	Thermo Finnigan Elite Orbitrap	C7H6F3NO2S	226.0144	Train	Train	Train	Test	Train
AFGBRTKUTJQHIP	NIST23	CC(C)[C@@H](C(=O)O)N1CCCNC1=O	InChI=1S/C9H16N2O3/c1-6(2)7(8(12)13)11-5-3-4-10-9(11)14/h6-7H,3-5H2,1-2H3,(H,10,14)(H,12,13)/t7-/m0/s1	Thermo Finnigan Elite Orbitrap	C9H16N2O3	201.1234	Train	Train	Train	Train	Test
AFGKBPUFODGXJD	NIST23	CC(C)(C)OC(=O)N1CCN2C(=CN=C2Br)C1	InChI=1S/C11H16BrN3O2/c1-11(2,3)17-10(16)14-4-5-15-8(7-14)6-13-9(15)12/h6H,4-5,7H2,1-3H3	Orbitrap Fusion Lumos	C11H16BrN3O2	302.0499	Train	Train	Train	Train	Test
AFGMHSZWGJYWFH	NIST23	C1=CC=C(C=C1)C(=O)C2=C3C=CC=C4C3=C(C=C2)C(=O)N(C4=O)O	InChI=1S/C19H11NO4/c21-17(11-5-2-1-3-6-11)13-9-10-15-16-12(13)7-4-8-14(16)18(22)20(24)19(15)23/h1-10,24H	Thermo Finnigan Elite Orbitrap	C19H11NO4	318.0761	Train	Test	Train	Train	Train
AFGOKLFLQUOZEQ	NIST23	C1CCC(C1)N2C(=CC=N2)N	InChI=1S/C8H13N3/c9-8-5-6-10-11(8)7-3-1-2-4-7/h5-7H,1-4,9H2	Thermo Finnigan Elite Orbitrap	C8H13N3	152.1182	Train	Train	Train	Test	Train
AFGPVXVFZRRJGM	NIST23	C1=CC=C(C=C1)NC(=O)NC2=CC=C(C=C2)CC3=CC=C(C=C3)NC(=O)NC4=CC=CC=C4	InChI=1S/C27H24N4O2/c32-26(28-22-7-3-1-4-8-22)30-24-15-11-20(12-16-24)19-21-13-17-25(18-14-21)31-27(33)29-23-9-5-2-6-10-23/h1-18H,19H2,(H2,28,30,32)(H2,29,31,33)	Thermo Finnigan Elite Orbitrap	C27H24N4O2	437.1972	Train	Train	Test	Train	Train
AFGZYQZNQMEOPY	NIST23	CC1=C(C2=NC3=CC=CC=C3N2C(=C1)NCCO)C#N	InChI=1S/C15H14N4O/c1-10-8-14(17-6-7-20)19-13-5-3-2-4-12(13)18-15(19)11(10)9-16/h2-5,8,17,20H,6-7H2,1H3	Thermo Finnigan Elite Orbitrap	C15H14N4O	267.124	Train	Test	Train	Train	Train
AFHJQYHRLPMKHU	NIST23	C1=CC2=C(C(=C1)O)C(=O)C3=C([C@@H]2[C@H]4[C@@H]([C@H]([C@@H]([C@H](O4)CO)O)O)O)C=C(C=C3O)CO	InChI=1S/C21H22O9/c22-6-8-4-10-14(21-20(29)19(28)17(26)13(7-23)30-21)9-2-1-3-11(24)15(9)18(27)16(10)12(25)5-8/h1-5,13-14,17,19-26,28-29H,6-7H2/t13-,14-,17-,19+,20-,21+/m1/s1	Thermo Finnigan Elite Orbitrap	C21H22O9	419.1337	Train	Train	Train	Train	Test
AFHWEGXDWKSXKJ	NIST23	C1N=C(SCO1)C2=CC=C(C=C2)Cl	InChI=1S/C9H8ClNOS/c10-8-3-1-7(2-4-8)9-11-5-12-6-13-9/h1-4H,5-6H2	Orbitrap Fusion Lumos	C9H8ClNOS	214.0088	Test	Train	Train	Train	Train
AFHWNNJNTNLCQF	NIST23	CC1=CC2=C(C(=C1)O)C(=O)C3=CC=CC=C3C2=O	InChI=1S/C15H10O3/c1-8-6-11-13(12(16)7-8)15(18)10-5-3-2-4-9(10)14(11)17/h2-7,16H,1H3	Thermo Finnigan Elite Orbitrap	C15H10O3	239.0703	Train	Test	Train	Train	Train
AFHYBEFNQLGRFV	NIST23	CC1=C(N=C(S1)C)C(=O)O	InChI=1S/C6H7NO2S/c1-3-5(6(8)9)7-4(2)10-3/h1-2H3,(H,8,9)	Thermo Finnigan Elite Orbitrap	C6H7NO2S	158.027	Train	Train	Train	Test	Train
AFIUIJXKXMMNCK	NIST23	COC1=CC=C(C=C1)C2=C(C(=O)C3=CC=CC=C3O2)OC	InChI=1S/C17H14O4/c1-19-12-9-7-11(8-10-12)16-17(20-2)15(18)13-5-3-4-6-14(13)21-16/h3-10H,1-2H3	Thermo Finnigan Elite Orbitrap	C17H14O4	283.0965	Train	Train	Test	Train	Train
AFIXLXSJIGDAOC	NIST23	CCCC(=O)NC1=NC2=C(S1)C=C(C=C2)OCC	InChI=1S/C13H16N2O2S/c1-3-5-12(16)15-13-14-10-7-6-9(17-4-2)8-11(10)18-13/h6-8H,3-5H2,1-2H3,(H,14,15,16)	Thermo Finnigan Elite Orbitrap	C13H16N2O2S	265.1005	Train	Train	Train	Test	Train
AFIYKNJKFJVVGS	NIST23	CCN(CC)CCC(=O)N1C2=CC=CC=C2CCC3=C1C=C(C=C3)NC(=O)OCC	InChI=1S/C24H31N3O3/c1-4-26(5-2)16-15-23(28)27-21-10-8-7-9-18(21)11-12-19-13-14-20(17-22(19)27)25-24(29)30-6-3/h7-10,13-14,17H,4-6,11-12,15-16H2,1-3H3,(H,25,29)	Thermo Finnigan Elite Orbitrap	C24H31N3O3	410.2438	Train	Train	Test	Train	Train
AFJDKYQZVDGXBX	NIST23	CCCCCCCCNC(CO)(CO)CO	InChI=1S/C12H27NO3/c1-2-3-4-5-6-7-8-13-12(9-14,10-15)11-16/h13-16H,2-11H2,1H3	Orbitrap Fusion Lumos	C12H27NO3	234.2064	Train	Train	Train	Train	Test
AFJRDFWMXUECEW	NIST23	CN1C(=C(C=N1)Cl)C2=C(SC(=C2)C(=O)NC(CC3=CC(=CC=C3)F)CN)Cl	InChI=1S/C18H17Cl2FN4OS/c1-25-16(14(19)9-23-25)13-7-15(27-17(13)20)18(26)24-12(8-22)6-10-3-2-4-11(21)5-10/h2-5,7,9,12H,6,8,22H2,1H3,(H,24,26)	Thermo Finnigan Elite Orbitrap	C18H17Cl2FN4OS	427.0557	Train	Train	Train	Test	Train
AFJYYKSVHJGXSN	NIST23	C[C@H]1CC[C@]2(C[C@@H]3C[C@H](O2)C/C=C(/[C@H]([C@H](/C=C/C=C/4\CO[C@H]\5[C@@]4([C@@H](C=C(/C5=N/O)C)C(=O)O3)O)C)O[C@H]6C[C@@H]([C@H]([C@@H](O6)C)O)OC)\C)O[C@@H]1C7CCCCC7	InChI=1S/C43H63NO11/c1-24-11-10-14-30-23-50-40-36(44-48)27(4)19-33(43(30,40)47)41(46)52-32-20-31(16-15-25(2)38(24)53-35-21-34(49-6)37(45)28(5)51-35)54-42(22-32)18-17-26(3)39(55-42)29-12-8-7-9-13-29/h10-11,14-15,19,24,26,28-29,31-35,37-40,45,47-48H,7-9,12-13,16-18,20-23H2,1-6H3/b11-10+,25-15+,30-14+,44-36-/t24-,26-,28-,31+,32-,33-,34-,35-,37-,38-,39-,40+,42+,43+/m0/s1	Orbitrap Fusion Lumos	C43H63NO11	770.4474	Test	Train	Train	Train	Train
AFKDMQMBJADFHR	NIST23	CC1=CC=C(C=C1)NS(=O)(=O)C2=CC=C(C=C2)[N+](=O)[O-]	InChI=1S/C13H12N2O4S/c1-10-2-4-11(5-3-10)14-20(18,19)13-8-6-12(7-9-13)15(16)17/h2-9,14H,1H3	Orbitrap Fusion Lumos	C13H12N2O4S	293.0591	Test	Train	Train	Train	Train
AFLFKFHDSCQHOL	NIST23	CC1=CC(=CC(=C1OC(C)(C)C(=O)O)C)/C=C/C(=O)C2=CC=C(C=C2)SC	InChI=1S/C22H24O4S/c1-14-12-16(13-15(2)20(14)26-22(3,4)21(24)25)6-11-19(23)17-7-9-18(27-5)10-8-17/h6-13H,1-5H3,(H,24,25)/b11-6+	Thermo Finnigan Elite Orbitrap	C22H24O4S	385.1468	Test	Train	Train	Train	Train
AFLXMTXOVRGNMC	NIST23	C1=CC=C(C=C1)CN(CCO)CC2=C(C=CC=N2)O	InChI=1S/C15H18N2O2/c18-10-9-17(11-13-5-2-1-3-6-13)12-14-15(19)7-4-8-16-14/h1-8,18-19H,9-12H2	Orbitrap Fusion Lumos	C15H18N2O2	259.1441	Train	Train	Train	Test	Train
AFLXYVVVUICPGJ	NIST23	CC1=C(C=CC=C1Cl)NC(=O)NC2=NC=C(C=C2)Cl	InChI=1S/C13H11Cl2N3O/c1-8-10(15)3-2-4-11(8)17-13(19)18-12-6-5-9(14)7-16-12/h2-7H,1H3,(H2,16,17,18,19)	Orbitrap Fusion Lumos	C13H11Cl2N3O	296.0352	Train	Test	Train	Train	Train
AFMKTQHRDBNAKW	NIST23	CC1=CC=C(C=C1)N(C)S(=O)(=O)C2=CC=C(C=C2)C	InChI=1S/C15H17NO2S/c1-12-4-8-14(9-5-12)16(3)19(17,18)15-10-6-13(2)7-11-15/h4-11H,1-3H3	Orbitrap Fusion Lumos	C15H17NO2S	276.1053	Test	Train	Train	Train	Train
AFMNJDHAAFAELF	NIST23	CC1=C(C=CC(=N1)N)I	InChI=1S/C6H7IN2/c1-4-5(7)2-3-6(8)9-4/h2-3H,1H3,(H2,8,9)	Thermo Finnigan Elite Orbitrap	C6H7IN2	234.9727	Train	Test	Train	Train	Train
AFMULSHFZJQNCP	NIST23	CC(CCC1=CC=CC=C1)NC(=O)C2=CC3=C(C=C2)C=CN3	InChI=1S/C19H20N2O/c1-14(7-8-15-5-3-2-4-6-15)21-19(22)17-10-9-16-11-12-20-18(16)13-17/h2-6,9-14,20H,7-8H2,1H3,(H,21,22)	Thermo Finnigan Elite Orbitrap	C19H20N2O	293.1648	Train	Train	Test	Train	Train
AFMWRWOWBIJIAH	NIST23	C1=CC=C(C=C1)CNC2=CC=CC=CC2=S	InChI=1S/C14H13NS/c16-14-10-6-2-5-9-13(14)15-11-12-7-3-1-4-8-12/h1-10H,11H2,(H,15,16)	Thermo Finnigan Elite Orbitrap	C14H13NS	228.0841	Test	Train	Train	Train	Train
AFNPLUMDSLEAPD	NIST23	CCN1CCCC1CNC(=O)C2=CC(=C(C=C2OC)N(C)C)[N+](=O)[O-]	InChI=1S/C17H26N4O4/c1-5-20-8-6-7-12(20)11-18-17(22)13-9-15(21(23)24)14(19(2)3)10-16(13)25-4/h9-10,12H,5-8,11H2,1-4H3,(H,18,22)	Thermo Finnigan Elite Orbitrap	C17H26N4O4	351.2027	Train	Train	Train	Train	Test
AFNXATANNDIXLG	NIST23	C1=CC(=CC=C1CSC(CN2C=CN=C2)C3=C(C=C(C=C3)Cl)Cl)Cl	InChI=1S/C18H15Cl3N2S/c19-14-3-1-13(2-4-14)11-24-18(10-23-8-7-22-12-23)16-6-5-15(20)9-17(16)21/h1-9,12,18H,10-11H2	Thermo Finnigan Elite Orbitrap	C18H15Cl3N2S	397.0094	Train	Test	Train	Train	Train
AFOBDGVZJKRQFN	NIST23	CCNC(=S)NNC(=O)C1CCCCC1	InChI=1S/C10H19N3OS/c1-2-11-10(15)13-12-9(14)8-6-4-3-5-7-8/h8H,2-7H2,1H3,(H,12,14)(H2,11,13,15)	Orbitrap Fusion Lumos	C10H19N3OS	230.1322	Test	Train	Train	Train	Train
AFOBGMXEPQXMGB	NIST23	CC1=CC2=C(C=C1)N=C(S2)NC(=O)C3=CC=CC=C3I	InChI=1S/C15H11IN2OS/c1-9-6-7-12-13(8-9)20-15(17-12)18-14(19)10-4-2-3-5-11(10)16/h2-8H,1H3,(H,17,18,19)	Orbitrap Fusion Lumos	C15H11IN2OS	394.971	Train	Test	Train	Train	Train
AFOGBLYPWJJVAL	NIST23	CCCCNC(=O)NS(=O)(=O)C1=CC=CC=C1	InChI=1S/C11H16N2O3S/c1-2-3-9-12-11(14)13-17(15,16)10-7-5-4-6-8-10/h4-8H,2-3,9H2,1H3,(H2,12,13,14)	Orbitrap Fusion Lumos	C11H16N2O3S	257.0954	Test	Train	Train	Train	Train
AFONGXIPOGRCST	NIST23	C/C=C/C1C(CC(C2(N1C(=O)C=C2)C)O)O	InChI=1S/C12H17NO3/c1-3-4-8-9(14)7-10(15)12(2)6-5-11(16)13(8)12/h3-6,8-10,14-15H,7H2,1-2H3/b4-3+	Orbitrap Fusion Lumos	C12H17NO3	224.1281	Train	Test	Train	Train	Train
AFOQGRQJWGQCMC	NIST23	CCCNC(=S)NC1=C(C=C(C=C1)C)C	InChI=1S/C12H18N2S/c1-4-7-13-12(15)14-11-6-5-9(2)8-10(11)3/h5-6,8H,4,7H2,1-3H3,(H2,13,14,15)	Thermo Finnigan Elite Orbitrap	C12H18N2S	223.1263	Train	Train	Test	Train	Train
AFORMRZDGRLVBW	NIST23	C1=CC=C2C(=C1)N=NN2C(=O)C3=CC=CO3	InChI=1S/C11H7N3O2/c15-11(10-6-3-7-16-10)14-9-5-2-1-4-8(9)12-13-14/h1-7H	Thermo Finnigan Elite Orbitrap	C11H7N3O2	214.0611	Train	Train	Train	Test	Train
AFQAOCIKCVFASO	NIST23	C1=CN=CC=C1C2=CN=CO2	InChI=1S/C8H6N2O/c1-3-9-4-2-7(1)8-5-10-6-11-8/h1-6H	Orbitrap Fusion Lumos	C8H6N2O	147.0553	Train	Train	Train	Train	Test
AFQKYLFMIONKBH	NIST23	CC(=C)C1CCC2(C(C1(C)CCC(=O)O)CC(C3C2(CCC3C(C)(CC(=O)O)O)C)OC4C(C(C(CO4)O)O)O)C	InChI=1S/C31H50O10/c1-16(2)17-7-11-29(4)21(28(17,3)10-9-22(33)34)13-20(41-27-26(38)25(37)19(32)15-40-27)24-18(8-12-30(24,29)5)31(6,39)14-23(35)36/h17-21,24-27,32,37-39H,1,7-15H2,2-6H3,(H,33,34)(H,35,36)	Orbitrap Fusion Lumos	C31H50O10	583.3477	Train	Train	Train	Train	Test
AFQLECSPAAMBPQ	NIST23	C1=C(C(=CC(=C1F)Cl)S(=O)(=O)N)F	InChI=1S/C6H4ClF2NO2S/c7-3-1-6(13(10,11)12)5(9)2-4(3)8/h1-2H,(H2,10,11,12)	Thermo Finnigan Elite Orbitrap	C6H4ClF2NO2S	227.9692	Train	Train	Train	Train	Test
AFQPTMJHMKDDIB	NIST23	CN(C1=CC=C(C=C1)Cl)S(=O)(=O)C2=CC=C(C=C2)N	InChI=1S/C13H13ClN2O2S/c1-16(12-6-2-10(14)3-7-12)19(17,18)13-8-4-11(15)5-9-13/h2-9H,15H2,1H3	Thermo Finnigan Elite Orbitrap	C13H13ClN2O2S	297.0459	Train	Train	Train	Train	Test
AFQWVXJSXQFTIS	NIST23	C1=CC2=NNC(=S)N2C=C1Br	InChI=1S/C6H4BrN3S/c7-4-1-2-5-8-9-6(11)10(5)3-4/h1-3H,(H,9,11)	Thermo Finnigan Elite Orbitrap	C6H4BrN3S	229.9382	Train	Train	Train	Test	Train
AFQXKQJEHYHJAO	NIST23	CC(C)(C)C1CCC2=C(C1)SC(=C2C(=O)OC)NC(=O)C3CC=CCC3C(=O)O	InChI=1S/C22H29NO5S/c1-22(2,3)12-9-10-15-16(11-12)29-19(17(15)21(27)28-4)23-18(24)13-7-5-6-8-14(13)20(25)26/h5-6,12-14H,7-11H2,1-4H3,(H,23,24)(H,25,26)	Thermo Finnigan Elite Orbitrap	C22H29NO5S	420.1839	Test	Train	Train	Train	Train
AFRFDEPXCLSYCP	NIST23	C1=CC=C(C=C1)C(=O)NC2=CC(=CC(=C2)C(=O)O)C(=O)O	InChI=1S/C15H11NO5/c17-13(9-4-2-1-3-5-9)16-12-7-10(14(18)19)6-11(8-12)15(20)21/h1-8H,(H,16,17)(H,18,19)(H,20,21)	Thermo Finnigan Elite Orbitrap	C15H11NO5	286.071	Test	Train	Train	Train	Train
AFRJTZMQZYKUDG	NIST23	C1=CC=C(C=C1)C2=C3C=CC=C(C3=NC=C2)N	InChI=1S/C15H12N2/c16-14-8-4-7-13-12(9-10-17-15(13)14)11-5-2-1-3-6-11/h1-10H,16H2	Thermo Finnigan Elite Orbitrap	C15H12N2	221.1073	Train	Test	Train	Train	Train
AFSDNFLWKVMVRB	NIST23	C1=C2C3=C(C(=C1O)O)OC(=O)C4=CC(=C(C(=C43)OC2=O)O)O	InChI=1S/C14H6O8/c15-5-1-3-7-8-4(14(20)22-11(7)9(5)17)2-6(16)10(18)12(8)21-13(3)19/h1-2,15-18H	Thermo Finnigan Elite Orbitrap	C14H6O8	303.0135	Train	Train	Train	Test	Train
AFSHUZFNMVJNKX	NIST23	CCCCCCCC/C=C\CCCCCCCC(=O)OC[C@H](CO)OC(=O)CCCCCCC/C=C\CCCCCCCC	InChI=1S/C39H72O5/c1-3-5-7-9-11-13-15-17-19-21-23-25-27-29-31-33-38(41)43-36-37(35-40)44-39(42)34-32-30-28-26-24-22-20-18-16-14-12-10-8-6-4-2/h17-20,37,40H,3-16,21-36H2,1-2H3/b19-17-,20-18-/t37-/m0/s1	Thermo Finnigan Elite Orbitrap	C39H72O5	621.5453	Train	Train	Train	Test	Train
AFSLRXYYANFMSX	NIST23	C1=CC(=CC=C1C2=NC3=CC(=NN3C(=C2)C(F)(F)F)C(=O)O)F	InChI=1S/C14H7F4N3O2/c15-8-3-1-7(2-4-8)9-5-11(14(16,17)18)21-12(19-9)6-10(20-21)13(22)23/h1-6H,(H,22,23)	Thermo Finnigan Elite Orbitrap	C14H7F4N3O2	326.0547	Train	Test	Train	Train	Train
AFSOIHMEOKEZJF	NIST23	C1CN(CC=C1C2=CC=CC=C2)CCCCC3=CNC4=C3C=C(C=C4)C(=O)O	InChI=1S/C24H26N2O2/c27-24(28)20-9-10-23-22(16-20)21(17-25-23)8-4-5-13-26-14-11-19(12-15-26)18-6-2-1-3-7-18/h1-3,6-7,9-11,16-17,25H,4-5,8,12-15H2,(H,27,28)	Thermo Finnigan Elite Orbitrap	C24H26N2O2	375.2067	Train	Train	Train	Test	Train
AFSZREIMUKHMHG	NIST23	CC1=CC(=O)[C@H]([C@]2([C@H]1CC3=C(C(=O)O[C@]3(C2)OC)C)C)OC(=O)C	InChI=1S/C18H22O6/c1-9-6-14(20)15(23-11(3)19)17(4)8-18(22-5)13(7-12(9)17)10(2)16(21)24-18/h6,12,15H,7-8H2,1-5H3/t12-,15+,17+,18-/m0/s1	Orbitrap Fusion Lumos	C18H22O6	335.1489	Train	Train	Train	Train	Test
AFTQVAQNGJXATO	NIST23	CCC(=O)N(C1CCN(CC1)CCC2=CC=CO2)C3=CC=CC=C3	InChI=1S/C20H26N2O2/c1-2-20(23)22(17-7-4-3-5-8-17)18-10-13-21(14-11-18)15-12-19-9-6-16-24-19/h3-9,16,18H,2,10-15H2,1H3	Thermo Finnigan Elite Orbitrap	C20H26N2O2	327.2067	Train	Train	Test	Train	Train
AFUBYKNBJKFZMM	NIST23	C1CCC(CC1)NC(=O)NC2=CC=C(C=C2)F	InChI=1S/C13H17FN2O/c14-10-6-8-12(9-7-10)16-13(17)15-11-4-2-1-3-5-11/h6-9,11H,1-5H2,(H2,15,16,17)	Orbitrap Fusion Lumos	C13H17FN2O	237.1398	Train	Test	Train	Train	Train
AFUGGWFQZJEYCV	NIST23	C1CC2=C(C1)SC(=C2C(=O)O)N3C=CC=C3	InChI=1S/C12H11NO2S/c14-12(15)10-8-4-3-5-9(8)16-11(10)13-6-1-2-7-13/h1-2,6-7H,3-5H2,(H,14,15)	Orbitrap Fusion Lumos	C12H11NO2S	234.0583	Train	Test	Train	Train	Train
AFUKNJHPZAVHGQ	NIST23	COC1=CC(=C(C=C1)OC)C=O	InChI=1S/C9H10O3/c1-11-8-3-4-9(12-2)7(5-8)6-10/h3-6H,1-2H3	Thermo Finnigan Elite Orbitrap	C9H10O3	167.0703	Train	Train	Train	Test	Train
AFUWQWYPPZFWCO	NIST23	C1CN2CCC1[C@H](C2)NC(=O)C3=CNC4=C(C3=O)SC=C4	InChI=1S/C15H17N3O2S/c19-13-10(7-16-11-3-6-21-14(11)13)15(20)17-12-8-18-4-1-9(12)2-5-18/h3,6-7,9,12H,1-2,4-5,8H2,(H,16,19)(H,17,20)/t12-/m0/s1	Thermo Finnigan Elite Orbitrap	C15H17N3O2S	304.1114	Train	Train	Train	Train	Test
AFVBZUWBUBBTKS	NIST23	C1=CC=C(C=C1)CCC2=NNN=N2	InChI=1S/C9H10N4/c1-2-4-8(5-3-1)6-7-9-10-12-13-11-9/h1-5H,6-7H2,(H,10,11,12,13)	Thermo Finnigan Elite Orbitrap	C9H10N4	175.0978	Train	Train	Train	Train	Test
AFVFIJAYAFTQRB	NIST23	C1=CC=C(C=C1)C2=CC(=O)NO2	InChI=1S/C9H7NO2/c11-9-6-8(12-10-9)7-4-2-1-3-5-7/h1-6H,(H,10,11)	Orbitrap Fusion Lumos	C9H7NO2	162.055	Test	Train	Train	Train	Train
AFVFQIVMOAPDHO	NIST23	CS(=O)(=O)O	InChI=1S/CH4O3S/c1-5(2,3)4/h1H3,(H,2,3,4)	Thermo Finnigan Elite Orbitrap	CH4O3S	96.9954	Train	Train	Train	Test	Train
AFVSVXFYNSLIHR	NIST23	C1=CN2C(=NN=C2C(F)(F)F)C(=C1)N	InChI=1S/C7H5F3N4/c8-7(9,10)6-13-12-5-4(11)2-1-3-14(5)6/h1-3H,11H2	Thermo Finnigan Elite Orbitrap	C7H5F3N4	203.0539	Train	Train	Train	Train	Test
AFVUASODBNYGAO	NIST23	C1=CC(=CC=C1C(=O)NC2=C(C=C(C=C2)C(=O)O)N)N	InChI=1S/C14H13N3O3/c15-10-4-1-8(2-5-10)13(18)17-12-6-3-9(14(19)20)7-11(12)16/h1-7H,15-16H2,(H,17,18)(H,19,20)	Thermo Finnigan Elite Orbitrap	C14H13N3O3	272.103	Train	Train	Train	Test	Train
AFWBWPCXSWUCLB	NIST23	C1C[C@H]([NH2+]C1)C(=O)N[C@@H](CO)C(=O)[O-]	InChI=1S/C8H14N2O4/c11-4-6(8(13)14)10-7(12)5-2-1-3-9-5/h5-6,9,11H,1-4H2,(H,10,12)(H,13,14)/t5-,6-/m0/s1	Thermo Finnigan Elite Orbitrap	C8H14N2O4	203.1026	Train	Train	Train	Test	Train
AFWBYMXUEMOBRP	NIST23	CC1(C(C1(C)C)C(=O)C2=CN(C3=CC=CC=C32)CCCCCO)C	InChI=1S/C21H29NO2/c1-20(2)19(21(20,3)4)18(24)16-14-22(12-8-5-9-13-23)17-11-7-6-10-15(16)17/h6-7,10-11,14,19,23H,5,8-9,12-13H2,1-4H3	Thermo Finnigan Elite Orbitrap	C21H29NO2	328.2271	Train	Train	Test	Train	Train
AFWKBSMFXWNGRE	NIST23	CC(=O)/C=C/C1=CC(=C(C=C1)O)OC	InChI=1S/C11H12O3/c1-8(12)3-4-9-5-6-10(13)11(7-9)14-2/h3-7,13H,1-2H3/b4-3+	Thermo Finnigan Elite Orbitrap	C11H12O3	193.0859	Test	Train	Train	Train	Train
AFWNJXLBKRTXMS	NIST23	C1=CC(=C(C=C1F)Cl)OCN2C=C(C=N2)N	InChI=1S/C10H9ClFN3O/c11-9-3-7(12)1-2-10(9)16-6-15-5-8(13)4-14-15/h1-5H,6,13H2	Orbitrap Fusion Lumos	C10H9ClFN3O	242.0491	Test	Train	Train	Train	Train
AFXBHHCUPRNJEL	NIST23	CN1CCNCCC1=O	InChI=1S/C6H12N2O/c1-8-5-4-7-3-2-6(8)9/h7H,2-5H2,1H3	Thermo Finnigan Elite Orbitrap	C6H12N2O	129.1022	Test	Train	Train	Train	Train
AFXDPDJNNABZGP	NIST23	C1CC(NC1)C2=CC=CC=C2Cl	InChI=1S/C10H12ClN/c11-9-5-2-1-4-8(9)10-6-3-7-12-10/h1-2,4-5,10,12H,3,6-7H2	Thermo Finnigan Elite Orbitrap	C10H12ClN	182.0731	Train	Test	Train	Train	Train
AFYALJSDFPSAAZ	NIST23	C1CNCCC1C2=CC=C(C=C2)F	InChI=1S/C11H14FN/c12-11-3-1-9(2-4-11)10-5-7-13-8-6-10/h1-4,10,13H,5-8H2	Thermo Finnigan Elite Orbitrap	C11H14FN	180.1183	Test	Train	Train	Train	Train
AFYNADDZULBEJA	NIST23	C1=CC=C2C(=C1)C(=CC(=N2)C3=NC4=CC=CC=C4C(=C3)C(=O)O)C(=O)O	InChI=1S/C20H12N2O4/c23-19(24)13-9-17(21-15-7-3-1-5-11(13)15)18-10-14(20(25)26)12-6-2-4-8-16(12)22-18/h1-10H,(H,23,24)(H,25,26)	Orbitrap Fusion Lumos	C20H12N2O4	345.087	Train	Test	Train	Train	Train
AFYZAHZKOFBVLE	NIST23	C1CC2CN(CC2NC1)CC3=CC=CC=C3	InChI=1S/C14H20N2/c1-2-5-12(6-3-1)9-16-10-13-7-4-8-15-14(13)11-16/h1-3,5-6,13-15H,4,7-11H2	Orbitrap Fusion Lumos	C14H20N2	217.1699	Test	Train	Train	Train	Train
AFZFFLVORLEPPO	NIST23	CC1=C(SC=N1)/C=C\C2=C(N3[C@@H]([C@@H](C3=O)NC(=O)/C(=N\OC)/C4=CSC(=N4)N)SC2)C(=O)OCOC(=O)C(C)(C)C	InChI=1S/C25H28N6O7S3/c1-12-15(41-10-27-12)7-6-13-8-39-21-17(29-19(32)16(30-36-5)14-9-40-24(26)28-14)20(33)31(21)18(13)22(34)37-11-38-23(35)25(2,3)4/h6-7,9-10,17,21H,8,11H2,1-5H3,(H2,26,28)(H,29,32)/b7-6-,30-16-/t17-,21-/m1/s1	Thermo Finnigan Elite Orbitrap	C25H28N6O7S3	621.1254	Test	Train	Train	Train	Train
AFZLCOLNTRPSIF	NIST23	C1=C(C(=CC(=C1O)Cl)F)N	InChI=1S/C6H5ClFNO/c7-3-1-4(8)5(9)2-6(3)10/h1-2,10H,9H2	Thermo Finnigan Elite Orbitrap	C6H5ClFNO	162.0116	Train	Train	Train	Train	Test
AFZQRVIAXVGDLI	NIST23	C1CNC(=C(C(=C(Cl)Cl)Cl)[N+](=O)[O-])N1	InChI=1S/C6H6Cl3N3O2/c7-3(5(8)9)4(12(13)14)6-10-1-2-11-6/h10-11H,1-2H2	Orbitrap Fusion Lumos	C6H6Cl3N3O2	257.9598	Train	Test	Train	Train	Train
AFZSMODLJJCVPP	NIST23	C1=CC=C2C(=C1)N=C(S2)SSC3=NC4=CC=CC=C4S3	InChI=1S/C14H8N2S4/c1-3-7-11-9(5-1)15-13(17-11)19-20-14-16-10-6-2-4-8-12(10)18-14/h1-8H	Thermo Finnigan Elite Orbitrap	C14H8N2S4	332.9643	Train	Train	Test	Train	Train
AGAFAORHXSFBGK	NIST23	CC(C)CN1C(=CC=N1)N	InChI=1S/C7H13N3/c1-6(2)5-10-7(8)3-4-9-10/h3-4,6H,5,8H2,1-2H3	Thermo Finnigan Elite Orbitrap	C7H13N3	140.1182	Train	Test	Train	Train	Train
AGBBJVFSJVBRRY	NIST23	CC(=O)NC(CSCC(=O)C12CC(CC1C=C(C2CC(=O)O)C(=O)O)(C)C)C(=O)O	InChI=1S/C20H27NO8S/c1-10(22)21-14(18(28)29)7-30-8-15(23)20-9-19(2,3)6-11(20)4-12(17(26)27)13(20)5-16(24)25/h4,11,13-14H,5-9H2,1-3H3,(H,21,22)(H,24,25)(H,26,27)(H,28,29)	Orbitrap Fusion Lumos	C20H27NO8S	442.153	Train	Train	Train	Test	Train
AGBFROYZKVNMRB	NIST23	C1=CC(=CC=C1NC2=NC3=C(S2)N=CN=C3Cl)[N+](=O)[O-]	InChI=1S/C11H6ClN5O2S/c12-9-8-10(14-5-13-9)20-11(16-8)15-6-1-3-7(4-2-6)17(18)19/h1-5H,(H,15,16)	Thermo Finnigan Elite Orbitrap	C11H6ClN5O2S	308.0003	Test	Train	Train	Train	Train
AGBQKNBQESQNJD	NIST23	C1CSSC1CCCCC(=O)O	InChI=1S/C8H14O2S2/c9-8(10)4-2-1-3-7-5-6-11-12-7/h7H,1-6H2,(H,9,10)	Thermo Finnigan Elite Orbitrap	C8H14O2S2	207.0508	Test	Train	Train	Train	Train
AGCGOBFROXOLJI	NIST23	C1=CC(=C(C=C1C(=O)O)C2=CC=C(O2)C=C3C(=O)NC(=O)NC3=O)Cl	InChI=1S/C16H9ClN2O6/c17-11-3-1-7(15(22)23)5-9(11)12-4-2-8(25-12)6-10-13(20)18-16(24)19-14(10)21/h1-6H,(H,22,23)(H2,18,19,20,21,24)	Thermo Finnigan Elite Orbitrap	C16H9ClN2O6	361.0222	Train	Train	Test	Train	Train
AGCIKSLLGORHBC	NIST23	COC1=CC(=C(C(=C1)Br)OC)C(=O)O	InChI=1S/C9H9BrO4/c1-13-5-3-6(9(11)12)8(14-2)7(10)4-5/h3-4H,1-2H3,(H,11,12)	Thermo Finnigan Elite Orbitrap	C9H9BrO4	260.9757	Train	Train	Train	Test	Train
AGCJYTRMZBPEEO	NIST23	CCOC(=O)[C@@H]1CCC[C@@H]1N	InChI=1S/C8H15NO2/c1-2-11-8(10)6-4-3-5-7(6)9/h6-7H,2-5,9H2,1H3/t6-,7+/m1/s1	Orbitrap Fusion Lumos	C8H15NO2	158.1176	Train	Train	Test	Train	Train
AGDOJFCUKQMLHD	NIST23	C1=CC=C(C(=C1)C(=O)O)OC(F)F	InChI=1S/C8H6F2O3/c9-8(10)13-6-4-2-1-3-5(6)7(11)12/h1-4,8H,(H,11,12)	Orbitrap Fusion Lumos	C8H6F2O3	189.0358	Test	Train	Train	Train	Train
AGDPYSMGRVQTKC	NIST23	C1COCCN1CCOC(=O)C2=C(C=C(C=C2)O)O	InChI=1S/C13H17NO5/c15-10-1-2-11(12(16)9-10)13(17)19-8-5-14-3-6-18-7-4-14/h1-2,9,15-16H,3-8H2	Thermo Finnigan Elite Orbitrap	C13H17NO5	268.1179	Test	Train	Train	Train	Train
AGDUKHOZICPDPX	NIST23	CCC1=CC=CC=C1NS(=O)(=O)C2=CC3=C(C=C2)NC=C(C3=O)C(=O)NCC4=CC=CO4	InChI=1S/C23H21N3O5S/c1-2-15-6-3-4-8-20(15)26-32(29,30)17-9-10-21-18(12-17)22(27)19(14-24-21)23(28)25-13-16-7-5-11-31-16/h3-12,14,26H,2,13H2,1H3,(H,24,27)(H,25,28)	Orbitrap Fusion Lumos	C23H21N3O5S	452.1275	Train	Test	Train	Train	Train
AGEDOGMKXQYOBR	NIST23	CCOC(=O)CSC1=C(C=C(C(=C1)C)Cl)C	InChI=1S/C12H15ClO2S/c1-4-15-12(14)7-16-11-6-8(2)10(13)5-9(11)3/h5-6H,4,7H2,1-3H3	Orbitrap Fusion Lumos	C12H15ClO2S	259.0554	Train	Train	Train	Train	Test
AGEKFZHCMVDIFA	NIST23	CN1C(=CC(=N1)C=O)C2=CC=CC=C2	InChI=1S/C11H10N2O/c1-13-11(7-10(8-14)12-13)9-5-3-2-4-6-9/h2-8H,1H3	Thermo Finnigan Elite Orbitrap	C11H10N2O	187.0866	Train	Train	Train	Train	Test
AGEMHBDIONALQA	NIST23	C1=CC(=CC(=C1)Cl)C(=O)NC2=CC=NC=C2	InChI=1S/C12H9ClN2O/c13-10-3-1-2-9(8-10)12(16)15-11-4-6-14-7-5-11/h1-8H,(H,14,15,16)	Thermo Finnigan Elite Orbitrap	C12H9ClN2O	233.0476	Train	Test	Train	Train	Train
AGFSMJMYYRSZQM	NIST23	C1=CC=C(C(=C1)C2=NN=C(S2)N)SCC3=CC=C(C=C3)F	InChI=1S/C15H12FN3S2/c16-11-7-5-10(6-8-11)9-20-13-4-2-1-3-12(13)14-18-19-15(17)21-14/h1-8H,9H2,(H2,17,19)	Thermo Finnigan Elite Orbitrap	C15H12FN3S2	318.0529	Train	Train	Train	Train	Test
AGGOHJGXWYGROI	NIST23	CCCNC(=O)C1CCCNC1	InChI=1S/C9H18N2O/c1-2-5-11-9(12)8-4-3-6-10-7-8/h8,10H,2-7H2,1H3,(H,11,12)	Thermo Finnigan Elite Orbitrap	C9H18N2O	171.1492	Train	Test	Train	Train	Train
AGHANLSBXUWXTB	NIST23	C1=CSC(=C1)C(=O)C2=C(C(=C(C=C2)OCC(=O)O)Cl)Cl	InChI=1S/C13H8Cl2O4S/c14-11-7(13(18)9-2-1-5-20-9)3-4-8(12(11)15)19-6-10(16)17/h1-5H,6H2,(H,16,17)	Thermo Finnigan Elite Orbitrap	C13H8Cl2O4S	330.9593	Test	Train	Train	Train	Train
AGHSZSJVJPSERC	NIST23	CC1(C2C1CC3(C(C2)O3)C)C	InChI=1S/C10H16O/c1-9(2)6-4-8-10(3,11-8)5-7(6)9/h6-8H,4-5H2,1-3H3	Orbitrap Fusion Lumos	C10H16O	153.1274	Train	Train	Train	Test	Train
AGHYMXKKEXDUTA	NIST23	CC1=CC=C(C=C1)NC2=CC=CC=C2	InChI=1S/C13H13N/c1-11-7-9-13(10-8-11)14-12-5-3-2-4-6-12/h2-10,14H,1H3	Thermo Finnigan Elite Orbitrap	C13H13N	184.1121	Train	Train	Train	Test	Train
AGIQIKMGJVLKMA	NIST23	CC(=O)CC[C@H]1[C@H]2[C@@]1(C[C@@H]3[C@H](C2)C(=C)C(=O)O3)C	InChI=1S/C15H20O3/c1-8(16)4-5-11-12-6-10-9(2)14(17)18-13(10)7-15(11,12)3/h10-13H,2,4-7H2,1,3H3/t10-,11+,12+,13-,15-/m1/s1	Thermo Finnigan Elite Orbitrap	C15H20O3	249.1485	Train	Train	Train	Train	Test
AGIYBDIJVLUNFI	NIST23	CC1=CC=CC=C1NC(=O)CSC(=O)N	InChI=1S/C10H12N2O2S/c1-7-4-2-3-5-8(7)12-9(13)6-15-10(11)14/h2-5H,6H2,1H3,(H2,11,14)(H,12,13)	Orbitrap Fusion Lumos	C10H12N2O2S	225.0692	Test	Train	Train	Train	Train
AGJBLWCLQCKRJP	NIST23	CCN(CC)CCOC(=O)C(C1CCCCC1)C2=CC=CC=C2	InChI=1S/C20H31NO2/c1-3-21(4-2)15-16-23-20(22)19(17-11-7-5-8-12-17)18-13-9-6-10-14-18/h5,7-8,11-12,18-19H,3-4,6,9-10,13-16H2,1-2H3	Thermo Finnigan Elite Orbitrap	C20H31NO2	318.2428	Test	Train	Train	Train	Train
AGJGEZUUEYZNOA	NIST23	C1=CC=C(C=C1)CC2=NN=C(S2)NC3=CC=CC=C3	InChI=1S/C15H13N3S/c1-3-7-12(8-4-1)11-14-17-18-15(19-14)16-13-9-5-2-6-10-13/h1-10H,11H2,(H,16,18)	Thermo Finnigan Elite Orbitrap	C15H13N3S	268.0903	Train	Train	Train	Train	Test
AGJGXYNUEZKNJB	NIST23	C1CS(=O)(=O)CC2=C1N=C(N=C2Cl)Cl	InChI=1S/C7H6Cl2N2O2S/c8-6-4-3-14(12,13)2-1-5(4)10-7(9)11-6/h1-3H2	Thermo Finnigan Elite Orbitrap	C7H6Cl2N2O2S	252.96	Train	Train	Train	Train	Test
AGJJQOIPAXVVPK	NIST23	CC(C)CC(=O)NNC(=S)NC1=CC=CC=C1	InChI=1S/C12H17N3OS/c1-9(2)8-11(16)14-15-12(17)13-10-6-4-3-5-7-10/h3-7,9H,8H2,1-2H3,(H,14,16)(H2,13,15,17)	Orbitrap Fusion Lumos	C12H17N3OS	252.1165	Train	Test	Train	Train	Train
AGJJTKRYTPXPGM	NIST23	CC(CNC)C1CCCCC1	InChI=1S/C10H21N/c1-9(8-11-2)10-6-4-3-5-7-10/h9-11H,3-8H2,1-2H3	Orbitrap Fusion Lumos	C10H21N	156.1747	Train	Train	Train	Train	Test
AGJMDETXSYICGZ	NIST23	C1=C(C=C(N=C1N)Cl)Cl	InChI=1S/C5H4Cl2N2/c6-3-1-4(7)9-5(8)2-3/h1-2H,(H2,8,9)	Thermo Finnigan Elite Orbitrap	C5H4Cl2N2	162.9824	Train	Train	Test	Train	Train
AGJPRCSTEKXDHG	NIST23	CC(CCC(C(C)(C)O)O)C1CCC2(C1(CC(=O)C3=C2C(CC4C3(CCC(=O)C4(C)C)C)O)C)C	InChI=1S/C30H48O5/c1-17(9-10-23(34)27(4,5)35)18-11-14-29(7)25-19(31)15-21-26(2,3)22(33)12-13-28(21,6)24(25)20(32)16-30(18,29)8/h17-19,21,23,31,34-35H,9-16H2,1-8H3	Orbitrap Fusion Lumos	C30H48O5	489.3575	Test	Train	Train	Train	Train
AGKGUZNUTMWZTB	NIST23	C1=CC=C2C=C(C=CC2=C1)NC(=O)CN	InChI=1S/C12H12N2O/c13-8-12(15)14-11-6-5-9-3-1-2-4-10(9)7-11/h1-7H,8,13H2,(H,14,15)	Thermo Finnigan Elite Orbitrap	C12H12N2O	201.1022	Train	Train	Train	Train	Test
AGKZEOCNYCHVLW	NIST23	C1CCC(CC1)N2CCN(CC2)C(CC3=CC=CC=C3)C4=CC=C(C=C4)F	InChI=1S/C24H31FN2/c25-22-13-11-21(12-14-22)24(19-20-7-3-1-4-8-20)27-17-15-26(16-18-27)23-9-5-2-6-10-23/h1,3-4,7-8,11-14,23-24H,2,5-6,9-10,15-19H2	Thermo Finnigan Elite Orbitrap	C24H31FN2	367.2544	Train	Train	Train	Train	Test
AGLRVQFITFFTRR	NIST23	CC(=O)NC1=CC=C(C=C1)S(=O)(=O)C(C#N)C2=NC3=CC=CC=C3N=C2NCCN4CCOCC4	InChI=1S/C24H26N6O4S/c1-17(31)27-18-6-8-19(9-7-18)35(32,33)22(16-25)23-24(26-10-11-30-12-14-34-15-13-30)29-21-5-3-2-4-20(21)28-23/h2-9,22H,10-15H2,1H3,(H,26,29)(H,27,31)	Orbitrap Fusion Lumos	C24H26N6O4S	495.1809	Train	Train	Train	Train	Test
AGLUHAQVFQKYLK	NIST23	CC(C)C1=C(SC=N1)Br	InChI=1S/C6H8BrNS/c1-4(2)5-6(7)9-3-8-5/h3-4H,1-2H3	Thermo Finnigan Elite Orbitrap	C6H8BrNS	205.9634	Train	Train	Test	Train	Train
AGLXDWOTVQZHIQ	NIST23	C1=C2C(=CC(=C1Cl)O)OC(=O)N2	InChI=1S/C7H4ClNO3/c8-3-1-4-6(2-5(3)10)12-7(11)9-4/h1-2,10H,(H,9,11)	Thermo Finnigan Elite Orbitrap	C7H4ClNO3	185.9953	Train	Train	Test	Train	Train
AGLYBVSXCJCLLJ	NIST23	CCC(=O)C1=C(C=C(C=C1)Br)N	InChI=1S/C9H10BrNO/c1-2-9(12)7-4-3-6(10)5-8(7)11/h3-5H,2,11H2,1H3	Orbitrap Fusion Lumos	C9H10BrNO	228.0019	Train	Train	Train	Test	Train
AGNFWIZBEATIAK	NIST23	C1=CC=C(C=C1)CCCCN	InChI=1S/C10H15N/c11-9-5-4-8-10-6-2-1-3-7-10/h1-3,6-7H,4-5,8-9,11H2	Thermo Finnigan Elite Orbitrap	C10H15N	150.1277	Train	Train	Train	Train	Test
AGODMOHWZKRIGR	NIST23	CC1=C(C=C(C=C1)NC2=CC(=O)NC(=O)N2)Cl	InChI=1S/C11H10ClN3O2/c1-6-2-3-7(4-8(6)12)13-9-5-10(16)15-11(17)14-9/h2-5H,1H3,(H3,13,14,15,16,17)	Thermo Finnigan Elite Orbitrap	C11H10ClN3O2	252.0534	Train	Train	Train	Test	Train
AGOINTKVGRVJJT	NIST23	CC1=CC(=O)NC(=N1)N2CCN(CC2)C3=CC=C(C=C3)F	InChI=1S/C15H17FN4O/c1-11-10-14(21)18-15(17-11)20-8-6-19(7-9-20)13-4-2-12(16)3-5-13/h2-5,10H,6-9H2,1H3,(H,17,18,21)	Thermo Finnigan Elite Orbitrap	C15H17FN4O	289.1459	Train	Train	Train	Test	Train
AGOKBMXSQJZEKF	NIST23	C1=CC2=C(C(=C1)[N+](=O)[O-])C(=O)NC=N2	InChI=1S/C8H5N3O3/c12-8-7-5(9-4-10-8)2-1-3-6(7)11(13)14/h1-4H,(H,9,10,12)	Orbitrap Fusion Lumos	C8H5N3O3	192.0404	Test	Train	Train	Train	Train
AGOPRFPFSYTJNX	NIST23	CC(C)(C)C(=O)NC1=CC=CC(=C1)C(F)(F)F	InChI=1S/C12H14F3NO/c1-11(2,3)10(17)16-9-6-4-5-8(7-9)12(13,14)15/h4-7H,1-3H3,(H,16,17)	Thermo Finnigan Elite Orbitrap	C12H14F3NO	246.11	Train	Test	Train	Train	Train
AGOYDEPGAOXOCK	NIST23	CC[C@@H]1[C@@]([C@@H]([C@H](C(=O)[C@@H](C[C@@]([C@@H]([C@H]([C@@H]([C@H](C(=O)O1)C)O[C@H]2C[C@@]([C@H]([C@@H](O2)C)O)(C)OC)C)O[C@H]3[C@@H]([C@H](C[C@H](O3)C)N(C)C)O)(C)OC)C)C)O)(C)O	InChI=1S/C38H69NO13/c1-15-26-38(10,45)31(42)21(4)28(40)19(2)17-37(9,47-14)33(52-35-29(41)25(39(11)12)16-20(3)48-35)22(5)30(23(6)34(44)50-26)51-27-18-36(8,46-13)32(43)24(7)49-27/h19-27,29-33,35,41-43,45H,15-18H2,1-14H3/t19-,20-,21+,22+,23-,24+,25+,26-,27+,29-,30+,31-,32+,33-,35+,36-,37-,38-/m1/s1	Thermo Finnigan Elite Orbitrap	C38H69NO13	748.4842	Train	Test	Train	Train	Train
AGPIOXWTGKGPPK	NIST23	CC(C)C[C@H]1C(=O)N[C@H](C(=O)N[C@H](C(=O)N2CCC[C@H]2C(=O)N[C@H](C(=O)NCC(=O)N1)CO)CC(C)C)C(C)C	InChI=1S/C27H46N6O7/c1-14(2)10-17-24(37)32-22(16(5)6)26(39)30-18(11-15(3)4)27(40)33-9-7-8-20(33)25(38)31-19(13-34)23(36)28-12-21(35)29-17/h14-20,22,34H,7-13H2,1-6H3,(H,28,36)(H,29,35)(H,30,39)(H,31,38)(H,32,37)/t17-,18-,19-,20-,22-/m0/s1	Thermo Finnigan Elite Orbitrap	C27H46N6O7	567.3501	Train	Train	Train	Test	Train
AGPIVQFTQOZXPR	NIST23	C1=CC(=CC=C1C(=O)NC2=C(C=C(C=C2)Br)Br)F	InChI=1S/C13H8Br2FNO/c14-9-3-6-12(11(15)7-9)17-13(18)8-1-4-10(16)5-2-8/h1-7H,(H,17,18)	Orbitrap Fusion Lumos	C13H8Br2FNO	371.9029	Train	Test	Train	Train	Train
AGPJPBSICIFVCJ	NIST23	C[C@H]1[C@@H]([C@H]([C@H]([C@@H](O1)O[C@@H]2[C@H]([C@H]([C@H](O[C@H]2O[C@@H]3[C@H]([C@@H](OC([C@H]3O)C(=O)O)O[C@H]4CC[C@@]5(C6CC[C@]78C9CC(C[C@@H]([C@@]9(CC[C@]7([C@@]6(CCC5C4(C)C)C)C)CO8)OC(=O)C)(C)C)C)OC1[C@@H]([C@H]([C@H](C(O1)CO)O)O)O)CO)O)O)O[C@H]1[C@@H]([C@](CO1)(CO)O)O)O)O	InChI=1S/C61H98O28/c1-25-34(66)38(70)44(88-53-47(74)60(77,22-64)24-78-53)50(80-25)87-45-39(71)36(68)28(21-63)83-51(45)85-42-41(73)43(48(75)76)86-52(46(42)89-49-40(72)37(69)35(67)27(20-62)82-49)84-32-12-13-56(7)29(55(32,5)6)10-14-57(8)30(56)11-15-61-31-18-54(3,4)19-33(81-26(2)65)59(31,23-79-61)17-16-58(57,61)9/h25,27-47,49-53,62-64,66-74,77H,10-24H2,1-9H3,(H,75,76)/t25-,27?,28+,29?,30?,31?,32-,33-…	Orbitrap Fusion Lumos	C61H98O28	1279.6317	Train	Train	Train	Test	Train
AGPKZVBTJJNPAG	NIST23	CCC(C)C(C(=O)O)N	InChI=1S/C6H13NO2/c1-3-4(2)5(7)6(8)9/h4-5H,3,7H2,1-2H3,(H,8,9)	Thermo Finnigan Elite Orbitrap	C6H13NO2	132.1019	Test	Train	Train	Train	Train
AGQAXLUHQRDKDH	NIST23	CC1=C(C=C(C=C1)F)NC(=O)C2=CC=C(C=C2)Cl	InChI=1S/C14H11ClFNO/c1-9-2-7-12(16)8-13(9)17-14(18)10-3-5-11(15)6-4-10/h2-8H,1H3,(H,17,18)	Thermo Finnigan Elite Orbitrap	C14H11ClFNO	264.0586	Train	Train	Test	Train	Train
AGQGGZNSVNKGDU	NIST23	CN(CCOC1=CC=C(C=C1)CC2C(=O)NC(=O)S2)C3=NC=C(C=C3)O	InChI=1S/C18H19N3O4S/c1-21(16-7-4-13(22)11-19-16)8-9-25-14-5-2-12(3-6-14)10-15-17(23)20-18(24)26-15/h2-7,11,15,22H,8-10H2,1H3,(H,20,23,24)	Thermo Finnigan Elite Orbitrap	C18H19N3O4S	374.1169	Train	Test	Train	Train	Train
AGQMBQLYIPSXBR	NIST23	CCC12CC3CC(C1)CC(C3)(C2)C(=O)NC4=NNN=N4	InChI=1S/C14H21N5O/c1-2-13-4-9-3-10(5-13)7-14(6-9,8-13)11(20)15-12-16-18-19-17-12/h9-10H,2-8H2,1H3,(H2,15,16,17,18,19,20)	Thermo Finnigan Elite Orbitrap	C14H21N5O	276.1819	Train	Train	Train	Train	Test
AGQWSHSVUYUBQR	NIST23	COC1=C(C=C(C=C1)Cl)C2=CSC(=N2)N	InChI=1S/C10H9ClN2OS/c1-14-9-3-2-6(11)4-7(9)8-5-15-10(12)13-8/h2-5H,1H3,(H2,12,13)	Orbitrap Fusion Lumos	C10H9ClN2OS	241.0197	Test	Train	Train	Train	Train
AGQZHAMQUVKJSF	NIST23	CC(=CCC12C(C3C4(O3)CC(OC4C1O2)C(C)(C)O)O)C	InChI=1S/C16H24O5/c1-8(2)5-6-15-10(17)11-16(20-11)7-9(14(3,4)18)19-12(16)13(15)21-15/h5,9-13,17-18H,6-7H2,1-4H3	Orbitrap Fusion Lumos	C16H24O5	297.1697	Train	Train	Train	Train	Test
AGRHPJJQCLUBRG	NIST23	CCCN1CCN(CC1)C2=C(C=C(C=N2)C)Br	InChI=1S/C13H20BrN3/c1-3-4-16-5-7-17(8-6-16)13-12(14)9-11(2)10-15-13/h9-10H,3-8H2,1-2H3	Orbitrap Fusion Lumos	C13H20BrN3	298.0913	Test	Train	Train	Train	Train
AGRMZLFVKVZKOP	NIST23	CC1=CC=C(C=C1)NC(=O)N2C3=CC=CC=C3SC4=CC=CC=C42	InChI=1S/C20H16N2OS/c1-14-10-12-15(13-11-14)21-20(23)22-16-6-2-4-8-18(16)24-19-9-5-3-7-17(19)22/h2-13H,1H3,(H,21,23)	Orbitrap Fusion Lumos	C20H16N2OS	333.1056	Train	Test	Train	Train	Train
AGRVUDWDZKZCAA	NIST23	CCCC(C(=O)C1=CC(=C(C=C1)OC)OC)N2CCCC2	InChI=1S/C17H25NO3/c1-4-7-14(18-10-5-6-11-18)17(19)13-8-9-15(20-2)16(12-13)21-3/h8-9,12,14H,4-7,10-11H2,1-3H3	Thermo Finnigan Elite Orbitrap	C17H25NO3	292.1907	Train	Test	Train	Train	Train
AGSCVLYVYOYYLU	NIST23	CCCNCC1=CC=NC=C1	InChI=1S/C9H14N2/c1-2-5-11-8-9-3-6-10-7-4-9/h3-4,6-7,11H,2,5,8H2,1H3	Thermo Finnigan Elite Orbitrap	C9H14N2	151.123	Train	Train	Train	Test	Train
AGSGFBQWNNZFBC	NIST23	C1=CC=C(C(=C1)CN2C3=CC=CC=C3N=C2C4=CC=CC=C4O)O	InChI=1S/C20H16N2O2/c23-18-11-5-1-7-14(18)13-22-17-10-4-3-9-16(17)21-20(22)15-8-2-6-12-19(15)24/h1-12,23-24H,13H2	Thermo Finnigan Elite Orbitrap	C20H16N2O2	317.1285	Test	Train	Train	Train	Train
AGSOOCUNMTYPSE	NIST23	CC(C)(C)C1=C(C(=NO1)OCP(=O)(O)O)CC(C(=O)O)N	InChI=1S/C11H19N2O7P/c1-11(2,3)8-6(4-7(12)10(14)15)9(13-20-8)19-5-21(16,17)18/h7H,4-5,12H2,1-3H3,(H,14,15)(H2,16,17,18)	Thermo Finnigan Elite Orbitrap	C11H19N2O7P	323.1003	Train	Train	Test	Train	Train
AGSRCZOBGTWFFY	NIST23	CCC(=O)N(C1CCN(CC1)CCC2=CC=C(C=C2)C)C3=CC=CC=C3	InChI=1S/C23H30N2O/c1-3-23(26)25(21-7-5-4-6-8-21)22-14-17-24(18-15-22)16-13-20-11-9-19(2)10-12-20/h4-12,22H,3,13-18H2,1-2H3	Thermo Finnigan Elite Orbitrap	C23H30N2O	351.2431	Test	Train	Train	Train	Train
AGSSDWHUSPSVFS	NIST23	CC(=O)NC1=C(C=C(C(=C1)OC)C(=O)OC)[N+](=O)[O-]	InChI=1S/C11H12N2O6/c1-6(14)12-8-5-10(18-2)7(11(15)19-3)4-9(8)13(16)17/h4-5H,1-3H3,(H,12,14)	Thermo Finnigan Elite Orbitrap	C11H12N2O6	269.0768	Train	Test	Train	Train	Train
AGSWRZMLPKYDNM	NIST23	CCN(C1=CC=CC=C1)S(=O)(=O)C2=C(C=CC(=C2)[N+](=O)[O-])N	InChI=1S/C14H15N3O4S/c1-2-16(11-6-4-3-5-7-11)22(20,21)14-10-12(17(18)19)8-9-13(14)15/h3-10H,2,15H2,1H3	Thermo Finnigan Elite Orbitrap	C14H15N3O4S	322.0856	Train	Test	Train	Train	Train
AGSZIPFOQSAPON	NIST23	C1=C(SC(=C1)Br)C(CC(=O)O)CN	InChI=1S/C8H10BrNO2S/c9-7-2-1-6(13-7)5(4-10)3-8(11)12/h1-2,5H,3-4,10H2,(H,11,12)	Orbitrap Fusion Lumos	C8H10BrNO2S	263.9688	Train	Train	Train	Test	Train
AGTPCXBHIGMTEU	NIST23	CCCCCCCCCCCCCCCCCC(=O)OC[C@H](COP(=O)(O)OC[C@@H](C(=O)O)N)OC(=O)CCCCCCC/C=C\C/C=C\CCCCC	InChI=1S/C42H78NO10P/c1-3-5-7-9-11-13-15-17-19-21-23-25-27-29-31-33-40(44)50-35-38(36-51-54(48,49)52-37-39(43)42(46)47)53-41(45)34-32-30-28-26-24-22-20-18-16-14-12-10-8-6-4-2/h12,14,18,20,38-39H,3-11,13,15-17,19,21-37,43H2,1-2H3,(H,46,47)(H,48,49)/b14-12-,20-18-/t38-,39+/m1/s1	Thermo Finnigan Elite Orbitrap	C42H78NO10P	788.5436	Train	Test	Train	Train	Train
AGTPSAZJSOQXHJ	NIST23	CN1CCC(CC1)CN	InChI=1S/C7H16N2/c1-9-4-2-7(6-8)3-5-9/h7H,2-6,8H2,1H3	Thermo Finnigan Elite Orbitrap	C7H16N2	129.1386	Train	Train	Test	Train	Train
AGUNEISBPXQOPA	NIST23	C[C@]12CC[C@H]3[C@H]([C@@H]1CC[C@]2(C)O)CCC4=C(C(=O)C=C[C@]34C)Cl	InChI=1S/C20H27ClO2/c1-18-9-8-16(22)17(21)15(18)5-4-12-13(18)6-10-19(2)14(12)7-11-20(19,3)23/h8-9,12-14,23H,4-7,10-11H2,1-3H3/t12-,13+,14+,18-,19+,20+/m1/s1	Thermo Finnigan Elite Orbitrap	C20H27ClO2	335.1772	Train	Train	Train	Test	Train
AGVCWRQUNMNVHV	NIST23	CN1C2=CC=CC=C2N=C1NCCO	InChI=1S/C10H13N3O/c1-13-9-5-3-2-4-8(9)12-10(13)11-6-7-14/h2-5,14H,6-7H2,1H3,(H,11,12)	Thermo Finnigan Elite Orbitrap	C10H13N3O	192.1131	Train	Train	Train	Train	Test
AGVNHDNTFYHZNL	NIST23	CC1CCN(CC1)CC[C@@H](C)N(C)S(=O)(=O)C2=CC=CC(=C2)C	InChI=1S/C18H30N2O2S/c1-15-8-11-20(12-9-15)13-10-17(3)19(4)23(21,22)18-7-5-6-16(2)14-18/h5-7,14-15,17H,8-13H2,1-4H3/t17-/m1/s1	Thermo Finnigan Elite Orbitrap	C18H30N2O2S	339.2101	Train	Train	Train	Test	Train
AGWDCSSMPLTUAA	NIST23	CC1=C(SC=C1)C=C2C(=O)NC(=O)NC2=O	InChI=1S/C10H8N2O3S/c1-5-2-3-16-7(5)4-6-8(13)11-10(15)12-9(6)14/h2-4H,1H3,(H2,11,12,13,14,15)	Orbitrap Fusion Lumos	C10H8N2O3S	237.0328	Train	Train	Train	Train	Test
AGWSISOYPHROLN	NIST23	C(C1=NNN=N1)Cl	InChI=1S/C2H3ClN4/c3-1-2-4-6-7-5-2/h1H2,(H,4,5,6,7)	Thermo Finnigan Elite Orbitrap	C2H3ClN4	119.0119	Train	Train	Train	Train	Test
AGWWTUWTOBEQFE	NIST23	CN1C=NNC1=S	InChI=1S/C3H5N3S/c1-6-2-4-5-3(6)7/h2H,1H3,(H,5,7)	Thermo Finnigan Elite Orbitrap	C3H5N3S	116.0277	Test	Train	Train	Train	Train
AGWZOAHAJCELJQ	NIST23	C1=CC=C(C=C1)CCCNC(=S)N	InChI=1S/C10H14N2S/c11-10(13)12-8-4-7-9-5-2-1-3-6-9/h1-3,5-6H,4,7-8H2,(H3,11,12,13)	Thermo Finnigan Elite Orbitrap	C10H14N2S	195.095	Train	Train	Test	Train	Train
AGXCADFSYJNMEG	NIST23	CC1=C(C=C(C(=C1CN(CC(=O)O)CC(=O)O)O)C(C)C)C2(C3=CC=CC=C3C(=O)O2)C4=C(C(=C(C(=C4)C(C)C)O)CN(CC(=O)O)CC(=O)O)C	InChI=1S/C38H44N2O12/c1-19(2)24-11-29(21(5)26(35(24)49)13-39(15-31(41)42)16-32(43)44)38(28-10-8-7-9-23(28)37(51)52-38)30-12-25(20(3)4)36(50)27(22(30)6)14-40(17-33(45)46)18-34(47)48/h7-12,19-20,49-50H,13-18H2,1-6H3,(H,41,42)(H,43,44)(H,45,46)(H,47,48)	Orbitrap Fusion Lumos	C38H44N2O12	721.2967	Train	Test	Train	Train	Train
AGXUUOJHZDZBFN	NIST23	C1C(=O)N(/C(=C/C2=NC(=CS2)C3=CC=C(C=C3)Cl)/S1)CC(=O)NC4=C(N=CC=C4)Cl	InChI=1S/C20H14Cl2N4O2S2/c21-13-5-3-12(4-6-13)15-10-29-17(25-15)8-19-26(18(28)11-30-19)9-16(27)24-14-2-1-7-23-20(14)22/h1-8,10H,9,11H2,(H,24,27)/b19-8-	Thermo Finnigan Elite Orbitrap	C20H14Cl2N4O2S2	477.0008	Train	Train	Train	Train	Test
AGYOREXUTINZNA	NIST23	C1C(C(=O)N(C1=O)C2=CC=CC=C2)NCC3=CC=CO3	InChI=1S/C15H14N2O3/c18-14-9-13(16-10-12-7-4-8-20-12)15(19)17(14)11-5-2-1-3-6-11/h1-8,13,16H,9-10H2	Thermo Finnigan Elite Orbitrap	C15H14N2O3	271.1077	Train	Train	Test	Train	Train
AGYYPSSQCDYKAP	NIST23	CC1=CC(=CC(=C1)NC(=O)NC2CC2)C	InChI=1S/C12H16N2O/c1-8-5-9(2)7-11(6-8)14-12(15)13-10-3-4-10/h5-7,10H,3-4H2,1-2H3,(H2,13,14,15)	Orbitrap Fusion Lumos	C12H16N2O	205.1335	Test	Train	Train	Train	Train
AGZAGADSYIYYCT	NIST23	C1=CC=C(C=C1)C2=CC(=O)C3=C(O2)C=CC(=C3O)O	InChI=1S/C15H10O4/c16-10-6-7-12-14(15(10)18)11(17)8-13(19-12)9-4-2-1-3-5-9/h1-8,16,18H	Thermo Finnigan Velos Orbitrap	C15H10O4	255.0652	Train	Train	Test	Train	Train
AGZWJQDJMAWCAW	NIST23	CCOC(=O)C1=C(C2=C(N1)C=CC(=C2)OC)CCN3C(=O)C4=CC=CC=C4C3=O	InChI=1S/C22H20N2O5/c1-3-29-22(27)19-14(17-12-13(28-2)8-9-18(17)23-19)10-11-24-20(25)15-6-4-5-7-16(15)21(24)26/h4-9,12,23H,3,10-11H2,1-2H3	Orbitrap Fusion Lumos	C22H20N2O5	393.1445	Train	Train	Train	Train	Test
AHAAYVQLZJYEOX	NIST23	CC1=CC(=O)OC2=C1C=CC(=C2)OC(=O)C3=CC=C(C=C3)N=C(N)N	InChI=1S/C18H15N3O4/c1-10-8-16(22)25-15-9-13(6-7-14(10)15)24-17(23)11-2-4-12(5-3-11)21-18(19)20/h2-9H,1H3,(H4,19,20,21)	Orbitrap Fusion Lumos	C18H15N3O4	338.1135	Train	Test	Train	Train	Train
AHAFWLDHQAFWFO	NIST23	CCNC1=C(C=CC(=C1)S(=O)(=O)O)C	InChI=1S/C9H13NO3S/c1-3-10-9-6-8(14(11,12)13)5-4-7(9)2/h4-6,10H,3H2,1-2H3,(H,11,12,13)	Orbitrap Fusion Lumos	C9H13NO3S	216.0689	Train	Train	Train	Test	Train
AHANXAKGNAKFSK	NIST23	CC/C=C\C/C=C\C/C=C\CCCCCCCCCC(=O)O	InChI=1S/C20H34O2/c1-2-3-4-5-6-7-8-9-10-11-12-13-14-15-16-17-18-19-20(21)22/h3-4,6-7,9-10H,2,5,8,11-19H2,1H3,(H,21,22)/b4-3-,7-6-,10-9-	Thermo Finnigan Elite Orbitrap	C20H34O2	307.2632	Test	Train	Train	Train	Train
AHBLYJKTDDCZIG	NIST23	CC1=CC2=C(C=C1)N=C(S2)NCC3=CC=CC=C3	InChI=1S/C15H14N2S/c1-11-7-8-13-14(9-11)18-15(17-13)16-10-12-5-3-2-4-6-12/h2-9H,10H2,1H3,(H,16,17)	Thermo Finnigan Elite Orbitrap	C15H14N2S	255.095	Train	Train	Train	Test	Train
AHBPOHBDSHUMKH	NIST23	CC(C)(C)NC(=O)NS(=O)(=O)C1=C(C=CC(=C1)[N+](=O)[O-])OC2=CC=CC(=C2)OC	InChI=1S/C18H21N3O7S/c1-18(2,3)19-17(22)20-29(25,26)16-10-12(21(23)24)8-9-15(16)28-14-7-5-6-13(11-14)27-4/h5-11H,1-4H3,(H2,19,20,22)	Thermo Finnigan Elite Orbitrap	C18H21N3O7S	424.1173	Train	Train	Train	Train	Test
AHBSUJXKRKWNBN	NIST23	C1=CC=C(C=C1)NC2=NC(=NC(=N2)Cl)NC3=CC=CC=C3	InChI=1S/C15H12ClN5/c16-13-19-14(17-11-7-3-1-4-8-11)21-15(20-13)18-12-9-5-2-6-10-12/h1-10H,(H2,17,18,19,20,21)	Orbitrap Fusion Lumos	C15H12ClN5	298.0854	Train	Test	Train	Train	Train
AHBXXEZLRFCZSF	NIST23	CC(C)(C)C1=NNC(=O)N(C1=O)N	InChI=1S/C7H12N4O2/c1-7(2,3)4-5(12)11(8)6(13)10-9-4/h8H2,1-3H3,(H,10,13)	Thermo Finnigan Elite Orbitrap	C7H12N4O2	185.1033	Test	Train	Train	Train	Train
AHCZEYDUHAFFKD	NIST23	C1CCC2=C(C1)C(=NC=N2)Cl	InChI=1S/C8H9ClN2/c9-8-6-3-1-2-4-7(6)10-5-11-8/h5H,1-4H2	Orbitrap Fusion Lumos	C8H9ClN2	169.0527	Train	Train	Train	Test	Train
AHDMSHKQMKOWPZ	NIST23	C1=CC(=CC(=C1)Cl)C(=O)NC2=CC=CC(=C2)C(F)(F)F	InChI=1S/C14H9ClF3NO/c15-11-5-1-3-9(7-11)13(20)19-12-6-2-4-10(8-12)14(16,17)18/h1-8H,(H,19,20)	Thermo Finnigan Elite Orbitrap	C14H9ClF3NO	300.0398	Test	Train	Train	Train	Train
AHDPRHTVVRYTSC	NIST23	CCOC1=C(C=CC(=C1)/C=C\2/C(=O)NC(=S)N(C2=O)C3=CC(=CC(=C3)C)C)OC(C)C(=O)O	InChI=1S/C24H24N2O6S/c1-5-31-20-12-16(6-7-19(20)32-15(4)23(29)30)11-18-21(27)25-24(33)26(22(18)28)17-9-13(2)8-14(3)10-17/h6-12,15H,5H2,1-4H3,(H,29,30)(H,25,27,33)/b18-11-	Orbitrap Fusion Lumos	C24H24N2O6S	469.1428	Test	Train	Train	Train	Train
AHEWZZJEDQVLOP	NIST23	CC1=C(N2C(=C(C(=O)N2C1=O)C)CBr)C	InChI=1S/C10H11BrN2O2/c1-5-7(3)12-8(4-11)6(2)10(15)13(12)9(5)14/h4H2,1-3H3	Thermo Finnigan Elite Orbitrap	C10H11BrN2O2	271.0077	Train	Test	Train	Train	Train
AHFDWKXLJCGQHE	NIST23	CC1=CC(=CC=C1)NC2=NC=NC3=CC=CC=C32	InChI=1S/C15H13N3/c1-11-5-4-6-12(9-11)18-15-13-7-2-3-8-14(13)16-10-17-15/h2-10H,1H3,(H,16,17,18)	Orbitrap Fusion Lumos	C15H13N3	236.1182	Test	Train	Train	Train	Train
AHFFWTMLFDZSOF	NIST23	C1=CC(=C(C=C1NC(=O)CC[C@@H](C(=O)O)N)C(=O)O)[N+](=O)[O-]	InChI=1S/C12H13N3O7/c13-8(12(19)20)2-4-10(16)14-6-1-3-9(15(21)22)7(5-6)11(17)18/h1,3,5,8H,2,4,13H2,(H,14,16)(H,17,18)(H,19,20)/t8-/m0/s1	Orbitrap Fusion Lumos	C12H13N3O7	312.0826	Train	Test	Train	Train	Train
AHFIMFQPGXQFIH	NIST23	C1CC1C2=CC(=NC(=N2)Cl)Cl	InChI=1S/C7H6Cl2N2/c8-6-3-5(4-1-2-4)10-7(9)11-6/h3-4H,1-2H2	Orbitrap Fusion Lumos	C7H6Cl2N2	188.9981	Train	Train	Train	Train	Test
AHFLGPTXSIRAQK	NIST23	CC(C)(C)C1=CC=CC=C1OC2=C(C=CC=N2)NC(=O)NC3=CC=C(C=C3)OC(F)(F)F	InChI=1S/C23H22F3N3O3/c1-22(2,3)17-7-4-5-9-19(17)31-20-18(8-6-14-27-20)29-21(30)28-15-10-12-16(13-11-15)32-23(24,25)26/h4-14H,1-3H3,(H2,28,29,30)	Thermo Finnigan Elite Orbitrap	C23H22F3N3O3	446.1686	Train	Train	Train	Test	Train
AHFUZIIJDNCFRZ	NIST23	C1=C(C=C2C(=C1F)N=C(S2)N)Cl	InChI=1S/C7H4ClFN2S/c8-3-1-4(9)6-5(2-3)12-7(10)11-6/h1-2H,(H2,10,11)	Orbitrap Fusion Lumos	C7H4ClFN2S	202.9841	Train	Train	Train	Test	Train
AHFZNHPVGUTXIH	NIST23	COC(=O)CNC(=O)C1=CC=C(C=C1)N	InChI=1S/C10H12N2O3/c1-15-9(13)6-12-10(14)7-2-4-8(11)5-3-7/h2-5H,6,11H2,1H3,(H,12,14)	Orbitrap Fusion Lumos	C10H12N2O3	209.0921	Train	Train	Test	Train	Train
AHFZNYQQOYJWQD	NIST23	C1OC2=C(O1)C=C(C=C2)C(=O)NCC3=CC=CO3	InChI=1S/C13H11NO4/c15-13(14-7-10-2-1-5-16-10)9-3-4-11-12(6-9)18-8-17-11/h1-6H,7-8H2,(H,14,15)	Thermo Finnigan Elite Orbitrap	C13H11NO4	246.0761	Train	Train	Test	Train	Train
AHGMXAFUHVRQAD	NIST23	COC(=O)C1=C(C=CC(=C1)OC2=C(C=C(C=C2)C(F)(F)F)Cl)[N+](=O)[O-]	InChI=1S/C15H9ClF3NO5/c1-24-14(21)10-7-9(3-4-12(10)20(22)23)25-13-5-2-8(6-11(13)16)15(17,18)19/h2-7H,1H3	Orbitrap Fusion Lumos	C15H9ClF3NO5	376.0194	Test	Train	Train	Train	Train
AHHYRYPJQFSHMQ	NIST23	CC\1(C2=CC=CC=C2N(/C1=C\C=N\NC(=O)C3=CC=CC=C3Br)C)C	InChI=1S/C20H20BrN3O/c1-20(2)15-9-5-7-11-17(15)24(3)18(20)12-13-22-23-19(25)14-8-4-6-10-16(14)21/h4-13H,1-3H3,(H,23,25)/b18-12-,22-13+	Thermo Finnigan Elite Orbitrap	C20H20BrN3O	398.0863	Train	Train	Train	Train	Test
AHIFAQQLUMZAGP	NIST23	C1CN(CC2=CC=CC=C21)C3=C(C=C(C=C3)C(F)(F)F)N	InChI=1S/C16H15F3N2/c17-16(18,19)13-5-6-15(14(20)9-13)21-8-7-11-3-1-2-4-12(11)10-21/h1-6,9H,7-8,10,20H2	Orbitrap Fusion Lumos	C16H15F3N2	293.126	Train	Train	Train	Train	Test
AHIHZCXUWGORQO	NIST23	CNCC1=CC=CC=C1F	InChI=1S/C8H10FN/c1-10-6-7-4-2-3-5-8(7)9/h2-5,10H,6H2,1H3	Thermo Finnigan Elite Orbitrap	C8H10FN	140.087	Train	Test	Train	Train	Train
AHIUIEOLKNDLSC	NIST23	COC1=CC(=C(C=C1CCNCC2=CC=CC=C2F)OC)Cl	InChI=1S/C17H19ClFNO2/c1-21-16-10-14(18)17(22-2)9-12(16)7-8-20-11-13-5-3-4-6-15(13)19/h3-6,9-10,20H,7-8,11H2,1-2H3	Thermo Finnigan Elite Orbitrap	C17H19ClFNO2	324.1161	Train	Train	Train	Train	Test
AHJFWPADOKSKIE	NIST23	C1=CC=C(C=C1)OCC(=O)NNC2=NC3=C(C=CC=C3S2)F	InChI=1S/C15H12FN3O2S/c16-11-7-4-8-12-14(11)17-15(22-12)19-18-13(20)9-21-10-5-2-1-3-6-10/h1-8H,9H2,(H,17,19)(H,18,20)	Thermo Finnigan Elite Orbitrap	C15H12FN3O2S	318.0707	Train	Train	Test	Train	Train
AHJILHLRJFFFGV	NIST23	CC1=C(N=C(O1)C2=CC=C(C=C2)F)CCl	InChI=1S/C11H9ClFNO/c1-7-10(6-12)14-11(15-7)8-2-4-9(13)5-3-8/h2-5H,6H2,1H3	Orbitrap Fusion Lumos	C11H9ClFNO	226.0429	Test	Train	Train	Train	Train
AHJNZRDMIZWOFG	NIST23	CC1=C(C(=O)OC2=CC(=CC(=C12)O)O)Cl	InChI=1S/C10H7ClO4/c1-4-8-6(13)2-5(12)3-7(8)15-10(14)9(4)11/h2-3,12-13H,1H3	Thermo Finnigan Elite Orbitrap	C10H7ClO4	227.0106	Train	Test	Train	Train	Train
AHJRHEGDXFFMBM	NIST23	CC1=C(C(=O)N(C2=NC(=NC=C12)NC3=NC=C(C=C3)N4CCNCC4)C5CCCC5)C(=O)C	InChI=1S/C24H29N7O2/c1-15-19-14-27-24(28-20-8-7-18(13-26-20)30-11-9-25-10-12-30)29-22(19)31(17-5-3-4-6-17)23(33)21(15)16(2)32/h7-8,13-14,17,25H,3-6,9-12H2,1-2H3,(H,26,27,28,29)	Orbitrap Fusion Lumos	C24H29N7O2	448.2455	Test	Train	Train	Train	Train
AHKCMGIAWURBBN	NIST23	CCOC(=O)C1=C(SC(=C1C)C(=O)NC2=C(C=C(C=C2)C)C)NC(=O)C3=CC=C(C=C3)[N+](=O)[O-]	InChI=1S/C24H23N3O6S/c1-5-33-24(30)19-15(4)20(22(29)25-18-11-6-13(2)12-14(18)3)34-23(19)26-21(28)16-7-9-17(10-8-16)27(31)32/h6-12H,5H2,1-4H3,(H,25,29)(H,26,28)	Orbitrap Fusion Lumos	C24H23N3O6S	482.138	Train	Test	Train	Train	Train
AHKDQGZBLDBPNI	NIST23	C1=CC=C2C(=C1)C(=O)N(N=N2)CCC(=O)O	InChI=1S/C10H9N3O3/c14-9(15)5-6-13-10(16)7-3-1-2-4-8(7)11-12-13/h1-4H,5-6H2,(H,14,15)	Orbitrap Fusion Lumos	C10H9N3O3	220.0717	Test	Train	Train	Train	Train
AHKPCKHDSIQVNI	NIST23	C1=CC=C(C=C1)CC2=C(C(OC2=O)C3=CC=C(C=C3)O)O	InChI=1S/C17H14O4/c18-13-8-6-12(7-9-13)16-15(19)14(17(20)21-16)10-11-4-2-1-3-5-11/h1-9,16,18-19H,10H2	Orbitrap Fusion Lumos	C17H14O4	283.0965	Train	Train	Test	Train	Train
AHKQOPMYYACTFC	NIST23	C1CC(CCNC1)C2=CC=CC=C2	InChI=1S/C12H17N/c1-2-5-11(6-3-1)12-7-4-9-13-10-8-12/h1-3,5-6,12-13H,4,7-10H2	Thermo Finnigan Elite Orbitrap	C12H17N	176.1434	Test	Train	Train	Train	Train
AHKUFTRUMQKIPH	NIST23	C[C@]12CCC[C@@]3([C@H]1[C@H]([C@@H]([C@]45[C@H]2CC[C@H](C4)C(=C)C5)O)OC3=O)C	InChI=1S/C20H28O3/c1-11-9-20-10-12(11)5-6-13(20)18(2)7-4-8-19(3)15(18)14(16(20)21)23-17(19)22/h12-16,21H,1,4-10H2,2-3H3/t12-,13+,14-,15+,16+,18-,19-,20+/m1/s1	Orbitrap Fusion Lumos	C20H28O3	317.2111	Train	Train	Train	Train	Test
AHKYFPXBUQSQAK	NIST23	C1=CSC(=C1C#N)C(=O)O	InChI=1S/C6H3NO2S/c7-3-4-1-2-10-5(4)6(8)9/h1-2H,(H,8,9)	Orbitrap Fusion Lumos	C6H3NO2S	153.9957	Train	Test	Train	Train	Train
AHLBNYSZXLDEJQ	NIST23	CCCCCCCCCCC[C@@H](C[C@H]1[C@@H](C(=O)O1)CCCCCC)OC(=O)C(CC(C)C)NC=O	InChI=1S/C29H53NO5/c1-5-7-9-11-12-13-14-15-16-18-24(34-29(33)26(30-22-31)20-23(3)4)21-27-25(28(32)35-27)19-17-10-8-6-2/h22-27H,5-21H2,1-4H3,(H,30,31)/t24-,25-,26?,27-/m0/s1	Thermo Finnigan Velos Orbitrap	C29H53NO5	496.3997	Train	Train	Test	Train	Train
AHLHZSCENKUUSF	NIST23	COC1=CC=CC=C1C2=COC3=C(C2=O)C=CC(=C3)O	InChI=1S/C16H12O4/c1-19-14-5-3-2-4-11(14)13-9-20-15-8-10(17)6-7-12(15)16(13)18/h2-9,17H,1H3	Thermo Finnigan Elite Orbitrap	C16H12O4	269.0808	Test	Train	Train	Train	Train
AHLPHDHHMVZTML	NIST23	C(CC(C(=O)O)N)CN	InChI=1S/C5H12N2O2/c6-3-1-2-4(7)5(8)9/h4H,1-3,6-7H2,(H,8,9)	Thermo Finnigan Elite Orbitrap	C5H12N2O2	133.0972	Train	Test	Train	Train	Train
AHMMSNQYOPMLSX	NIST23	C[C@]12CC[C@H]3[C@H]([C@@H]1CC[C@@H]2OC(=O)CCCCCCCCC=C)CCC4=CC(=O)C=C[C@]34C	InChI=1S/C30H44O3/c1-4-5-6-7-8-9-10-11-12-28(32)33-27-16-15-25-24-14-13-22-21-23(31)17-19-29(22,2)26(24)18-20-30(25,27)3/h4,17,19,21,24-27H,1,5-16,18,20H2,2-3H3/t24-,25-,26-,27-,29-,30-/m0/s1	Orbitrap Fusion Lumos	C30H44O3	453.3363	Test	Train	Train	Train	Train
AHMSDGIIEDDLQI	NIST23	C[C@]1(C[C@]23C[C@H]1CC[C@H]2C(=C)[C@@H]4C[C@@H](C([C@]4([C@@H](C3)O)O)(C)C)O)O	InChI=1S/C20H32O4/c1-11-13-6-5-12-8-19(13,10-18(12,4)23)9-16(22)20(24)14(11)7-15(21)17(20,2)3/h12-16,21-24H,1,5-10H2,2-4H3/t12-,13+,14+,15+,16-,18-,19-,20+/m1/s1	Orbitrap Fusion Lumos	C20H32O4	337.2373	Test	Train	Train	Train	Train
AHMXJQJRAOUDND	NIST23	COC(=O)N/N=C/C1=C(N=C(S1)N2CCCCC2)C3=CC=CS3	InChI=1S/C15H18N4O2S2/c1-21-15(20)18-16-10-12-13(11-6-5-9-22-11)17-14(23-12)19-7-3-2-4-8-19/h5-6,9-10H,2-4,7-8H2,1H3,(H,18,20)/b16-10+	Orbitrap Fusion Lumos	C15H18N4O2S2	351.0944	Train	Train	Train	Test	Train
AHNRKXJEHDLKTF	NIST23	CCC1=NC2=C(C=C(C=C2)C(=O)NC3=CC4=C(C=C3)OCO4)N=C1CC	InChI=1S/C20H19N3O3/c1-3-14-15(4-2)23-17-9-12(5-7-16(17)22-14)20(24)21-13-6-8-18-19(10-13)26-11-25-18/h5-10H,3-4,11H2,1-2H3,(H,21,24)	Orbitrap Fusion Lumos	C20H19N3O3	350.1499	Train	Test	Train	Train	Train
AHNUBWYOIHCGFN	NIST23	CN1CCC2=CC(=C(C=C2C13CC4=C(C3=O)C5=C(C=C4)OCO5)O)OC	InChI=1S/C20H19NO5/c1-21-6-5-11-7-16(24-2)14(22)8-13(11)20(21)9-12-3-4-15-18(26-10-25-15)17(12)19(20)23/h3-4,7-8,22H,5-6,9-10H2,1-2H3	Thermo Finnigan Elite Orbitrap	C20H19NO5	354.1336	Train	Test	Train	Train	Train
AHNVBKXQDOSSPT	NIST23	C1=CC=C(C(=C1)CC(=O)NC2=NC=CC(=C2)Cl)C(=O)O	InChI=1S/C14H11ClN2O3/c15-10-5-6-16-12(8-10)17-13(18)7-9-3-1-2-4-11(9)14(19)20/h1-6,8H,7H2,(H,19,20)(H,16,17,18)	Thermo Finnigan Elite Orbitrap	C14H11ClN2O3	291.0531	Train	Train	Test	Train	Train
AHOCAAUPNWZQCF	NIST23	COC1=C(C=C(C=C1)C2NC(=O)C3=CC=CC=C3O2)OC	InChI=1S/C16H15NO4/c1-19-13-8-7-10(9-14(13)20-2)16-17-15(18)11-5-3-4-6-12(11)21-16/h3-9,16H,1-2H3,(H,17,18)	Thermo Finnigan Elite Orbitrap	C16H15NO4	286.1074	Train	Train	Train	Test	Train
AHOUBRCZNHFOSL	NIST23	C1CNC[C@H]([C@@H]1C2=CC=C(C=C2)F)COC3=CC4=C(C=C3)OCO4	InChI=1S/C19H20FNO3/c20-15-3-1-13(2-4-15)17-7-8-21-10-14(17)11-22-16-5-6-18-19(9-16)24-12-23-18/h1-6,9,14,17,21H,7-8,10-12H2/t14-,17-/m0/s1	Thermo Finnigan Elite Orbitrap	C19H20FNO3	330.15	Train	Train	Train	Test	Train
AHOWVSJPUQTRNN	NIST23	CN1C(=C(C(=O)NC1=O)N=O)N	InChI=1S/C5H6N4O3/c1-9-3(6)2(8-12)4(10)7-5(9)11/h6H2,1H3,(H,7,10,11)	Thermo Finnigan Elite Orbitrap	C5H6N4O3	171.0513	Train	Train	Test	Train	Train
AHPLTAGTTHUTHB	NIST23	C1=C(C=NC(=N1)Cl)C(=O)CBr	InChI=1S/C6H4BrClN2O/c7-1-5(11)4-2-9-6(8)10-3-4/h2-3H,1H2	Orbitrap Fusion Lumos	C6H4BrClN2O	234.9268	Train	Test	Train	Train	Train
AHPLUEXNVMJWCW	NIST23	C1=CC=C2C(=C1)C=CC(=N2)C(=O)NC3=CC=CC=C3C(=O)O	InChI=1S/C17H12N2O3/c20-16(19-14-8-4-2-6-12(14)17(21)22)15-10-9-11-5-1-3-7-13(11)18-15/h1-10H,(H,19,20)(H,21,22)	Thermo Finnigan Elite Orbitrap	C17H12N2O3	293.0921	Train	Train	Test	Train	Train
AHPSMFRQCDJVNU	NIST23	CC1=CC(=NO1)C(=O)NCC2=CC=CC=C2F	InChI=1S/C12H11FN2O2/c1-8-6-11(15-17-8)12(16)14-7-9-4-2-3-5-10(9)13/h2-6H,7H2,1H3,(H,14,16)	Orbitrap Fusion Lumos	C12H11FN2O2	235.0877	Train	Train	Train	Train	Test
AHQMKZONOSYJCI	NIST23	CC1=CC=CC=C1C(=O)NNC(=O)C2=CC=CC3=CC=CC=C32	InChI=1S/C19H16N2O2/c1-13-7-2-4-10-15(13)18(22)20-21-19(23)17-12-6-9-14-8-3-5-11-16(14)17/h2-12H,1H3,(H,20,22)(H,21,23)	Thermo Finnigan Elite Orbitrap	C19H16N2O2	305.1285	Test	Train	Train	Train	Train
AHQMVDBEJWQFIR	NIST23	C1=CC(=C(C(=C1)Cl)Cl)NC(=S)N	InChI=1S/C7H6Cl2N2S/c8-4-2-1-3-5(6(4)9)11-7(10)12/h1-3H,(H3,10,11,12)	Thermo Finnigan Elite Orbitrap	C7H6Cl2N2S	220.9702	Train	Train	Train	Train	Test
AHQONKCJXWTTOW	NIST23	CC(=O)NCC1=CC=C(C=C1)S(=O)(=O)N	InChI=1S/C9H12N2O3S/c1-7(12)11-6-8-2-4-9(5-3-8)15(10,13)14/h2-5H,6H2,1H3,(H,11,12)(H2,10,13,14)	Thermo Finnigan Elite Orbitrap	C9H12N2O3S	229.0641	Train	Test	Train	Train	Train
AHRGDOOVNYNGIV	NIST23	C#CCSC1=NC2=CC=CC=C2N1	InChI=1S/C10H8N2S/c1-2-7-13-10-11-8-5-3-4-6-9(8)12-10/h1,3-6H,7H2,(H,11,12)	Thermo Finnigan Elite Orbitrap	C10H8N2S	189.0481	Test	Train	Train	Train	Train
AHSGKCRVZWMWDM	NIST23	C1CCN(CC1)C(=O)C2C3CC4CC(C3)CC2C4	InChI=1S/C16H25NO/c18-16(17-4-2-1-3-5-17)15-13-7-11-6-12(9-13)10-14(15)8-11/h11-15H,1-10H2	Orbitrap Fusion Lumos	C16H25NO	248.2009	Test	Train	Train	Train	Train
AHSSHSODSGGVBG	NIST23	CC1=CC(=CC2=C1N=C(S2)N)[N+](=O)[O-]	InChI=1S/C8H7N3O2S/c1-4-2-5(11(12)13)3-6-7(4)10-8(9)14-6/h2-3H,1H3,(H2,9,10)	Thermo Finnigan Elite Orbitrap	C8H7N3O2S	210.0332	Train	Train	Train	Test	Train
AHSWGZBFVRIGHJ	NIST23	C1=CC=C2C(=C1)C=CC3=C2OC(=CC3=O)C4=CC(=C(C=C4)O)O	InChI=1S/C19H12O4/c20-15-8-6-12(9-17(15)22)18-10-16(21)14-7-5-11-3-1-2-4-13(11)19(14)23-18/h1-10,20,22H	Thermo Finnigan Elite Orbitrap	C19H12O4	305.0808	Train	Train	Train	Train	Test
AHSXMYSALCGWSP	NIST23	C1CC(=O)C2=C1C=C(C=C2)C(F)(F)F	InChI=1S/C10H7F3O/c11-10(12,13)7-2-3-8-6(5-7)1-4-9(8)14/h2-3,5H,1,4H2	Orbitrap Fusion Lumos	C10H7F3O	201.0522	Train	Train	Train	Test	Train
AHTPATJNIAFOLR	NIST23	CC1=NC(=NC(=N1)OC)NC(=O)NS(=O)(=O)C2=C(SC=C2)C(=O)OC	InChI=1S/C12H13N5O6S2/c1-6-13-10(16-12(14-6)23-3)15-11(19)17-25(20,21)7-4-5-24-8(7)9(18)22-2/h4-5H,1-3H3,(H2,13,14,15,16,17,19)	Thermo Finnigan Elite Orbitrap	C12H13N5O6S2	388.038	Train	Train	Test	Train	Train
AHTRGGWSBFOEEG	NIST23	COC(=O)C1=CO[C@H](/C(=C\CO)/[C@@H]1CC(=O)OCCC2=CC=C(C=C2)O)O[C@H]3[C@@H]([C@H]([C@@H]([C@H](O3)CO)O)O)O	InChI=1S/C25H32O13/c1-34-23(33)17-12-36-24(38-25-22(32)21(31)20(30)18(11-27)37-25)15(6-8-26)16(17)10-19(29)35-9-7-13-2-4-14(28)5-3-13/h2-6,12,16,18,20-22,24-28,30-32H,7-11H2,1H3/b15-6-/t16-,18+,20+,21-,22+,24-,25-/m0/s1	Thermo Finnigan Elite Orbitrap	C25H32O13	541.1916	Train	Train	Test	Train	Train
AHUNGRSFNOFSNE	NIST23	CSC1=CC=C(C=C1)C(=O)NN	InChI=1S/C8H10N2OS/c1-12-7-4-2-6(3-5-7)8(11)10-9/h2-5H,9H2,1H3,(H,10,11)	Thermo Finnigan Elite Orbitrap	C8H10N2OS	183.0587	Train	Train	Train	Train	Test
AHUXENJTFOMIKS	NIST23	C1CN(CCC1CN)CC2=CC=C(C=C2)F	InChI=1S/C13H19FN2/c14-13-3-1-12(2-4-13)10-16-7-5-11(9-15)6-8-16/h1-4,11H,5-10,15H2	Thermo Finnigan Elite Orbitrap	C13H19FN2	223.1605	Train	Train	Train	Train	Test
AHVQYHFYQWKUKB	NIST23	C1COCCC1N	InChI=1S/C5H11NO/c6-5-1-3-7-4-2-5/h5H,1-4,6H2	Orbitrap Fusion Lumos	C5H11NO	102.0913	Train	Train	Test	Train	Train
AHWXJDWBIIDPKS	NIST23	CCCCCCCCCCCCCCCCCC(=O)O[C@H](COC(=O)CC/C=C\C/C=C\C/C=C\C/C=C\C/C=C\C/C=C\CC)COP(=O)([O-])OCC[N+](C)(C)C	InChI=1S/C48H84NO8P/c1-6-8-10-12-14-16-18-20-22-23-24-25-27-28-30-32-34-36-38-40-47(50)54-44-46(45-56-58(52,53)55-43-42-49(3,4)5)57-48(51)41-39-37-35-33-31-29-26-21-19-17-15-13-11-9-7-2/h8,10,14,16,20,22,24-25,28,30,34,36,46H,6-7,9,11-13,15,17-19,21,23,26-27,29,31-33,35,37-45H2,1-5H3/b10-8-,16-14-,22-20-,25-24-,30-28-,36-34-/t46-/m1/s1	Thermo Finnigan Elite Orbitrap	C48H84NO8P	834.6007	Train	Test	Train	Train	Train
AHXJNCOFVXXIAS	NIST23	CC(C)NCC1=CC=CC=C1Cl	InChI=1S/C10H14ClN/c1-8(2)12-7-9-5-3-4-6-10(9)11/h3-6,8,12H,7H2,1-2H3	Thermo Finnigan Elite Orbitrap	C10H14ClN	184.0888	Train	Train	Test	Train	Train
AHXNCGUEOCEZLI	NIST23	C1CCN(CC1)C2=CC=C(S2)[N+](=O)[O-]	InChI=1S/C9H12N2O2S/c12-11(13)9-5-4-8(14-9)10-6-2-1-3-7-10/h4-5H,1-3,6-7H2	Thermo Finnigan Elite Orbitrap	C9H12N2O2S	213.0692	Train	Train	Train	Test	Train
AHXPXYZKYKABPJ	NIST23	C1=CC=C(C=C1)C2=NN=C(O2)NC(=O)NC3=CC=C(C=C3)F	InChI=1S/C15H11FN4O2/c16-11-6-8-12(9-7-11)17-14(21)18-15-20-19-13(22-15)10-4-2-1-3-5-10/h1-9H,(H2,17,18,20,21)	Thermo Finnigan Elite Orbitrap	C15H11FN4O2	299.0939	Test	Train	Train	Train	Train
AHXUVTKVCMOKIX	NIST23	C1=CC(=CC=C1S(=O)(=O)CCl)Br	InChI=1S/C7H6BrClO2S/c8-6-1-3-7(4-2-6)12(10,11)5-9/h1-4H,5H2	Orbitrap Fusion Lumos	C7H6BrClO2S	268.9033	Train	Train	Train	Test	Train
AHYFDWHTTFREHS	NIST23	C1C(CC2=C1C=CC3=C2OCO3)N	InChI=1S/C10H11NO2/c11-7-3-6-1-2-9-10(8(6)4-7)13-5-12-9/h1-2,7H,3-5,11H2	Thermo Finnigan Elite Orbitrap	C10H11NO2	178.0863	Train	Train	Test	Train	Train
AHYHTSYNOHNUSH	NIST23	C[C@@H](C(=O)N1[C@H]2CCCC[C@@H]2C[C@H]1C(=O)O)N[C@@H](CCC3=CC=CC=C3)C(=O)O	InChI=1S/C22H30N2O5/c1-14(23-17(21(26)27)12-11-15-7-3-2-4-8-15)20(25)24-18-10-6-5-9-16(18)13-19(24)22(28)29/h2-4,7-8,14,16-19,23H,5-6,9-13H2,1H3,(H,26,27)(H,28,29)/t14-,16+,17-,18-,19-/m0/s1	Thermo Finnigan Elite Orbitrap	C22H30N2O5	403.2228	Train	Test	Train	Train	Train
AHYMHWXQRWRBKT	NIST23	CN1CCC(CC1)COC2=CN=C(N=C2)C3=CC=CC(=C3)CN4C(=O)C=CC(=N4)C5=CC=CC(=C5)C#N	InChI=1S/C29H28N6O2/c1-34-12-10-21(11-13-34)20-37-26-17-31-29(32-18-26)25-7-3-5-23(15-25)19-35-28(36)9-8-27(33-35)24-6-2-4-22(14-24)16-30/h2-9,14-15,17-18,21H,10-13,19-20H2,1H3	Orbitrap Fusion Lumos	C29H28N6O2	493.2347	Test	Train	Train	Train	Train
AIASBFLKLNIZOK	NIST23	C1=CC=NC(=C1)C2=NC3=C(N2)C=C(C=C3)Cl	InChI=1S/C12H8ClN3/c13-8-4-5-9-11(7-8)16-12(15-9)10-3-1-2-6-14-10/h1-7H,(H,15,16)	Thermo Finnigan Elite Orbitrap	C12H8ClN3	230.048	Test	Train	Train	Train	Train
AIASWLWEDWQPHY	NIST23	C1CCN(C1)S(=O)(=O)C2=CN=C(C=C2)N	InChI=1S/C9H13N3O2S/c10-9-4-3-8(7-11-9)15(13,14)12-5-1-2-6-12/h3-4,7H,1-2,5-6H2,(H2,10,11)	Thermo Finnigan Elite Orbitrap	C9H13N3O2S	228.0801	Train	Train	Train	Train	Test
AIBBOODPCKZROL	NIST23	C1=CC=C(C(=C1)C2=NC(=CS2)C=O)Br	InChI=1S/C10H6BrNOS/c11-9-4-2-1-3-8(9)10-12-7(5-13)6-14-10/h1-6H	Orbitrap Fusion Lumos	C10H6BrNOS	267.9426	Train	Train	Train	Train	Test
AIBJDWXTNYIAKH	NIST23	CCOC(=O)C1(CC1C2=CC=CC=C2)C(=O)OCC	InChI=1S/C15H18O4/c1-3-18-13(16)15(14(17)19-4-2)10-12(15)11-8-6-5-7-9-11/h5-9,12H,3-4,10H2,1-2H3	Orbitrap Fusion Lumos	C15H18O4	263.1278	Train	Train	Test	Train	Train
AIBYYQLJOMFINU	NIST23	C1=C(OC(=C1)C#N)CN	InChI=1S/C6H6N2O/c7-3-5-1-2-6(4-8)9-5/h1-2H,3,7H2	Thermo Finnigan Elite Orbitrap	C6H6N2O	123.0553	Train	Train	Train	Test	Train
AICHOOINPKHZMM	NIST23	CCCCCCCCCCCCCCCCCC(=O)N[C@@H](CO[C@H]1C([C@H]([C@@H](C(O1)CO)O[C@H]2C([C@H]([C@H](C(O2)CO)O[C@H]3C([C@H]([C@H](C(O3)CO)O)O[C@H]4C([C@H]([C@H](C(O4)CO)O)O[C@@]5(CC([C@H](C(O5)[C@@H]([C@@H](CO)O)O)NC(=O)C)O)C(=O)O)O)NC(=O)C)O)O)O)O)[C@@H](/C=C/CCCCCCCCCCCCC)O	InChI=1S/C73H131N3O31/c1-5-7-9-11-13-15-17-19-20-22-24-26-28-30-32-34-52(87)76-44(45(84)33-31-29-27-25-23-21-18-16-14-12-10-8-6-2)41-98-69-60(93)58(91)64(50(39-80)101-69)104-70-61(94)59(92)63(51(40-81)102-70)103-68-54(75-43(4)83)65(56(89)48(37-78)99-68)105-71-62(95)67(57(90)49(38-79)100-71)107-73(72(96)97)35-46(85)53(74-42(3)82)66(106-73)55(88)47(86)36-77/h31,33,44-51,53-71,77-81,84-86,88-95H,5-3…	Orbitrap Fusion Lumos	C73H131N3O31	1546.8839	Train	Train	Train	Test	Train
AICJARHUOUQZSH	NIST23	CCCCCN1C=C(C2=CC=CC=C21)C(=O)C3=CC=CC4=C3C=CC(=C4)Cl	InChI=1S/C24H22ClNO/c1-2-3-6-14-26-16-22(20-9-4-5-11-23(20)26)24(27)21-10-7-8-17-15-18(25)12-13-19(17)21/h4-5,7-13,15-16H,2-3,6,14H2,1H3	Thermo Finnigan Elite Orbitrap	C24H22ClNO	376.1463	Test	Train	Train	Train	Train
AIDNLFKPDZOXHF	NIST23	CC(=O)NC1=C(C=C(C=C1)Br)Br	InChI=1S/C8H7Br2NO/c1-5(12)11-8-3-2-6(9)4-7(8)10/h2-4H,1H3,(H,11,12)	Orbitrap Fusion Lumos	C8H7Br2NO	291.8967	Train	Train	Train	Train	Test
AIEOARPRTKSOKM	NIST23	CC1=C(C=C(C=C1)C(C2CN3CCC2CC3)(C4=CC(=C(C=C4)C)C)O)C	InChI=1S/C24H31NO/c1-16-5-7-21(13-18(16)3)24(26,22-8-6-17(2)19(4)14-22)23-15-25-11-9-20(23)10-12-25/h5-8,13-14,20,23,26H,9-12,15H2,1-4H3	Thermo Finnigan Elite Orbitrap	C24H31NO	350.2478	Train	Train	Test	Train	Train
AIFMIOUEZIFEAH	NIST23	C1=CC=C(C=C1)CN2C3=C(C=C(C=C3)[N+](=O)[O-])N=C2CO	InChI=1S/C15H13N3O3/c19-10-15-16-13-8-12(18(20)21)6-7-14(13)17(15)9-11-4-2-1-3-5-11/h1-8,19H,9-10H2	Orbitrap Fusion Lumos	C15H13N3O3	284.103	Train	Train	Train	Test	Train
AIFRHYZBTHREPW	NIST23	C1=CC=C2C(=C1)C3=C(N2)C=NC=C3	InChI=1S/C11H8N2/c1-2-4-10-8(3-1)9-5-6-12-7-11(9)13-10/h1-7,13H	Thermo Finnigan Elite Orbitrap	C11H8N2	169.076	Train	Train	Train	Train	Test
AIFVXBUWNSFCAJ	NIST23	CC1=CC=C(O1)C2=NN(C=C2/C=C/C(=O)O)C3=CC=CC=C3	InChI=1S/C17H14N2O3/c1-12-7-9-15(22-12)17-13(8-10-16(20)21)11-19(18-17)14-5-3-2-4-6-14/h2-11H,1H3,(H,20,21)/b10-8+	Thermo Finnigan Elite Orbitrap	C17H14N2O3	295.1077	Train	Test	Train	Train	Train
AIFXMSDWXBFQTF	NIST23	C/C=C/C=C/C1C=CC2CC(CCC2C1(C)/C(=C/3\C(=O)C(NC3=O)C(C)O)/O)C	InChI=1S/C24H33NO4/c1-5-6-7-8-17-11-10-16-13-14(2)9-12-18(16)24(17,4)22(28)19-21(27)20(15(3)26)25-23(19)29/h5-8,10-11,14-18,20,26,28H,9,12-13H2,1-4H3,(H,25,29)/b6-5+,8-7+,22-19-	Thermo Finnigan Elite Orbitrap	C24H33NO4	400.2482	Train	Train	Test	Train	Train
AIGAZQPHXLWMOJ	NIST23	CC1=C2C=CC3=C(C2=CC=C1)C(=O)C(=O)C4=C3OC=C4C	InChI=1S/C18H12O3/c1-9-4-3-5-12-11(9)6-7-13-15(12)17(20)16(19)14-10(2)8-21-18(13)14/h3-8H,1-2H3	Thermo Finnigan Elite Orbitrap	C18H12O3	277.0859	Train	Train	Train	Test	Train
AIGHLUGGIZLWGU	NIST23	CCOC(=O)C(=O)NCC1=CC=C(C=C1)Cl	InChI=1S/C11H12ClNO3/c1-2-16-11(15)10(14)13-7-8-3-5-9(12)6-4-8/h3-6H,2,7H2,1H3,(H,13,14)	Thermo Finnigan Elite Orbitrap	C11H12ClNO3	242.0578	Train	Train	Train	Train	Test
AIGRXSNSLVJMEA	NIST23	CCOP(=S)(C1=CC=CC=C1)OC2=CC=C(C=C2)[N+](=O)[O-]	InChI=1S/C14H14NO4PS/c1-2-18-20(21,14-6-4-3-5-7-14)19-13-10-8-12(9-11-13)15(16)17/h3-11H,2H2,1H3	Thermo Finnigan Elite Orbitrap	C14H14NO4PS	324.0454	Test	Train	Train	Train	Train
AIHIHVZYAAMDPM	NIST23	C1[C@H](O1)COS(=O)(=O)C2=CC=CC(=C2)[N+](=O)[O-]	InChI=1S/C9H9NO6S/c11-10(12)7-2-1-3-9(4-7)17(13,14)16-6-8-5-15-8/h1-4,8H,5-6H2/t8-/m0/s1	Thermo Finnigan Elite Orbitrap	C9H9NO6S	260.0223	Train	Train	Test	Train	Train
AIHKMGLJGLKLSI	NIST23	C1=CC(=CC=C1C(=O)NCCN)Cl	InChI=1S/C9H11ClN2O/c10-8-3-1-7(2-4-8)9(13)12-6-5-11/h1-4H,5-6,11H2,(H,12,13)	Thermo Finnigan Elite Orbitrap	C9H11ClN2O	199.0633	Train	Train	Train	Test	Train
AIHSYDQJCKBJHB	NIST23	C1=CC(=CC=C1OCCN)Br	InChI=1S/C8H10BrNO/c9-7-1-3-8(4-2-7)11-6-5-10/h1-4H,5-6,10H2	Thermo Finnigan Elite Orbitrap	C8H10BrNO	216.0019	Test	Train	Train	Train	Train
AIHTXSIYQSDOLX	NIST23	C1C(OC2=CC=CC=C2O1)C(=O)NC3=NC(=CS3)C4=CC=CS4	InChI=1S/C16H12N2O3S2/c19-15(13-8-20-11-4-1-2-5-12(11)21-13)18-16-17-10(9-23-16)14-6-3-7-22-14/h1-7,9,13H,8H2,(H,17,18,19)	Orbitrap Fusion Lumos	C16H12N2O3S2	345.0362	Train	Train	Train	Train	Test
AIHUCKUVUVNATJ	NIST23	CC1=CC2=C(C=C1)N=C(S2)NC(=O)C3=CC=CC=C3	InChI=1S/C15H12N2OS/c1-10-7-8-12-13(9-10)19-15(16-12)17-14(18)11-5-3-2-4-6-11/h2-9H,1H3,(H,16,17,18)	Orbitrap Fusion Lumos	C15H12N2OS	269.0743	Train	Test	Train	Train	Train
AIHYNLWSPTZXGT	NIST23	CC1=C(C(=C(S1)N)C(=O)OC)C2=CC=CC=C2	InChI=1S/C13H13NO2S/c1-8-10(9-6-4-3-5-7-9)11(12(14)17-8)13(15)16-2/h3-7H,14H2,1-2H3	Orbitrap Fusion Lumos	C13H13NO2S	248.074	Test	Train	Train	Train	Train
AIIHVQNLAGPZNY	NIST23	C1=CC(=CN=C1)CSC2=NNC(=N2)N	InChI=1S/C8H9N5S/c9-7-11-8(13-12-7)14-5-6-2-1-3-10-4-6/h1-4H,5H2,(H3,9,11,12,13)	Thermo Finnigan Elite Orbitrap	C8H9N5S	208.0651	Test	Train	Train	Train	Train
AIJBMSNYDXEQQX	NIST23	CCC1=CC=C(S1)S(=O)(=O)NCCC2=CSC(=N2)C3=CC=CC=C3	InChI=1S/C17H18N2O2S3/c1-2-15-8-9-16(23-15)24(20,21)18-11-10-14-12-22-17(19-14)13-6-4-3-5-7-13/h3-9,12,18H,2,10-11H2,1H3	Thermo Finnigan Elite Orbitrap	C17H18N2O2S3	379.0603	Train	Train	Train	Test	Train
AIJFPNKGGAPZFJ	NIST23	CNCC1=CC=C(C=C1)OC	InChI=1S/C9H13NO/c1-10-7-8-3-5-9(11-2)6-4-8/h3-6,10H,7H2,1-2H3	Thermo Finnigan Elite Orbitrap	C9H13NO	152.107	Train	Train	Train	Test	Train
AIJXENIASDJLKH	NIST23	CC1=CC=CC=C1N2C(=NN=C2SCC(=O)NC3=NOC(=C3)C)CN4C5=CC=CC=C5SC4=O	InChI=1S/C23H20N6O3S2/c1-14-7-3-4-8-16(14)29-20(12-28-17-9-5-6-10-18(17)34-23(28)31)25-26-22(29)33-13-21(30)24-19-11-15(2)32-27-19/h3-11H,12-13H2,1-2H3,(H,24,27,30)	Orbitrap Fusion Lumos	C23H20N6O3S2	493.1111	Train	Test	Train	Train	Train
AIKAEOONESRENG	NIST23	C1=C(SC2=C1N=CN=C2Cl)C=O	InChI=1S/C7H3ClN2OS/c8-7-6-5(9-3-10-7)1-4(2-11)12-6/h1-3H	Orbitrap Fusion Lumos	C7H3ClN2OS	198.9727	Train	Train	Train	Test	Train
AIKKULXCBHRFOS	NIST23	CN(C=O)C(=O)CSP(=S)(OC)OC	InChI=1S/C6H12NO4PS2/c1-7(5-8)6(9)4-14-12(13,10-2)11-3/h5H,4H2,1-3H3	Thermo Finnigan Elite Orbitrap	C6H12NO4PS2	258.0018	Train	Train	Train	Test	Train
AIKLQCJSBQOIDZ	NIST23	CCOC1=CC=C(C=C1)C2=CSC(=C2C(=O)OCC)N	InChI=1S/C15H17NO3S/c1-3-18-11-7-5-10(6-8-11)12-9-20-14(16)13(12)15(17)19-4-2/h5-9H,3-4,16H2,1-2H3	Orbitrap Fusion Lumos	C15H17NO3S	292.1002	Train	Train	Test	Train	Train
AILCVPMYLXWTCO	NIST23	C1=CC(=CN=C1)NC(=O)C2=CC=C(C=C2)F	InChI=1S/C12H9FN2O/c13-10-5-3-9(4-6-10)12(16)15-11-2-1-7-14-8-11/h1-8H,(H,15,16)	Orbitrap Fusion Lumos	C12H9FN2O	217.0772	Train	Test	Train	Train	Train
AILRADAXUVEEIR	NIST23	CN1CCN(CC1)C2CCN(CC2)C3=CC(=C(C=C3)NC4=NC=C(C(=N4)NC5=CC=CC=C5P(=O)(C)C)Cl)OC	InChI=1S/C29H39ClN7O2P/c1-35-15-17-37(18-16-35)21-11-13-36(14-12-21)22-9-10-24(26(19-22)39-2)33-29-31-20-23(30)28(34-29)32-25-7-5-6-8-27(25)40(3,4)38/h5-10,19-21H,11-18H2,1-4H3,(H2,31,32,33,34)	Thermo Finnigan Elite Orbitrap	C29H39ClN7O2P	584.2664	Train	Train	Test	Train	Train
AIMDTYKFJMYVNG	NIST23	CC(C)[C@H]1/C=C/C(=O)NCCCC[C@@H](C(=O)N1)NC(=O)[C@H](C(C)C)NC(=O)N[C@@H](C(C)C)C(=O)O	InChI=1S/C24H41N5O6/c1-13(2)16-10-11-18(30)25-12-8-7-9-17(21(31)26-16)27-22(32)19(14(3)4)28-24(35)29-20(15(5)6)23(33)34/h10-11,13-17,19-20H,7-9,12H2,1-6H3,(H,25,30)(H,26,31)(H,27,32)(H,33,34)(H2,28,29,35)/b11-10+/t16-,17+,19+,20+/m1/s1	Orbitrap Fusion Lumos	C24H41N5O6	496.313	Train	Train	Train	Train	Test
AIMIAJHGOMWBQG	NIST23	CC1=CC2=C(C(CCC2)C(=S)N)N=C1	InChI=1S/C11H14N2S/c1-7-5-8-3-2-4-9(11(12)14)10(8)13-6-7/h5-6,9H,2-4H2,1H3,(H2,12,14)	Thermo Finnigan Elite Orbitrap	C11H14N2S	207.095	Train	Train	Train	Test	Train
AIMLZTHNVMYLOQ	NIST23	C1CCC(C1)C2=NC(=NO2)CCl	InChI=1S/C8H11ClN2O/c9-5-7-10-8(12-11-7)6-3-1-2-4-6/h6H,1-5H2	Orbitrap Fusion Lumos	C8H11ClN2O	187.0633	Train	Train	Train	Train	Test
AIMMSOZBPYFASU	NIST23	COC1=CC(=NC(=N1)NC(=O)NS(=O)(=O)C2=C(C=CC=N2)OCC(F)(F)F)OC	InChI=1S/C14H14F3N5O6S/c1-26-9-6-10(27-2)20-12(19-9)21-13(23)22-29(24,25)11-8(4-3-5-18-11)28-7-14(15,16)17/h3-6H,7H2,1-2H3,(H2,19,20,21,22,23)	Thermo Finnigan Elite Orbitrap	C14H14F3N5O6S	438.069	Train	Train	Test	Train	Train
AINYOQVNQVOYSR	NIST23	CS(=O)(=O)C[C@@H](C(=O)O)N	InChI=1S/C4H9NO4S/c1-10(8,9)2-3(5)4(6)7/h3H,2,5H2,1H3,(H,6,7)/t3-/m0/s1	Orbitrap Fusion Lumos	C4H9NO4S	168.0325	Test	Train	Train	Train	Train
AIOFRKJUNGZPMK	NIST23	CC(=C)CN1C(=O)NC(=O)N(C1=O)CC(=C)C	InChI=1S/C11H15N3O3/c1-7(2)5-13-9(15)12-10(16)14(11(13)17)6-8(3)4/h1,3,5-6H2,2,4H3,(H,12,15,16)	Thermo Finnigan Elite Orbitrap	C11H15N3O3	238.1186	Train	Train	Train	Train	Test
AIONOLUJZLIMTK	NIST23	COC1=C(C=C(C=C1)C2CC(=O)C3=C(C=C(C=C3O2)O)O)O	InChI=1S/C16H14O6/c1-21-13-3-2-8(4-10(13)18)14-7-12(20)16-11(19)5-9(17)6-15(16)22-14/h2-6,14,17-19H,7H2,1H3	Orbitrap Fusion Lumos	C16H14O6	303.0863	Train	Test	Train	Train	Train
AIOUTUWGMCKPBG	NIST23	C1CCC2C(C1)C(=O)N(C2=O)CCC3=CNC4=CC=CC=C43	InChI=1S/C18H20N2O2/c21-17-14-6-1-2-7-15(14)18(22)20(17)10-9-12-11-19-16-8-4-3-5-13(12)16/h3-5,8,11,14-15,19H,1-2,6-7,9-10H2	Orbitrap Fusion Lumos	C18H20N2O2	297.1598	Train	Train	Train	Test	Train
AIPANIYQEBQYGC	NIST23	C1=CC(=CC=C1C(=S)N)Br	InChI=1S/C7H6BrNS/c8-6-3-1-5(2-4-6)7(9)10/h1-4H,(H2,9,10)	Thermo Finnigan Elite Orbitrap	C7H6BrNS	215.9477	Train	Train	Train	Train	Test
AIPGECMSPJNWOV	NIST23	COC(=O)CCCCCCCCCCS(=O)(=O)C1=CC=CC=C1	InChI=1S/C18H28O4S/c1-22-18(19)15-11-6-4-2-3-5-7-12-16-23(20,21)17-13-9-8-10-14-17/h8-10,13-14H,2-7,11-12,15-16H2,1H3	Orbitrap Fusion Lumos	C18H28O4S	341.1781	Train	Train	Train	Train	Test
AIPGFMVNUMXXEM	NIST23	C1C2C(C(C(=CO2)C(=O)OCCC3=CC(=C(C=C3)O)O)CC(=O)OCCC4=CC(=C(C=C4)O)O)C(O1)O	InChI=1S/C26H28O11/c27-18-3-1-14(9-20(18)29)5-7-34-23(31)11-16-17(12-36-22-13-37-26(33)24(16)22)25(32)35-8-6-15-2-4-19(28)21(30)10-15/h1-4,9-10,12,16,22,24,26-30,33H,5-8,11,13H2	Orbitrap Fusion Lumos	C26H28O11	517.1704	Test	Train	Train	Train	Train
AIPOPRCRQHBMLB	NIST23	CCCC(C(=O)O)NC(=O)C(C)N	InChI=1S/C8H16N2O3/c1-3-4-6(8(12)13)10-7(11)5(2)9/h5-6H,3-4,9H2,1-2H3,(H,10,11)(H,12,13)	Thermo Finnigan Elite Orbitrap	C8H16N2O3	189.1234	Train	Train	Test	Train	Train
AIPQAXWNBFJZCQ	NIST23	C1CC(OC1)CNC2=C(N=C(O2)C3=CC=CS3)C#N	InChI=1S/C13H13N3O2S/c14-7-10-12(15-8-9-3-1-5-17-9)18-13(16-10)11-4-2-6-19-11/h2,4,6,9,15H,1,3,5,8H2	Thermo Finnigan Elite Orbitrap	C13H13N3O2S	276.0801	Train	Train	Train	Test	Train
AIPVTTKYSPOWFO	NIST23	C1CCCN(CC1)C=O	InChI=1S/C7H13NO/c9-7-8-5-3-1-2-4-6-8/h7H,1-6H2	Thermo Finnigan Elite Orbitrap	C7H13NO	128.107	Train	Train	Train	Train	Test
AIQMFFCWDAIGNV	NIST23	CCOC(=O)C1=C(N=C(S1)C2=CC(=C(C=C2)OCC(C)C)C=O)C	InChI=1S/C18H21NO4S/c1-5-22-18(21)16-12(4)19-17(24-16)13-6-7-15(14(8-13)9-20)23-10-11(2)3/h6-9,11H,5,10H2,1-4H3	Thermo Finnigan Elite Orbitrap	C18H21NO4S	348.1264	Train	Test	Train	Train	Train
AIQSXWLOKKCHFH	NIST23	CC1=CC=C(C=C1)S(=O)(=O)N2C(CCC2=O)C(=O)O	InChI=1S/C12H13NO5S/c1-8-2-4-9(5-3-8)19(17,18)13-10(12(15)16)6-7-11(13)14/h2-5,10H,6-7H2,1H3,(H,15,16)	Orbitrap Fusion Lumos	C12H13NO5S	284.0587	Train	Train	Train	Test	Train
AIQYZOPCGVEHML	NIST23	COC1=CC=C(C=C1)N2C(=C(C=N2)C#N)N	InChI=1S/C11H10N4O/c1-16-10-4-2-9(3-5-10)15-11(13)8(6-12)7-14-15/h2-5,7H,13H2,1H3	Thermo Finnigan Elite Orbitrap	C11H10N4O	215.0927	Train	Train	Train	Test	Train
AIRBNVWMSLSMDV	NIST23	CC(C)(C)OC(=O)C(C)(C)SC1=NN=C(S1)N	InChI=1S/C10H17N3O2S2/c1-9(2,3)15-6(14)10(4,5)17-8-13-12-7(11)16-8/h1-5H3,(H2,11,12)	Orbitrap Fusion Lumos	C10H17N3O2S2	276.0835	Train	Train	Train	Test	Train
AIRLMLZLDRTLIM	NIST23	C1=COC(=C1)CNC(=S)NCC2=CC=CS2	InChI=1S/C11H12N2OS2/c15-11(12-7-9-3-1-5-14-9)13-8-10-4-2-6-16-10/h1-6H,7-8H2,(H2,12,13,15)	Thermo Finnigan Elite Orbitrap	C11H12N2OS2	253.0464	Train	Train	Train	Test	Train
AISCXTKACWUWCA	NIST23	CC1=C[C@]23C[C@H]1CC[C@H]2C(=C)[C@@H]4C[C@@H](C([C@]4([C@@H](C3)O)O)(C)C)O[C@H]5[C@@H]([C@H]([C@@H]([C@H](O5)CO)O)O)O	InChI=1S/C26H40O8/c1-12-8-25-9-14(12)5-6-15(25)13(2)16-7-19(24(3,4)26(16,32)18(28)10-25)34-23-22(31)21(30)20(29)17(11-27)33-23/h8,14-23,27-32H,2,5-7,9-11H2,1,3-4H3/t14-,15+,16+,17-,18-,19+,20-,21+,22-,23+,25-,26+/m1/s1	Thermo Finnigan Elite Orbitrap	C26H40O8	481.2796	Train	Train	Train	Test	Train
AISKKPHNOXOTEH	NIST23	C1CNCCC1C2=CC(=C(C=C2)F)F	InChI=1S/C11H13F2N/c12-10-2-1-9(7-11(10)13)8-3-5-14-6-4-8/h1-2,7-8,14H,3-6H2	Thermo Finnigan Elite Orbitrap	C11H13F2N	198.1089	Train	Train	Train	Train	Test
AISZSTYLOVXFII	NIST23	CCCCC/C=C/C(=O)OCC	InChI=1S/C10H18O2/c1-3-5-6-7-8-9-10(11)12-4-2/h8-9H,3-7H2,1-2H3/b9-8+	Thermo Finnigan Elite Orbitrap	C10H18O2	171.138	Train	Test	Train	Train	Train
AITJZYHNAKUCFP	NIST23	CCOC(=O)C1=C(NC(=C(C1C2=CC=C(C=C2)F)C(=O)OCC)C)C	InChI=1S/C19H22FNO4/c1-5-24-18(22)15-11(3)21-12(4)16(19(23)25-6-2)17(15)13-7-9-14(20)10-8-13/h7-10,17,21H,5-6H2,1-4H3	Thermo Finnigan Elite Orbitrap	C19H22FNO4	348.1606	Train	Train	Train	Train	Test
AITKNUAVRFKATC	NIST23	CC1=NN(C2=C1C=C(S2)C(=O)NCCN3CCOCC3)C4=CC=CC=C4	InChI=1S/C19H22N4O2S/c1-14-16-13-17(18(24)20-7-8-22-9-11-25-12-10-22)26-19(16)23(21-14)15-5-3-2-4-6-15/h2-6,13H,7-12H2,1H3,(H,20,24)	Thermo Finnigan Elite Orbitrap	C19H22N4O2S	371.1536	Train	Train	Test	Train	Train
AITQOXOBSMXBRV	NIST23	CCCCCC1=CC=C(C=C1)C2=CC=C(C=C2)C3=CC=C(C=C3)C#N	InChI=1S/C24H23N/c1-2-3-4-5-19-6-10-21(11-7-19)23-14-16-24(17-15-23)22-12-8-20(18-25)9-13-22/h6-17H,2-5H2,1H3	Orbitrap Fusion Lumos	C24H23N	326.1903	Train	Test	Train	Train	Train
AIUFATMGALKMOI	NIST23	CSC1=C(C=C(C=C1)N)Cl	InChI=1S/C7H8ClNS/c1-10-7-3-2-5(9)4-6(7)8/h2-4H,9H2,1H3	Thermo Finnigan Elite Orbitrap	C7H8ClNS	174.0139	Train	Train	Train	Test	Train
AIUKPEQJKQUQKZ	NIST23	C1=CC(=C(C=C1[N+](=O)[O-])[N+](=O)[O-])NCCN	InChI=1S/C8H10N4O4/c9-3-4-10-7-2-1-6(11(13)14)5-8(7)12(15)16/h1-2,5,10H,3-4,9H2	Thermo Finnigan Elite Orbitrap	C8H10N4O4	227.0775	Train	Train	Test	Train	Train
AIUWAOALZYWQBX	NIST23	COC(=O)C1=CC(=C(C=C1)N)Br	InChI=1S/C8H8BrNO2/c1-12-8(11)5-2-3-7(10)6(9)4-5/h2-4H,10H2,1H3	Thermo Finnigan Elite Orbitrap	C8H8BrNO2	229.9811	Train	Train	Train	Test	Train
AIVSIRYZIBXTMM	NIST23	CCOC(=O)C(C1CCCCN1)C2=CC=CC=C2	InChI=1S/C15H21NO2/c1-2-18-15(17)14(12-8-4-3-5-9-12)13-10-6-7-11-16-13/h3-5,8-9,13-14,16H,2,6-7,10-11H2,1H3	Thermo Finnigan Elite Orbitrap	C15H21NO2	248.1645	Train	Test	Train	Train	Train
AIVSLDAXUIRICJ	NIST23	CC(C)(C)C1=NC(=NO1)CCl	InChI=1S/C7H11ClN2O/c1-7(2,3)6-9-5(4-8)10-11-6/h4H2,1-3H3	Orbitrap Fusion Lumos	C7H11ClN2O	175.0633	Train	Test	Train	Train	Train
AIVSTGKLEISXKC	NIST23	C1CC(=O)C2=C(C=CC(=C21)F)Br	InChI=1S/C9H6BrFO/c10-6-2-3-7(11)5-1-4-8(12)9(5)6/h2-3H,1,4H2	Orbitrap Fusion Lumos	C9H6BrFO	228.9659	Train	Train	Train	Train	Test
AIVVXPSKEVWKMY	NIST23	C1=CC(=C(C=C1OC2=CC(=C(C=C2)C(=O)O)C(=O)O)C(=O)O)C(=O)O	InChI=1S/C16H10O9/c17-13(18)9-3-1-7(5-11(9)15(21)22)25-8-2-4-10(14(19)20)12(6-8)16(23)24/h1-6H,(H,17,18)(H,19,20)(H,21,22)(H,23,24)	Orbitrap Fusion Lumos	C16H10O9	347.0398	Test	Train	Train	Train	Train
AIWCNMYBFUMMJR	NIST23	C1=CC=C(C=C1)CNC(=S)NNC=O	InChI=1S/C9H11N3OS/c13-7-11-12-9(14)10-6-8-4-2-1-3-5-8/h1-5,7H,6H2,(H,11,13)(H2,10,12,14)	Orbitrap Fusion Lumos	C9H11N3OS	210.0696	Test	Train	Train	Train	Train
AIWRTTMUVOZGPW	NIST23	C[C@H](C(=O)N)NC(=O)[C@@H]1CCCN1C(=O)[C@H](CCCCNC(C)C)NC(=O)[C@H](CC(C)C)NC(=O)[C@@H](CC(=O)N)NC(=O)[C@H](CC2=CC=C(C=C2)O)N(C)C(=O)[C@H](CO)NC(=O)[C@@H](CC3=CN=CC=C3)NC(=O)[C@@H](CC4=CC=C(C=C4)Cl)NC(=O)[C@@H](CC5=CC6=CC=CC=C6C=C5)NC(=O)C	InChI=1S/C72H95ClN14O14/c1-41(2)32-54(64(93)80-53(17-10-11-30-77-42(3)4)72(101)87-31-13-18-60(87)69(98)78-43(5)63(75)92)81-68(97)58(38-62(74)91)84-70(99)61(37-46-22-27-52(90)28-23-46)86(7)71(100)59(40-88)85-67(96)57(36-48-14-12-29-76-39-48)83-66(95)56(34-45-20-25-51(73)26-21-45)82-65(94)55(79-44(6)89)35-47-19-24-49-15-8-9-16-50(49)33-47/h8-9,12,14-16,19-29,33,39,41-43,53-61,77,88,90H,10-11,13,17-…	Orbitrap Fusion Lumos	C72H95ClN14O14	1415.6913	Train	Test	Train	Train	Train
AIXBVJWFQNYGJA	NIST23	C1=CN=C(C(=C1I)F)F	InChI=1S/C5H2F2IN/c6-4-3(8)1-2-9-5(4)7/h1-2H	Thermo Finnigan Elite Orbitrap	C5H2F2IN	241.9273	Train	Test	Train	Train	Train
AIXMJTYHQHQJLU	NIST23	COC(=O)CC1CC(=NO1)C2=CC=C(C=C2)O	InChI=1S/C12H13NO4/c1-16-12(15)7-10-6-11(13-17-10)8-2-4-9(14)5-3-8/h2-5,10,14H,6-7H2,1H3	Thermo Finnigan Elite Orbitrap	C12H13NO4	236.0917	Train	Test	Train	Train	Train
AIXUQKMMBQJZCU	NIST23	C1C[C@H](N(C1)C(=O)[C@H](CCCCN)N)C(=O)O	InChI=1S/C11H21N3O3/c12-6-2-1-4-8(13)10(15)14-7-3-5-9(14)11(16)17/h8-9H,1-7,12-13H2,(H,16,17)/t8-,9-/m0/s1	Thermo Finnigan Elite Orbitrap	C11H21N3O3	244.1656	Train	Train	Train	Test	Train
AIXUYZODYPPNAV	NIST23	CNC1CCC2=CC=CC=C12	InChI=1S/C10H13N/c1-11-10-7-6-8-4-2-3-5-9(8)10/h2-5,10-11H,6-7H2,1H3	Orbitrap Fusion Lumos	C10H13N	148.1121	Test	Train	Train	Train	Train
AIYKLTXZBWWVTA	NIST23	C[C@H]1[C@@H]([C@H]([C@H]([C@@H](O1)OC/C(=C/CC/C(=C/CO[C@H]2[C@@H]([C@@H]([C@H]([C@@H](O2)C)OC(=O)C)O[C@H]3[C@@H]([C@H]([C@@H](CO3)O)O)O)O[C@H]4[C@@H]([C@H]([C@@H]([C@@H](O4)C)OC(=O)/C(=C/CC/C(=C/CO)/C)/C)O)O)/C)/C)O)O)O	InChI=1S/C45H72O21/c1-21(15-17-46)12-10-14-24(4)41(56)64-37-26(6)61-44(36(55)33(37)52)66-40-39(65-43-34(53)31(50)29(48)20-59-43)38(63-28(8)47)27(7)62-45(40)57-18-16-22(2)11-9-13-23(3)19-58-42-35(54)32(51)30(49)25(5)60-42/h13-16,25-27,29-40,42-46,48-55H,9-12,17-20H2,1-8H3/b21-15+,22-16+,23-13+,24-14+/t25-,26-,27-,29+,30-,31-,32+,33+,34+,35+,36+,37+,38-,39+,40+,42+,43-,44-,45+/m0/s1	Orbitrap Fusion Lumos	C45H72O21	949.4639	Train	Train	Train	Train	Test
AIZFEOPQVZBNGH	NIST23	C1CCC2=C(C1)C3=C(S2)NC(=O)CN=C3C4=CC=CC=C4	InChI=1S/C17H16N2OS/c20-14-10-18-16(11-6-2-1-3-7-11)15-12-8-4-5-9-13(12)21-17(15)19-14/h1-3,6-7H,4-5,8-10H2,(H,19,20)	Thermo Finnigan Elite Orbitrap	C17H16N2OS	297.1056	Train	Train	Test	Train	Train
AIZFETCNFVMZGT	NIST23	CC(C)[C@@H](C(=O)N)NC(=O)C1=CN(C2=C1C=CC=N2)CC3=CC=C(C=C3)F	InChI=1S/C20H21FN4O2/c1-12(2)17(18(22)26)24-20(27)16-11-25(19-15(16)4-3-9-23-19)10-13-5-7-14(21)8-6-13/h3-9,11-12,17H,10H2,1-2H3,(H2,22,26)(H,24,27)/t17-/m0/s1	Thermo Finnigan Elite Orbitrap	C20H21FN4O2	369.1721	Train	Train	Train	Test	Train
AIZXVZWOWXBXEZ	NIST23	CC1CCCC2CC(=O)C3=C(CC(=O)O1)C=C(C=C3O2)O	InChI=1S/C16H18O5/c1-9-3-2-4-12-8-13(18)16-10(6-15(19)20-9)5-11(17)7-14(16)21-12/h5,7,9,12,17H,2-4,6,8H2,1H3	Thermo Finnigan Elite Orbitrap	C16H18O5	291.1227	Test	Train	Train	Train	Train
AIZZGGDXFGAYMR	NIST23	CC(C)(C)OC(=O)N[C@H](CSCC1C2=CC=CC=C2C3=CC=CC=C13)C(=O)O	InChI=1S/C22H25NO4S/c1-22(2,3)27-21(26)23-19(20(24)25)13-28-12-18-16-10-6-4-8-14(16)15-9-5-7-11-17(15)18/h4-11,18-19H,12-13H2,1-3H3,(H,23,26)(H,24,25)/t19-/m1/s1	Orbitrap Fusion Lumos	C22H25NO4S	400.1577	Train	Train	Train	Train	Test
AJAGLPDYKVWJQE	NIST23	COC1=CC2=C(C(=C1)OC3[C@@H]([C@H]([C@@H]([C@H](O3)CO)O)O)O)C(=O)C(=CO2)C4=CC=C(C=C4)O	InChI=1S/C22H22O10/c1-29-12-6-14-17(18(25)13(9-30-14)10-2-4-11(24)5-3-10)15(7-12)31-22-21(28)20(27)19(26)16(8-23)32-22/h2-7,9,16,19-24,26-28H,8H2,1H3/t16-,19-,20+,21-,22?/m1/s1	Thermo Finnigan Elite Orbitrap	C22H22O10	447.1286	Train	Test	Train	Train	Train
AJAKVPMSAABZRX	NIST23	CCOC1=CC2=C(C=C1)N=CC=C2	InChI=1S/C11H11NO/c1-2-13-10-5-6-11-9(8-10)4-3-7-12-11/h3-8H,2H2,1H3	Thermo Finnigan Elite Orbitrap	C11H11NO	174.0913	Test	Train	Train	Train	Train
AJBBEYXFRYFVNM	NIST23	CCCN1C2=C(C(=O)N(C1=O)CCC)NC(=N2)C3=CC=C(C=C3)OCC(=O)NC4=CC=C(C=C4)C#N	InChI=1S/C26H26N6O4/c1-3-13-31-24-22(25(34)32(14-4-2)26(31)35)29-23(30-24)18-7-11-20(12-8-18)36-16-21(33)28-19-9-5-17(15-27)6-10-19/h5-12H,3-4,13-14,16H2,1-2H3,(H,28,33)(H,29,30)	Thermo Finnigan Elite Orbitrap	C26H26N6O4	487.2088	Train	Test	Train	Train	Train
AJBCJDJJHKXSKB	NIST23	CC(C/C=C/CC(C)C(CC(=O)O)O[C@H]1[C@@H]([C@H]([C@@H]([C@H](O1)CO)O)O)O)C(CC(=O)O)O[C@H]2[C@@H]([C@H]([C@@H]([C@H](O2)CO)O)O)O	InChI=1S/C26H44O16/c1-11(13(7-17(29)30)39-25-23(37)21(35)19(33)15(9-27)41-25)5-3-4-6-12(2)14(8-18(31)32)40-26-24(38)22(36)20(34)16(10-28)42-26/h3-4,11-16,19-28,33-38H,5-10H2,1-2H3,(H,29,30)(H,31,32)/b4-3+/t11?,12?,13?,14?,15-,16-,19-,20-,21+,22+,23-,24-,25-,26-/m1/s1	Orbitrap Fusion Lumos	C26H44O16	613.2702	Train	Train	Train	Test	Train
AJBGMDVXSIBMLC	NIST23	CC(=O)C1=C(C2=C(C=CC(=C2)Cl)NC1=O)C3=CC=CC=C3	InChI=1S/C17H12ClNO2/c1-10(20)15-16(11-5-3-2-4-6-11)13-9-12(18)7-8-14(13)19-17(15)21/h2-9H,1H3,(H,19,21)	Thermo Finnigan Elite Orbitrap	C17H12ClNO2	298.0629	Train	Train	Train	Train	Test
AJBXYCXQFLOEKN	NIST23	CN(C)C1=CC=C(C=C1)/C=C/C(=O)C2=C(C=C(C=C2OC)OC)O	InChI=1S/C19H21NO4/c1-20(2)14-8-5-13(6-9-14)7-10-16(21)19-17(22)11-15(23-3)12-18(19)24-4/h5-12,22H,1-4H3/b10-7+	Thermo Finnigan Velos Orbitrap	C19H21NO4	328.1543	Train	Train	Test	Train	Train
AJCKEQISKDYDRN	NIST23	CC1CCC2=C(C1)SC(=N2)NC(=O)CCl	InChI=1S/C10H13ClN2OS/c1-6-2-3-7-8(4-6)15-10(12-7)13-9(14)5-11/h6H,2-5H2,1H3,(H,12,13,14)	Thermo Finnigan Elite Orbitrap	C10H13ClN2OS	245.051	Train	Train	Train	Train	Test
AJCKWNSXFRBQSE	NIST23	COC1=C(C=C(C=C1)Br)S(=O)(=O)NCC2=CC=CC=C2	InChI=1S/C14H14BrNO3S/c1-19-13-8-7-12(15)9-14(13)20(17,18)16-10-11-5-3-2-4-6-11/h2-9,16H,10H2,1H3	Orbitrap Fusion Lumos	C14H14BrNO3S	355.9951	Train	Train	Train	Test	Train
AJCOZBPUPGTLME	NIST23	C1COCCN1C2=CC(=C(C=C2)C(=O)O)Cl	InChI=1S/C11H12ClNO3/c12-10-7-8(1-2-9(10)11(14)15)13-3-5-16-6-4-13/h1-2,7H,3-6H2,(H,14,15)	Orbitrap Fusion Lumos	C11H12ClNO3	242.0578	Train	Train	Test	Train	Train
AJDQRQQNNLZLPM	NIST23	C1=CC=C(C=C1)C(=O)N=C(N)N	InChI=1S/C8H9N3O/c9-8(10)11-7(12)6-4-2-1-3-5-6/h1-5H,(H4,9,10,11,12)	Orbitrap Fusion Lumos	C8H9N3O	164.0818	Test	Train	Train	Train	Train
AJDRLOKFLWCFAY	NIST23	COC1=CC(=CC2=CN=C(N=C12)Cl)Br	InChI=1S/C9H6BrClN2O/c1-14-7-3-6(10)2-5-4-12-9(11)13-8(5)7/h2-4H,1H3	Thermo Finnigan Elite Orbitrap	C9H6BrClN2O	272.9425	Train	Train	Train	Train	Test
AJEHASUZJSSWCE	NIST23	C1=CC(=C(C=C1F)Br)NC(=O)CCl	InChI=1S/C8H6BrClFNO/c9-6-3-5(11)1-2-7(6)12-8(13)4-10/h1-3H,4H2,(H,12,13)	Thermo Finnigan Elite Orbitrap	C8H6BrClFNO	265.9378	Test	Train	Train	Train	Train
AJEMFZRCUKJSES	NIST23	CCC1=C(CN(C1=O)C(=O)NCCC2=CC=C(C=C2)S(=O)(=O)N)C	InChI=1S/C16H21N3O4S/c1-3-14-11(2)10-19(15(14)20)16(21)18-9-8-12-4-6-13(7-5-12)24(17,22)23/h4-7H,3,8-10H2,1-2H3,(H,18,21)(H2,17,22,23)	Thermo Finnigan Elite Orbitrap	C16H21N3O4S	352.1326	Train	Train	Test	Train	Train
AJEUFKVNYRMLPU	NIST23	C1=CC(=CC=C1C2=CC(=C(C=C2)C#N)F)F	InChI=1S/C13H7F2N/c14-12-5-3-9(4-6-12)10-1-2-11(8-16)13(15)7-10/h1-7H	Orbitrap Fusion Lumos	C13H7F2N	216.0619	Train	Test	Train	Train	Train
AJFDBNQQDYLMJN	NIST23	CCN(CC)C(=O)C	InChI=1S/C6H13NO/c1-4-7(5-2)6(3)8/h4-5H2,1-3H3	Thermo Finnigan Elite Orbitrap	C6H13NO	116.107	Train	Train	Train	Train	Test
AJFFBPZYXRNAIC	NIST23	CC1=C(N(N=C1C(=O)NN2CCOCC2)C3=C(C=C(C=C3)Cl)Cl)C4=CC=C(C=C4)I	InChI=1S/C21H19Cl2IN4O2/c1-13-19(21(29)26-27-8-10-30-11-9-27)25-28(18-7-4-15(22)12-17(18)23)20(13)14-2-5-16(24)6-3-14/h2-7,12H,8-11H2,1H3,(H,26,29)	Orbitrap Fusion Lumos	C21H19Cl2IN4O2	557.0003	Train	Train	Train	Train	Test
AJFTWGKYXHISKT	NIST23	CC1=C(C=CC(=C1)O)C(=O)/C=C/C2=CC=C(C=C2)OC	InChI=1S/C17H16O3/c1-12-11-14(18)6-9-16(12)17(19)10-5-13-3-7-15(20-2)8-4-13/h3-11,18H,1-2H3/b10-5+	Thermo Finnigan Velos Orbitrap	C17H16O3	269.1172	Test	Train	Train	Train	Train
AJFTZWGGHJXZOB	NIST23	CS(=O)(=O)C1=CC=C(C=C1)C2=C(SC(=C2)Br)C3=CC=C(C=C3)F	InChI=1S/C17H12BrFO2S2/c1-23(20,21)14-8-4-11(5-9-14)15-10-16(18)22-17(15)12-2-6-13(19)7-3-12/h2-10H,1H3	Thermo Finnigan Elite Orbitrap	C17H12BrFO2S2	410.9519	Test	Train	Train	Train	Train
AJFWREUFUPEYII	NIST23	CCCCCCCCCCCCCCCCCC(=O)OC[C@H](COP(=O)(O)OC[C@@H](C(=O)O)N)OC(=O)CCCCCCC/C=C\CCCCCCCC	InChI=1S/C42H80NO10P/c1-3-5-7-9-11-13-15-17-19-21-23-25-27-29-31-33-40(44)50-35-38(36-51-54(48,49)52-37-39(43)42(46)47)53-41(45)34-32-30-28-26-24-22-20-18-16-14-12-10-8-6-4-2/h18,20,38-39H,3-17,19,21-37,43H2,1-2H3,(H,46,47)(H,48,49)/b20-18-/t38-,39+/m1/s1	Thermo Finnigan Elite Orbitrap	C42H80NO10P	790.5593	Test	Train	Train	Train	Train
AJGJUXSVUPXOHL	NIST23	C1=CC=C(C=C1)SC2=CC(=C(C=C2)[N+](=O)[O-])N	InChI=1S/C12H10N2O2S/c13-11-8-10(6-7-12(11)14(15)16)17-9-4-2-1-3-5-9/h1-8H,13H2	Thermo Finnigan Elite Orbitrap	C12H10N2O2S	247.0536	Test	Train	Train	Train	Train
AJGUHANHCUPXSK	NIST23	CC(C)[C@@H](C(=O)N)NC(=O)C1=NN(C2=CC=CC=C21)CC3=CC=CC=C3F	InChI=1S/C20H21FN4O2/c1-12(2)17(19(22)26)23-20(27)18-14-8-4-6-10-16(14)25(24-18)11-13-7-3-5-9-15(13)21/h3-10,12,17H,11H2,1-2H3,(H2,22,26)(H,23,27)/t17-/m0/s1	Thermo Finnigan Elite Orbitrap	C20H21FN4O2	369.1721	Train	Train	Test	Train	Train
AJHCSUXXECOXOY	NIST23	C1=CC=C2C(=C1)C(=CN2)C[C@H](C(=O)[O-])NC(=O)C[NH3+]	InChI=1S/C13H15N3O3/c14-6-12(17)16-11(13(18)19)5-8-7-15-10-4-2-1-3-9(8)10/h1-4,7,11,15H,5-6,14H2,(H,16,17)(H,18,19)/t11-/m1/s1	Thermo Finnigan Elite Orbitrap	C13H15N3O3	262.1186	Test	Train	Train	Train	Train
AJHNJSDIOXJGSA	NIST23	CCC1=CC=C(C=C1)C2=CSC(=C2C(=O)OC)N	InChI=1S/C14H15NO2S/c1-3-9-4-6-10(7-5-9)11-8-18-13(15)12(11)14(16)17-2/h4-8H,3,15H2,1-2H3	Orbitrap Fusion Lumos	C14H15NO2S	262.0896	Train	Train	Test	Train	Train
AJHSKARRJJFMLZ	NIST23	C1CN\2CCC1C(=O)/C2=C\C3=CC=CC4=CC=CC=C43	InChI=1S/C18H17NO/c20-18-14-8-10-19(11-9-14)17(18)12-15-6-3-5-13-4-1-2-7-16(13)15/h1-7,12,14H,8-11H2/b17-12+	Thermo Finnigan Elite Orbitrap	C18H17NO	264.1383	Train	Train	Train	Train	Test
AJHZEZBUHSHXIR	NIST23	C1CC1C2=NC=NC=C2Br	InChI=1S/C7H7BrN2/c8-6-3-9-4-10-7(6)5-1-2-5/h3-5H,1-2H2	Orbitrap Fusion Lumos	C7H7BrN2	198.9865	Train	Test	Train	Train	Train
AJJBNKUPXKYSKX	NIST23	CCCCCCCCCCCCSCCCN	InChI=1S/C15H33NS/c1-2-3-4-5-6-7-8-9-10-11-14-17-15-12-13-16/h2-16H2,1H3	Thermo Finnigan Elite Orbitrap	C15H33NS	260.2406	Train	Train	Train	Train	Test
AJKIAERFLWQLAM	NIST23	C1=CC(=CC=C1C2=NN=C(O2)CCl)Cl	InChI=1S/C9H6Cl2N2O/c10-5-8-12-13-9(14-8)6-1-3-7(11)4-2-6/h1-4H,5H2	Orbitrap Fusion Lumos	C9H6Cl2N2O	228.993	Test	Train	Train	Train	Train
AJKSWRPZYOXMGP	NIST23	CC1CN(CC(O1)C)C2CCN(CC2)S(=O)(=O)C3=CC4=CC=CC=C4C=C3	InChI=1S/C21H28N2O3S/c1-16-14-22(15-17(2)26-16)20-9-11-23(12-10-20)27(24,25)21-8-7-18-5-3-4-6-19(18)13-21/h3-8,13,16-17,20H,9-12,14-15H2,1-2H3	Thermo Finnigan Elite Orbitrap	C21H28N2O3S	389.1893	Train	Test	Train	Train	Train
AJLFOPYRIVGYMJ	NIST23	CC[C@H](C)C(=O)O[C@H]1CCC=C2C1[C@H]([C@H](C=C2)C)CC[C@@H]3C[C@H](CC(=O)O3)O	InChI=1S/C23H34O5/c1-4-14(2)23(26)28-20-7-5-6-16-9-8-15(3)19(22(16)20)11-10-18-12-17(24)13-21(25)27-18/h6,8-9,14-15,17-20,22,24H,4-5,7,10-13H2,1-3H3/t14-,15-,17+,18+,19-,20-,22?/m0/s1	Thermo Finnigan Velos Orbitrap	C23H34O5	391.2479	Test	Train	Train	Train	Train
AJMNWUJOFAQRLL	NIST23	CCC(C)C1C(=O)NC(C(=O)NC(C(=O)NC(C(=O)N2CCCC2C(=O)N3CCCC3C(=O)NC(C(=O)NC(C(=O)NC(C(=O)N1)C(C)C)CC4=CC=CC=C4)CC5=CC=CC=C5)C(C)CC)CC(C)C)CCS(=O)C	InChI=1S/C56H83N9O10S/c1-10-35(7)46-54(72)57-39(26-29-76(9)75)48(66)58-40(30-33(3)4)50(68)63-47(36(8)11-2)56(74)65-28-19-25-44(65)55(73)64-27-18-24-43(64)52(70)60-41(31-37-20-14-12-15-21-37)49(67)59-42(32-38-22-16-13-17-23-38)51(69)61-45(34(5)6)53(71)62-46/h12-17,20-23,33-36,39-47H,10-11,18-19,24-32H2,1-9H3,(H,57,72)(H,58,66)(H,59,67)(H,60,70)(H,61,69)(H,62,71)(H,63,68)	Orbitrap Fusion Lumos	C56H83N9O10S	1074.6056	Train	Train	Test	Train	Train
AJMOLNFDYWTVQW	NIST23	CC(C)C[C@@H](C(=O)N[C@@H](CC(C)C)C(=O)OC)N	InChI=1S/C13H26N2O3/c1-8(2)6-10(14)12(16)15-11(7-9(3)4)13(17)18-5/h8-11H,6-7,14H2,1-5H3,(H,15,16)/t10-,11-/m0/s1	Thermo Finnigan Elite Orbitrap	C13H26N2O3	259.2016	Train	Train	Train	Train	Test
AJMWESYOQQIRSD	NIST23	C1=CC=C(C(=C1)CN2C(=CC=C(C2=O)C(=O)N)C(F)(F)F)Cl	InChI=1S/C14H10ClF3N2O2/c15-10-4-2-1-3-8(10)7-20-11(14(16,17)18)6-5-9(12(19)21)13(20)22/h1-6H,7H2,(H2,19,21)	Orbitrap Fusion Lumos	C14H10ClF3N2O2	331.0456	Test	Train	Train	Train	Train
AJMZUFBKADIAKC	NIST23	CCCCCCCCCCCCCCCCCC(=O)OC[C@H](CO)OC(=O)CCCCCCC/C=C\C/C=C\CCCCC	InChI=1S/C39H72O5/c1-3-5-7-9-11-13-15-17-19-21-23-25-27-29-31-33-38(41)43-36-37(35-40)44-39(42)34-32-30-28-26-24-22-20-18-16-14-12-10-8-6-4-2/h12,14,18,20,37,40H,3-11,13,15-17,19,21-36H2,1-2H3/b14-12-,20-18-/t37-/m0/s1	Thermo Finnigan Elite Orbitrap	C39H72O5	621.5453	Train	Train	Train	Train	Test
AJNBKRDYKNEHSI	NIST23	CC1=CC2=C(C=C(N=C2C=C1)C)C(=O)NN	InChI=1S/C12H13N3O/c1-7-3-4-11-9(5-7)10(12(16)15-13)6-8(2)14-11/h3-6H,13H2,1-2H3,(H,15,16)	Orbitrap Fusion Lumos	C12H13N3O	216.1131	Train	Train	Train	Test	Train
AJOAHRJLOXOZKX	NIST23	C1CCN(C1)C(=O)C2=CN(C3=CC=CC=C32)CCCCCF	InChI=1S/C18H23FN2O/c19-10-4-1-5-13-21-14-16(15-8-2-3-9-17(15)21)18(22)20-11-6-7-12-20/h2-3,8-9,14H,1,4-7,10-13H2	Thermo Finnigan Elite Orbitrap	C18H23FN2O	303.1867	Train	Test	Train	Train	Train
AJOANILONFCHFL	NIST23	C1=C2C(=CC(=O)OC2=CC(=C1Cl)O)C(F)(F)F	InChI=1S/C10H4ClF3O3/c11-6-1-4-5(10(12,13)14)2-9(16)17-8(4)3-7(6)15/h1-3,15H	Thermo Finnigan Elite Orbitrap	C10H4ClF3O3	264.9874	Train	Test	Train	Train	Train
AJOJIGWGJWZBOB	NIST23	C1=CC=C(C=C1)N2C(=NNC2=S)C3=CC=C(C=C3)Cl	InChI=1S/C14H10ClN3S/c15-11-8-6-10(7-9-11)13-16-17-14(19)18(13)12-4-2-1-3-5-12/h1-9H,(H,17,19)	Thermo Finnigan Elite Orbitrap	C14H10ClN3S	288.0357	Train	Train	Train	Test	Train
AJPIUNPJBFBUKK	NIST23	CC1=CC(=O)NC(=N1)C(C)C	InChI=1S/C8H12N2O/c1-5(2)8-9-6(3)4-7(11)10-8/h4-5H,1-3H3,(H,9,10,11)	Thermo Finnigan Elite Orbitrap	C8H12N2O	153.1022	Train	Test	Train	Train	Train
AJPOOWWMZOPUCG	NIST23	C1=C(C(=O)NC=C1C(F)(F)F)Cl	InChI=1S/C6H3ClF3NO/c7-4-1-3(6(8,9)10)2-11-5(4)12/h1-2H,(H,11,12)	Thermo Finnigan Elite Orbitrap	C6H3ClF3NO	197.9928	Train	Train	Train	Test	Train
AJPRUJFZVUQWDE	NIST23	CC1=CC(=CC=C1)C2=NC(=C(O2)NCC3=CC4=C(C=C3)OCO4)C#N	InChI=1S/C19H15N3O3/c1-12-3-2-4-14(7-12)18-22-15(9-20)19(25-18)21-10-13-5-6-16-17(8-13)24-11-23-16/h2-8,21H,10-11H2,1H3	Orbitrap Fusion Lumos	C19H15N3O3	334.1186	Test	Train	Train	Train	Train
AJQDUVANDXBKQI	NIST23	C1=CC=C(C(=C1)C(=O)NC2=C(C=CC(=C2)C(F)(F)F)Cl)C(=O)O	InChI=1S/C15H9ClF3NO3/c16-11-6-5-8(15(17,18)19)7-12(11)20-13(21)9-3-1-2-4-10(9)14(22)23/h1-7H,(H,20,21)(H,22,23)	Thermo Finnigan Elite Orbitrap	C15H9ClF3NO3	344.0296	Train	Train	Train	Test	Train
AJQQGJNKKDEODG	NIST23	C1=CN=CC=C1C2=CN=CN2	InChI=1S/C8H7N3/c1-3-9-4-2-7(1)8-5-10-6-11-8/h1-6H,(H,10,11)	Thermo Finnigan Elite Orbitrap	C8H7N3	146.0713	Train	Test	Train	Train	Train
AJQRAPNIKHYNJX	NIST23	C[C@H](CCC(=O)O)[C@H]1CC[C@@H]2[C@@]1(CC[C@H]3[C@H]2C[C@H](C4=C[C@H](CC[C@]34C)O)O)C	InChI=1S/C24H38O4/c1-14(4-7-22(27)28)17-5-6-18-16-13-21(26)20-12-15(25)8-10-24(20,3)19(16)9-11-23(17,18)2/h12,14-19,21,25-26H,4-11,13H2,1-3H3,(H,27,28)/t14-,15+,16+,17-,18+,19+,21-,23-,24-/m1/s1	Thermo Finnigan Elite Orbitrap	C24H38O4	391.2843	Train	Train	Train	Test	Train
AJQWOEVZJREZGI	NIST23	CCC1=CC=C(C=C1)C(=O)NN2C=NN=C2	InChI=1S/C11H12N4O/c1-2-9-3-5-10(6-4-9)11(16)14-15-7-12-13-8-15/h3-8H,2H2,1H3,(H,14,16)	Orbitrap Fusion Lumos	C11H12N4O	217.1084	Train	Test	Train	Train	Train
AJQZNMCGFMDKGJ	NIST23	C1COCCN1C2=NC(=NC(=N2)N3C4=CC=CC=C4N=C3C(F)F)Cl	InChI=1S/C15H13ClF2N6O/c16-13-20-14(23-5-7-25-8-6-23)22-15(21-13)24-10-4-2-1-3-9(10)19-12(24)11(17)18/h1-4,11H,5-8H2	Orbitrap Fusion Lumos	C15H13ClF2N6O	367.088	Train	Train	Train	Train	Test
AJRGHIGYPXNABY	NIST23	COC1=CC=C(C=C1)CN2C=CC3=C2C=C(C=C3)C(=O)NO	InChI=1S/C17H16N2O3/c1-22-15-6-2-12(3-7-15)11-19-9-8-13-4-5-14(10-16(13)19)17(20)18-21/h2-10,21H,11H2,1H3,(H,18,20)	Thermo Finnigan Elite Orbitrap	C17H16N2O3	297.1234	Train	Train	Train	Train	Test
AJSBNWAHEDVQJT	NIST23	CN1CCCCC1CN2C=C(C3=CC=CC=C32)C(=O)CC4=CC=CC=C4OC	InChI=1S/C24H28N2O2/c1-25-14-8-7-10-19(25)16-26-17-21(20-11-4-5-12-22(20)26)23(27)15-18-9-3-6-13-24(18)28-2/h3-6,9,11-13,17,19H,7-8,10,14-16H2,1-2H3	Thermo Finnigan Elite Orbitrap	C24H28N2O2	377.2224	Train	Train	Train	Train	Test
AJSKOLZKIUMPPG	NIST23	C1=C(OC(=C1)[N+](=O)[O-])/C=N/NC(=O)C(=O)N	InChI=1S/C7H6N4O5/c8-6(12)7(13)10-9-3-4-1-2-5(16-4)11(14)15/h1-3H,(H2,8,12)(H,10,13)/b9-3+	Orbitrap Fusion Lumos	C7H6N4O5	227.0411	Test	Train	Train	Train	Train
AJSLXVBGYKJOJG	NIST23	C1COCCN1CCOC(=O)C2=CC=C(C=C2)O	InChI=1S/C13H17NO4/c15-12-3-1-11(2-4-12)13(16)18-10-7-14-5-8-17-9-6-14/h1-4,15H,5-10H2	Thermo Finnigan Elite Orbitrap	C13H17NO4	252.123	Train	Test	Train	Train	Train
AJSNVHJAMCDCIR	NIST23	COC1=C(C=C2C(=C1)C(=C(N2)C(=O)OC)C=O)OC	InChI=1S/C13H13NO5/c1-17-10-4-7-8(6-15)12(13(16)19-3)14-9(7)5-11(10)18-2/h4-6,14H,1-3H3	Orbitrap Fusion Lumos	C13H13NO5	264.0866	Test	Train	Train	Train	Train
AJSPSRWWZBBIOR	NIST23	COC1=C2C=CC(=O)OC2=C3C=COC3=C1	InChI=1S/C12H8O4/c1-14-9-6-10-8(4-5-15-10)12-7(9)2-3-11(13)16-12/h2-6H,1H3	Thermo Finnigan Elite Orbitrap	C12H8O4	217.0495	Train	Test	Train	Train	Train
AJTGDBABXFZHMV	NIST23	CCOC(=O)C1=C(N(C(=O)NC1C2=CC(=CC=C2)[N+](=O)[O-])C)C	InChI=1S/C15H17N3O5/c1-4-23-14(19)12-9(2)17(3)15(20)16-13(12)10-6-5-7-11(8-10)18(21)22/h5-8,13H,4H2,1-3H3,(H,16,20)	Orbitrap Fusion Lumos	C15H17N3O5	320.1241	Train	Test	Train	Train	Train
AJTIPWWYVBZBRI	NIST23	C1C(C(CN1)(F)F)(F)F	InChI=1S/C4H5F4N/c5-3(6)1-9-2-4(3,7)8/h9H,1-2H2	Thermo Finnigan Elite Orbitrap	C4H5F4N	144.0431	Train	Train	Train	Test	Train
AJTVSSFTXWNIRG	NIST23	C(CO)N(CCO)CCS(=O)(=O)O	InChI=1S/C6H15NO5S/c8-4-1-7(2-5-9)3-6-13(10,11)12/h8-9H,1-6H2,(H,10,11,12)	Thermo Finnigan Velos Orbitrap	C6H15NO5S	214.0744	Train	Train	Test	Train	Train
AJUWJLXNPOAYIP	NIST23	C1=CC=C(C=C1)C2=NN=C(C3=CC=CC=C32)NCCCO	InChI=1S/C17H17N3O/c21-12-6-11-18-17-15-10-5-4-9-14(15)16(19-20-17)13-7-2-1-3-8-13/h1-5,7-10,21H,6,11-12H2,(H,18,20)	Thermo Finnigan Elite Orbitrap	C17H17N3O	280.1444	Train	Train	Test	Train	Train
AJVUJXJDOGXUDS	NIST23	C1=CC=C(C=C1)S(=O)(=O)NC2=CC=C(C3=CC=CC=C32)O	InChI=1S/C16H13NO3S/c18-16-11-10-15(13-8-4-5-9-14(13)16)17-21(19,20)12-6-2-1-3-7-12/h1-11,17-18H	Thermo Finnigan Elite Orbitrap	C16H13NO3S	300.0689	Test	Train	Train	Train	Train
AJWAPHOSPGHEJW	NIST23	C1=CC(=CC=C1C(CSC2=NC=NC3=C2NC=N3)O)Br	InChI=1S/C13H11BrN4OS/c14-9-3-1-8(2-4-9)10(19)5-20-13-11-12(16-6-15-11)17-7-18-13/h1-4,6-7,10,19H,5H2,(H,15,16,17,18)	Thermo Finnigan Elite Orbitrap	C13H11BrN4OS	350.991	Train	Train	Train	Test	Train
AJWJCDDMGBKWAW	NIST23	COC1=NC2=C(C=CC=C2O)C=C1	InChI=1S/C10H9NO2/c1-13-9-6-5-7-3-2-4-8(12)10(7)11-9/h2-6,12H,1H3	Thermo Finnigan Elite Orbitrap	C10H9NO2	176.0706	Train	Train	Train	Test	Train
AJWNYPNPXLNRAO	NIST23	C1=CC=C(C=C1)S(=O)(=O)NC2=NC=CS2	InChI=1S/C9H8N2O2S2/c12-15(13,8-4-2-1-3-5-8)11-9-10-6-7-14-9/h1-7H,(H,10,11)	Thermo Finnigan Elite Orbitrap	C9H8N2O2S2	241.01	Train	Test	Train	Train	Train
AJWSCYJIOFQSEJ	NIST23	CC1=C(C2=C(N1)C=CC(=C2)O)C(=O)OC(C)C	InChI=1S/C13H15NO3/c1-7(2)17-13(16)12-8(3)14-11-5-4-9(15)6-10(11)12/h4-7,14-15H,1-3H3	Thermo Finnigan Elite Orbitrap	C13H15NO3	234.1125	Train	Train	Train	Train	Test
AJXDSAZVECQTSV	NIST23	CC(=CCC/C(=C/CCC(C)(CC(=O)O)O[C@H]1[C@@H]([C@H]([C@@H]([C@H](O1)CO)O)O)O)/C)C	InChI=1S/C21H36O8/c1-13(2)7-5-8-14(3)9-6-10-21(4,11-16(23)24)29-20-19(27)18(26)17(25)15(12-22)28-20/h7,9,15,17-20,22,25-27H,5-6,8,10-12H2,1-4H3,(H,23,24)/b14-9+/t15-,17-,18+,19-,20+,21?/m1/s1	Orbitrap Fusion Lumos	C21H36O8	417.2483	Train	Train	Train	Train	Test
AJXUSUNIYLSPER	NIST23	C1=CC2=C(C(=C1)C(F)(F)F)N=CC=C2	InChI=1S/C10H6F3N/c11-10(12,13)8-5-1-3-7-4-2-6-14-9(7)8/h1-6H	Thermo Finnigan Elite Orbitrap	C10H6F3N	198.0525	Train	Train	Test	Train	Train
AJYLCYFEYRUYOG	NIST23	C1CCC(CC1)NC(=O)NC(=O)CCl	InChI=1S/C9H15ClN2O2/c10-6-8(13)12-9(14)11-7-4-2-1-3-5-7/h7H,1-6H2,(H2,11,12,13,14)	Orbitrap Fusion Lumos	C9H15ClN2O2	219.0895	Train	Train	Train	Test	Train
AJYLRDRZBOYTST	NIST23	C1CNCCC1C(=O)NCC2=CN=CC=C2	InChI=1S/C12H17N3O/c16-12(11-3-6-13-7-4-11)15-9-10-2-1-5-14-8-10/h1-2,5,8,11,13H,3-4,6-7,9H2,(H,15,16)	Thermo Finnigan Elite Orbitrap	C12H17N3O	220.1444	Test	Train	Train	Train	Train
AJYNRDHVVDAKIY	NIST23	COC1=CC(=CC(=C1)C(=O)NC2=CC=CC=C2C(=O)N)OC	InChI=1S/C16H16N2O4/c1-21-11-7-10(8-12(9-11)22-2)16(20)18-14-6-4-3-5-13(14)15(17)19/h3-9H,1-2H3,(H2,17,19)(H,18,20)	Thermo Finnigan Elite Orbitrap	C16H16N2O4	301.1183	Train	Train	Train	Test	Train
AKANWSCBFOMJNS	NIST23	C1=C(OC(=C1)Br)C(=O)NN	InChI=1S/C5H5BrN2O2/c6-4-2-1-3(10-4)5(9)8-7/h1-2H,7H2,(H,8,9)	Orbitrap Fusion Lumos	C5H5BrN2O2	204.9607	Train	Train	Train	Test	Train
AKAPFHGDRBFYJH	NIST23	CC(=O)NC1=CC=C(C=C1)NS(=O)(=O)C2=CC=CC=C2	InChI=1S/C14H14N2O3S/c1-11(17)15-12-7-9-13(10-8-12)16-20(18,19)14-5-3-2-4-6-14/h2-10,16H,1H3,(H,15,17)	Orbitrap Fusion Lumos	C14H14N2O3S	291.0798	Train	Test	Train	Train	Train
AKBOVXXJALCPNM	NIST23	C1=CC(=CC(=C1)Cl)C2=C(NN=C2)N	InChI=1S/C9H8ClN3/c10-7-3-1-2-6(4-7)8-5-12-13-9(8)11/h1-5H,(H3,11,12,13)	Thermo Finnigan Elite Orbitrap	C9H8ClN3	194.048	Train	Test	Train	Train	Train
AKCGNQRHTCXVRF	NIST23	CC1=CC(=CC=C1)C(=O)NC2=CC=CC(=N2)C	InChI=1S/C14H14N2O/c1-10-5-3-7-12(9-10)14(17)16-13-8-4-6-11(2)15-13/h3-9H,1-2H3,(H,15,16,17)	Orbitrap Fusion Lumos	C14H14N2O	227.1179	Train	Test	Train	Train	Train
AKCIMWNRRUVYMQ	NIST23	COC(=O)CNC1=CC=CC=C1C(=O)O	InChI=1S/C10H11NO4/c1-15-9(12)6-11-8-5-3-2-4-7(8)10(13)14/h2-5,11H,6H2,1H3,(H,13,14)	Orbitrap Fusion Lumos	C10H11NO4	210.0761	Test	Train	Train	Train	Train
AKCRNFFTGXBONI	NIST23	CCC(=O)N1CCN(CC1)C2=C(C=C(C=C2)N3C(=O)C=CC4=CN=C5C=CC(=CC5=C43)C6=CC7=CC=CC=C7N=C6)C(F)(F)F	InChI=1S/C35H28F3N5O2/c1-2-32(44)42-15-13-41(14-16-42)31-11-9-26(19-28(31)35(36,37)38)43-33(45)12-8-24-20-40-30-10-7-22(18-27(30)34(24)43)25-17-23-5-3-4-6-29(23)39-21-25/h3-12,17-21H,2,13-16H2,1H3	Thermo Finnigan Elite Orbitrap	C35H28F3N5O2	608.2268	Train	Train	Test	Train	Train
AKCRQHGQIJBRMN	NIST23	C1=CC=C(C(=C1)N)Cl	InChI=1S/C6H6ClN/c7-5-3-1-2-4-6(5)8/h1-4H,8H2	Thermo Finnigan Elite Orbitrap	C6H6ClN	128.0262	Train	Train	Train	Train	Test
AKCRVYNORCOYQT	NIST23	CC(C)[C@@H](C(=O)O)NC	InChI=1S/C6H13NO2/c1-4(2)5(7-3)6(8)9/h4-5,7H,1-3H3,(H,8,9)/t5-/m0/s1	Thermo Finnigan Elite Orbitrap	C6H13NO2	132.1019	Train	Train	Train	Test	Train
AKCRXJLXQXIAPA	NIST23	C1=CC=C(C(=C1)C2=NNC(=S)O2)Cl	InChI=1S/C8H5ClN2OS/c9-6-4-2-1-3-5(6)7-10-11-8(13)12-7/h1-4H,(H,11,13)	Thermo Finnigan Elite Orbitrap	C8H5ClN2OS	212.9884	Train	Train	Train	Train	Test
AKDCLHAYVVMHFB	NIST23	CC1=CC2=NC(=CN2C=C1)C3=CC(=CC=C3)NC(=O)C4=CC=CS4	InChI=1S/C19H15N3OS/c1-13-7-8-22-12-16(21-18(22)10-13)14-4-2-5-15(11-14)20-19(23)17-6-3-9-24-17/h2-12H,1H3,(H,20,23)	Orbitrap Fusion Lumos	C19H15N3OS	334.1009	Train	Train	Train	Test	Train
AKDKKEIHDXROHU	NIST23	CCN(C)C(C)C(=O)C1=CC2=C(C=C1)OCO2	InChI=1S/C13H17NO3/c1-4-14(3)9(2)13(15)10-5-6-11-12(7-10)17-8-16-11/h5-7,9H,4,8H2,1-3H3	Thermo Finnigan Elite Orbitrap	C13H17NO3	236.1281	Train	Train	Test	Train	Train
AKDKWPJNKCULKS	NIST23	C1=CC(=CC(=C1)I)C(=S)N	InChI=1S/C7H6INS/c8-6-3-1-2-5(4-6)7(9)10/h1-4H,(H2,9,10)	Thermo Finnigan Elite Orbitrap	C7H6INS	263.9338	Train	Train	Train	Train	Test
AKDPHEYBBWDWCM	NIST23	C1=C(C=C(C(=C1F)N)F)Cl	InChI=1S/C6H4ClF2N/c7-3-1-4(8)6(10)5(9)2-3/h1-2H,10H2	Orbitrap Fusion Lumos	C6H4ClF2N	164.0073	Test	Train	Train	Train	Train
AKDQATMQWYORNA	NIST23	C1CC1C(=O)NC2=C(C=C(C=C2)Br)C(=O)O	InChI=1S/C11H10BrNO3/c12-7-3-4-9(8(5-7)11(15)16)13-10(14)6-1-2-6/h3-6H,1-2H2,(H,13,14)(H,15,16)	Thermo Finnigan Elite Orbitrap	C11H10BrNO3	283.9917	Train	Train	Test	Train	Train
AKEPGVUQZMXFOD	NIST23	C1=CC=C(C=C1)COC2=CC(=C(C=C2N)Cl)[N+](=O)[O-]	InChI=1S/C13H11ClN2O3/c14-10-6-11(15)13(7-12(10)16(17)18)19-8-9-4-2-1-3-5-9/h1-7H,8,15H2	Thermo Finnigan Elite Orbitrap	C13H11ClN2O3	279.0531	Train	Train	Train	Test	Train
AKEUNCKRJATALU	NIST23	C1=CC(=C(C(=C1)O)C(=O)O)O	InChI=1S/C7H6O4/c8-4-2-1-3-5(9)6(4)7(10)11/h1-3,8-9H,(H,10,11)	Thermo Finnigan Elite Orbitrap	C7H6O4	155.0339	Test	Train	Train	Train	Train
AKFDBWIUWIWHRK	NIST23	CCOC(=O)C1=C(SC=C1C2=CC=CS2)N	InChI=1S/C11H11NO2S2/c1-2-14-11(13)9-7(6-16-10(9)12)8-4-3-5-15-8/h3-6H,2,12H2,1H3	Orbitrap Fusion Lumos	C11H11NO2S2	254.0304	Train	Train	Test	Train	Train
AKFFNTKRAYWFRN	NIST23	CCOC(=O)C1=NNC(=C1)C(F)(F)F	InChI=1S/C7H7F3N2O2/c1-2-14-6(13)4-3-5(12-11-4)7(8,9)10/h3H,2H2,1H3,(H,11,12)	Orbitrap Fusion Lumos	C7H7F3N2O2	209.0532	Test	Train	Train	Train	Train
AKFJWRDCWYYTIG	NIST23	C[C@@H](C1=CC2=C(C=C1)C=C(C=C2)OC)C(=O)OCCCCO[N+](=O)[O-]	InChI=1S/C18H21NO6/c1-13(18(20)24-9-3-4-10-25-19(21)22)14-5-6-16-12-17(23-2)8-7-15(16)11-14/h5-8,11-13H,3-4,9-10H2,1-2H3/t13-/m0/s1	Thermo Finnigan Elite Orbitrap	C18H21NO6	348.1442	Test	Train	Train	Train	Train
AKFKDSLOOZBRQP	NIST23	C=CCN1C(=CC(=O)NC1=O)N	InChI=1S/C7H9N3O2/c1-2-3-10-5(8)4-6(11)9-7(10)12/h2,4H,1,3,8H2,(H,9,11,12)	Orbitrap Fusion Lumos	C7H9N3O2	168.0768	Train	Test	Train	Train	Train
AKFURXZANOMQBD	NIST23	C1C(C2=CC=CC=C2CN1C(=N)N)O	InChI=1S/C10H13N3O/c11-10(12)13-5-7-3-1-2-4-8(7)9(14)6-13/h1-4,9,14H,5-6H2,(H3,11,12)	Thermo Finnigan Elite Orbitrap	C10H13N3O	192.1131	Train	Test	Train	Train	Train
AKFVZALISNAFRA	NIST23	CC(C)(C)OC(=O)[C@H](CCCCNC(=O)OCC1=CC=CC=C1)N	InChI=1S/C18H28N2O4/c1-18(2,3)24-16(21)15(19)11-7-8-12-20-17(22)23-13-14-9-5-4-6-10-14/h4-6,9-10,15H,7-8,11-13,19H2,1-3H3,(H,20,22)/t15-/m0/s1	Orbitrap Fusion Lumos	C18H28N2O4	337.2122	Train	Train	Test	Train	Train
AKGJVRQAQBIZKL	NIST23	CC1=C(C(=C(C=C1)F)C(=O)O)Br	InChI=1S/C8H6BrFO2/c1-4-2-3-5(10)6(7(4)9)8(11)12/h2-3H,1H3,(H,11,12)	Orbitrap Fusion Lumos	C8H6BrFO2	232.9608	Train	Test	Train	Train	Train
AKGKCJUHXQYGFO	NIST23	C1=CC=C(C=C1)CC(=O)N2C(=NC(=N2)C3=CC=CC=C3)NCC4=CC=CO4	InChI=1S/C21H18N4O2/c26-19(14-16-8-3-1-4-9-16)25-21(22-15-18-12-7-13-27-18)23-20(24-25)17-10-5-2-6-11-17/h1-13H,14-15H2,(H,22,23,24)	Thermo Finnigan Elite Orbitrap	C21H18N4O2	359.1503	Train	Test	Train	Train	Train
AKGSTTAKYFDPMP	NIST23	C1COCCN1S(=O)(=O)C2=CC3=C(C=C2)NC(=O)C3=O	InChI=1S/C12H12N2O5S/c15-11-9-7-8(1-2-10(9)13-12(11)16)20(17,18)14-3-5-19-6-4-14/h1-2,7H,3-6H2,(H,13,15,16)	Orbitrap Fusion Lumos	C12H12N2O5S	297.054	Train	Train	Train	Test	Train
AKGUMDFQXWZHHS	NIST23	CCCCCN1C=C(C2=CC=CC=C21)C(=O)C3=CC=C(C4=CC=CC=C43)CCC	InChI=1S/C27H29NO/c1-3-5-10-18-28-19-25(23-14-8-9-15-26(23)28)27(29)24-17-16-20(11-4-2)21-12-6-7-13-22(21)24/h6-9,12-17,19H,3-5,10-11,18H2,1-2H3	Thermo Finnigan Elite Orbitrap	C27H29NO	384.2322	Train	Train	Test	Train	Train
AKGWUHIOEVNNPC	NIST23	CCOC(=O)[C@H](CCCN=C(N)N)N	InChI=1S/C8H18N4O2/c1-2-14-7(13)6(9)4-3-5-12-8(10)11/h6H,2-5,9H2,1H3,(H4,10,11,12)/t6-/m0/s1	Orbitrap Fusion Lumos	C8H18N4O2	203.1503	Train	Train	Test	Train	Train
AKHAZTNCFSWKCN	NIST23	CC1=C(C=C(C=C1)NC(=O)CSCC(=O)N)C	InChI=1S/C12H16N2O2S/c1-8-3-4-10(5-9(8)2)14-12(16)7-17-6-11(13)15/h3-5H,6-7H2,1-2H3,(H2,13,15)(H,14,16)	Orbitrap Fusion Lumos	C12H16N2O2S	253.1005	Train	Train	Train	Train	Test
AKHCCAYLTYUWNU	NIST23	C1=CC=C2C(=C1)C(=C(O2)C(=O)O)CSC3=CC=CC=C3F	InChI=1S/C16H11FO3S/c17-12-6-2-4-8-14(12)21-9-11-10-5-1-3-7-13(10)20-15(11)16(18)19/h1-8H,9H2,(H,18,19)	Thermo Finnigan Elite Orbitrap	C16H11FO3S	303.0486	Train	Train	Train	Train	Test
AKHGRTYTFZRUHJ	NIST23	C1CNCC1OC2=CC(=CC=C2)F	InChI=1S/C10H12FNO/c11-8-2-1-3-9(6-8)13-10-4-5-12-7-10/h1-3,6,10,12H,4-5,7H2	Thermo Finnigan Elite Orbitrap	C10H12FNO	182.0976	Train	Test	Train	Train	Train
AKHLEAKSFDZHLQ	NIST23	C1=CC=C(C=C1)C2=NSN=C2Cl	InChI=1S/C8H5ClN2S/c9-8-7(10-12-11-8)6-4-2-1-3-5-6/h1-5H	Thermo Finnigan Elite Orbitrap	C8H5ClN2S	196.9935	Train	Train	Train	Test	Train
AKIMDXKCJKECRS	NIST23	C1=C(C(=CC(=C1N)N)Br)C(F)(F)F	InChI=1S/C7H6BrF3N2/c8-4-2-6(13)5(12)1-3(4)7(9,10)11/h1-2H,12-13H2	Thermo Finnigan Elite Orbitrap	C7H6BrF3N2	254.9739	Train	Test	Train	Train	Train
AKIRMBMADXTLAC	NIST23	C/C(=C\C(=O)OC)/CC[C@H]1C(=C)CCC2[C@@]1(CCC[C@]2(C)C(=O)O)C	InChI=1S/C21H32O4/c1-14(13-18(22)25-5)7-9-16-15(2)8-10-17-20(16,3)11-6-12-21(17,4)19(23)24/h13,16-17H,2,6-12H2,1,3-5H3,(H,23,24)/b14-13+/t16-,17?,20+,21-/m0/s1	Orbitrap Fusion Lumos	C21H32O4	349.2373	Train	Train	Train	Train	Test
AKIVNUNAQVEESR	NIST23	CCCNC(=O)N1CCN(CC1)CC2=CC=CC=C2	InChI=1S/C15H23N3O/c1-2-8-16-15(19)18-11-9-17(10-12-18)13-14-6-4-3-5-7-14/h3-7H,2,8-13H2,1H3,(H,16,19)	Thermo Finnigan Elite Orbitrap	C15H23N3O	262.1914	Train	Train	Train	Test	Train
AKJHMTWEGVYYSE	NIST23	CC1=C(C(CCC1)(C)C)/C=C/C(=C/C=C/C(=C/C(=O)NC2=CC=C(C=C2)O)/C)/C	InChI=1S/C26H33NO2/c1-19(11-16-24-21(3)10-7-17-26(24,4)5)8-6-9-20(2)18-25(29)27-22-12-14-23(28)15-13-22/h6,8-9,11-16,18,28H,7,10,17H2,1-5H3,(H,27,29)/b9-6+,16-11+,19-8+,20-18+	Thermo Finnigan Elite Orbitrap	C26H33NO2	392.2584	Test	Train	Train	Train	Train
AKJINHVPVKYWNC	NIST23	CCC(C(=O)NC1=NC=CS1)Br	InChI=1S/C7H9BrN2OS/c1-2-5(8)6(11)10-7-9-3-4-12-7/h3-5H,2H2,1H3,(H,9,10,11)	Thermo Finnigan Elite Orbitrap	C7H9BrN2OS	248.9692	Train	Train	Train	Test	Train
AKJIPZYHXYQVJT	NIST23	COC1=CC2=C(C(=C1)OC)C(=O)C=C(O2)CCC(=O)O	InChI=1S/C14H14O6/c1-18-9-6-11(19-2)14-10(15)5-8(3-4-13(16)17)20-12(14)7-9/h5-7H,3-4H2,1-2H3,(H,16,17)	Thermo Finnigan Elite Orbitrap	C14H14O6	279.0863	Train	Test	Train	Train	Train
AKJUQGDIUAGMCB	NIST23	C1=CC2=C(C(=O)N(C2=O)C3=CC=C(C=C3)C(=O)O)N=C1	InChI=1S/C14H8N2O4/c17-12-10-2-1-7-15-11(10)13(18)16(12)9-5-3-8(4-6-9)14(19)20/h1-7H,(H,19,20)	Thermo Finnigan Elite Orbitrap	C14H8N2O4	269.0557	Train	Train	Train	Test	Train
AKJVBYRUSLIFLD	NIST23	C1=CC=C(C=C1)C2=CC(=O)NC3=NC4=CC=CC=C4N23	InChI=1S/C16H11N3O/c20-15-10-14(11-6-2-1-3-7-11)19-13-9-5-4-8-12(13)17-16(19)18-15/h1-10H,(H,17,18,20)	Thermo Finnigan Elite Orbitrap	C16H11N3O	262.0975	Test	Train	Train	Train	Train
AKKCGLXULFRAET	NIST23	CC1=C(SC2=C1N=C(N=C2N3CCOCC3)C4=CN=C(N=C4)N)CN5CCN(CC5)S(=O)(=O)C	InChI=1S/C21H28N8O3S2/c1-14-16(13-27-3-5-29(6-4-27)34(2,30)31)33-18-17(14)25-19(15-11-23-21(22)24-12-15)26-20(18)28-7-9-32-10-8-28/h11-12H,3-10,13H2,1-2H3,(H2,22,23,24)	Thermo Finnigan Elite Orbitrap	C21H28N8O3S2	505.1799	Train	Train	Train	Train	Test
AKKFGWSPAALKCX	NIST23	C1=C(OC(=C1)I)C(=O)N	InChI=1S/C5H4INO2/c6-4-2-1-3(9-4)5(7)8/h1-2H,(H2,7,8)	Orbitrap Fusion Lumos	C5H4INO2	237.9359	Test	Train	Train	Train	Train
AKKHSCHUDQWGTF	NIST23	C1CCN(CC1)C(=O)N2CCN(CC2)CC(=O)NC3=CC=C(C=C3)F	InChI=1S/C18H25FN4O2/c19-15-4-6-16(7-5-15)20-17(24)14-21-10-12-23(13-11-21)18(25)22-8-2-1-3-9-22/h4-7H,1-3,8-14H2,(H,20,24)	Thermo Finnigan Elite Orbitrap	C18H25FN4O2	349.2034	Train	Test	Train	Train	Train
AKKPXGYDZXXJLI	NIST23	C1=C(C=C(C=C1Cl)Cl)NC(=O)CCC(=O)O	InChI=1S/C10H9Cl2NO3/c11-6-3-7(12)5-8(4-6)13-9(14)1-2-10(15)16/h3-5H,1-2H2,(H,13,14)(H,15,16)	Thermo Finnigan Elite Orbitrap	C10H9Cl2NO3	262.0032	Train	Train	Train	Test	Train
AKKXVWGEPWZYQC	NIST23	C1CN(CCN1C2=CC=C(C=C2)F)C(=O)CCN	InChI=1S/C13H18FN3O/c14-11-1-3-12(4-2-11)16-7-9-17(10-8-16)13(18)5-6-15/h1-4H,5-10,15H2	Orbitrap Fusion Lumos	C13H18FN3O	252.1507	Test	Train	Train	Train	Train
AKLCDMLJYNYRJK	NIST23	CCSC1=NC=C(C(=N1)N)CO	InChI=1S/C7H11N3OS/c1-2-12-7-9-3-5(4-11)6(8)10-7/h3,11H,2,4H2,1H3,(H2,8,9,10)	Thermo Finnigan Elite Orbitrap	C7H11N3OS	186.0696	Train	Test	Train	Train	Train
AKLDPNVZTZIVFA	NIST23	C1=C(C(=CC(=C1Cl)Cl)S(=O)(=O)O)N	InChI=1S/C6H5Cl2NO3S/c7-3-1-5(9)6(2-4(3)8)13(10,11)12/h1-2H,9H2,(H,10,11,12)	Orbitrap Fusion Lumos	C6H5Cl2NO3S	241.944	Train	Train	Train	Train	Test
AKLJUBCWPSFZET	NIST23	CCSC1=NN=C(S1)NC(=O)C	InChI=1S/C6H9N3OS2/c1-3-11-6-9-8-5(12-6)7-4(2)10/h3H2,1-2H3,(H,7,8,10)	Thermo Finnigan Elite Orbitrap	C6H9N3OS2	204.026	Train	Test	Train	Train	Train
AKNILCMFRRDTEY	NIST23	COC1=C(C=CC(=C1)C(=O)OC2C3C=COC(C3C4(C2O4)CO)OC5C(C(C(C(O5)CO)O)O)O)O	InChI=1S/C23H28O13/c1-31-12-6-9(2-3-11(12)26)20(30)34-18-10-4-5-32-21(14(10)23(8-25)19(18)36-23)35-22-17(29)16(28)15(27)13(7-24)33-22/h2-6,10,13-19,21-22,24-29H,7-8H2,1H3	Thermo Finnigan Elite Orbitrap	C23H28O13	513.1603	Train	Train	Train	Train	Test
AKNLFHJQVCPHHO	NIST23	CC1=C(C=CC(=C1)Br)NC(=O)CCl	InChI=1S/C9H9BrClNO/c1-6-4-7(10)2-3-8(6)12-9(13)5-11/h2-4H,5H2,1H3,(H,12,13)	Orbitrap Fusion Lumos	C9H9BrClNO	261.9629	Train	Train	Train	Train	Test
AKNNEGZIBPJZJG	NIST23	CN1CCC2=CC3=C(C(=C2C1C4C5=C(C(=C(C=C5)OC)OC)C(=O)O4)OC)OCO3	InChI=1S/C22H23NO7/c1-23-8-7-11-9-14-20(29-10-28-14)21(27-4)15(11)17(23)18-12-5-6-13(25-2)19(26-3)16(12)22(24)30-18/h5-6,9,17-18H,7-8,10H2,1-4H3	Thermo Finnigan Elite Orbitrap	C22H23NO7	414.1547	Train	Test	Train	Train	Train
AKNQEYATZMUNSG	NIST23	C1=CC2=NC(=NN2C=C1F)N	InChI=1S/C6H5FN4/c7-4-1-2-5-9-6(8)10-11(5)3-4/h1-3H,(H2,8,10)	Orbitrap Fusion Lumos	C6H5FN4	153.0571	Test	Train	Train	Train	Train
AKNQMEBLVAMSNZ	NIST23	C1COC(O1)(CN2C=NC=N2)C3=C(C=C(C=C3)Cl)Cl	InChI=1S/C12H11Cl2N3O2/c13-9-1-2-10(11(14)5-9)12(18-3-4-19-12)6-17-8-15-7-16-17/h1-2,5,7-8H,3-4,6H2	Thermo Finnigan Elite Orbitrap	C12H11Cl2N3O2	300.0301	Train	Test	Train	Train	Train
AKNXMRHLLPIDLY	NIST23	CCCCCCOC(=O)C1=CC=CC=C1C(=O)C2=C(C(=CC=C2)N(CC)CC)O	InChI=1S/C24H31NO4/c1-4-7-8-11-17-29-24(28)19-14-10-9-13-18(19)22(26)20-15-12-16-21(23(20)27)25(5-2)6-3/h9-10,12-16,27H,4-8,11,17H2,1-3H3	Orbitrap Fusion Lumos	C24H31NO4	398.2326	Train	Train	Test	Train	Train
AKOOIMKXADOPDA	NIST23	CC(C)[C@@H](C(=O)N)NC(=O)C1=NN(C2=CC=CC=C21)CC3=CC=C(C=C3)F	InChI=1S/C20H21FN4O2/c1-12(2)17(19(22)26)23-20(27)18-15-5-3-4-6-16(15)25(24-18)11-13-7-9-14(21)10-8-13/h3-10,12,17H,11H2,1-2H3,(H2,22,26)(H,23,27)/t17-/m0/s1	Thermo Finnigan Elite Orbitrap	C20H21FN4O2	369.1721	Train	Train	Train	Test	Train
AKOQJTGAEHJZSB	NIST23	CNC(=S)NC1=CC=CC=C1Br	InChI=1S/C8H9BrN2S/c1-10-8(12)11-7-5-3-2-4-6(7)9/h2-5H,1H3,(H2,10,11,12)	Thermo Finnigan Elite Orbitrap	C8H9BrN2S	244.9743	Train	Train	Train	Test	Train
AKOVXMLBDXLGSK	NIST23	CC(=O)NC(CC(=O)O)C1=CC=C(C=C1)F	InChI=1S/C11H12FNO3/c1-7(14)13-10(6-11(15)16)8-2-4-9(12)5-3-8/h2-5,10H,6H2,1H3,(H,13,14)(H,15,16)	Thermo Finnigan Elite Orbitrap	C11H12FNO3	226.0874	Test	Train	Train	Train	Train
AKPGOBAFPMFHET	NIST23	CCCCOC(=O)C1=CC(=C(C(=C1)I)O)I	InChI=1S/C11H12I2O3/c1-2-3-4-16-11(15)7-5-8(12)10(14)9(13)6-7/h5-6,14H,2-4H2,1H3	Orbitrap Fusion Lumos	C11H12I2O3	446.8949	Train	Train	Test	Train	Train
AKPKVAZBSUXKSJ	NIST23	CC(C)CC(C(=O)OC)NC(=O)CSC1=NC(=C(C(=O)N1)C#N)C2=CC=CC=C2	InChI=1S/C20H22N4O4S/c1-12(2)9-15(19(27)28-3)22-16(25)11-29-20-23-17(13-7-5-4-6-8-13)14(10-21)18(26)24-20/h4-8,12,15H,9,11H2,1-3H3,(H,22,25)(H,23,24,26)	Thermo Finnigan Elite Orbitrap	C20H22N4O4S	415.1435	Train	Test	Train	Train	Train
AKPLHCDWDRPJGD	NIST23	C1C(=O)NC2=C(C=C(C=C2)Cl)C(=N1)C3=CC=CC=C3	InChI=1S/C15H11ClN2O/c16-11-6-7-13-12(8-11)15(17-9-14(19)18-13)10-4-2-1-3-5-10/h1-8H,9H2,(H,18,19)	Thermo Finnigan Elite Orbitrap	C15H11ClN2O	271.0633	Train	Test	Train	Train	Train
AKPWHGBCJISNKZ	NIST23	CC1=CC(=C2C(=C1)N=C(S2)N)C	InChI=1S/C9H10N2S/c1-5-3-6(2)8-7(4-5)11-9(10)12-8/h3-4H,1-2H3,(H2,10,11)	Orbitrap Fusion Lumos	C9H10N2S	179.0637	Train	Train	Train	Train	Test
AKPWVBSRTUIHPT	NIST23	CC(C)CCN1C(=O)C2=C(C1=O)C=C(C=C2)C(=O)O	InChI=1S/C14H15NO4/c1-8(2)5-6-15-12(16)10-4-3-9(14(18)19)7-11(10)13(15)17/h3-4,7-8H,5-6H2,1-2H3,(H,18,19)	Thermo Finnigan Elite Orbitrap	C14H15NO4	262.1074	Train	Train	Test	Train	Train
AKQCRDHWBDZILH	NIST23	C1=CC=NC(=C1)C(=O)OCC(=O)C2=CC=C(S2)Cl	InChI=1S/C12H8ClNO3S/c13-11-5-4-10(18-11)9(15)7-17-12(16)8-3-1-2-6-14-8/h1-6H,7H2	Orbitrap Fusion Lumos	C12H8ClNO3S	281.9986	Train	Train	Test	Train	Train
AKQGPROZPHKDMD	NIST23	C1CCN(C1)C2=NC=C(C=N2)Br	InChI=1S/C8H10BrN3/c9-7-5-10-8(11-6-7)12-3-1-2-4-12/h5-6H,1-4H2	Orbitrap Fusion Lumos	C8H10BrN3	228.0131	Train	Train	Test	Train	Train
AKQLKGRMQIGUAF	NIST23	CC(C)(C)NS(=O)(=O)N(C)C	InChI=1S/C6H16N2O2S/c1-6(2,3)7-11(9,10)8(4)5/h7H,1-5H3	Orbitrap Fusion Lumos	C6H16N2O2S	181.1005	Train	Train	Train	Train	Test
AKQOZSXOPVLUHA	NIST23	CCCCCCCCCCCCCCCC(=O)NCCC1=CNC2=C1C=C(C=C2)O	InChI=1S/C26H42N2O2/c1-2-3-4-5-6-7-8-9-10-11-12-13-14-15-26(30)27-19-18-22-21-28-25-17-16-23(29)20-24(22)25/h16-17,20-21,28-29H,2-15,18-19H2,1H3,(H,27,30)	Thermo Finnigan Velos Orbitrap	C26H42N2O2	415.3319	Train	Test	Train	Train	Train
AKRBLZKRYPEVIK	NIST23	C[C@]12CC[C@@H](CC1=CC[C@@H]3[C@@H]2CC[C@]4([C@H]3CC(=O)[C@@H]4O)C)O	InChI=1S/C19H28O3/c1-18-7-5-12(20)9-11(18)3-4-13-14(18)6-8-19(2)15(13)10-16(21)17(19)22/h3,12-15,17,20,22H,4-10H2,1-2H3/t12-,13+,14-,15-,17-,18-,19-/m0/s1	Thermo Finnigan Elite Orbitrap	C19H28O3	305.2111	Test	Train	Train	Train	Train
AKRQUARRWKDBMF	NIST23	CC1=C(C=CC(=C1)Cl)NC(=S)NC	InChI=1S/C9H11ClN2S/c1-6-5-7(10)3-4-8(6)12-9(13)11-2/h3-5H,1-2H3,(H2,11,12,13)	Orbitrap Fusion Lumos	C9H11ClN2S	215.0404	Train	Train	Train	Train	Test
AKSLRYGHJVUELA	NIST23	CCC(C(=O)N)Br	InChI=1S/C4H8BrNO/c1-2-3(5)4(6)7/h3H,2H2,1H3,(H2,6,7)	Orbitrap Fusion Lumos	C4H8BrNO	165.9862	Train	Train	Train	Train	Test
AKSMCYXVBDZJRK	NIST23	CCCCCC(=O)OC1C=C2COC(=O)C2(C3(C1C(CCC3O)(C)C)C)O	InChI=1S/C21H32O6/c1-5-6-7-8-16(23)27-14-11-13-12-26-18(24)21(13,25)20(4)15(22)9-10-19(2,3)17(14)20/h11,14-15,17,22,25H,5-10,12H2,1-4H3	Orbitrap Fusion Lumos	C21H32O6	381.2272	Train	Train	Test	Train	Train
AKVBCGQVQXPRLD	NIST23	CCCCCCC(C(=O)O)N	InChI=1S/C8H17NO2/c1-2-3-4-5-6-7(9)8(10)11/h7H,2-6,9H2,1H3,(H,10,11)	Thermo Finnigan Elite Orbitrap	C8H17NO2	160.1332	Test	Train	Train	Train	Train
AKVKBEDACKJNPO	NIST23	CCCC(C(=O)C1=CC=C(C=C1)C)NC	InChI=1S/C13H19NO/c1-4-5-12(14-3)13(15)11-8-6-10(2)7-9-11/h6-9,12,14H,4-5H2,1-3H3	Thermo Finnigan Elite Orbitrap	C13H19NO	206.1539	Train	Train	Train	Test	Train
AKVUWTYSNLGBJY	NIST23	CC(=C)C(=O)N1CCOCC1	InChI=1S/C8H13NO2/c1-7(2)8(10)9-3-5-11-6-4-9/h1,3-6H2,2H3	Thermo Finnigan Elite Orbitrap	C8H13NO2	156.1019	Train	Train	Train	Test	Train
AKWFJQNBHYVIPY	NIST23	C(COCCOCCOCCOCCOCCOCCOCCOCCOCCOCCOCCOCCO)O	InChI=1S/C26H54O14/c27-1-3-29-5-7-31-9-11-33-13-15-35-17-19-37-21-23-39-25-26-40-24-22-38-20-18-36-16-14-34-12-10-32-8-6-30-4-2-28/h27-28H,1-26H2	Thermo Finnigan Elite Orbitrap	C26H54O14	591.3586	Train	Train	Test	Train	Train
AKWGRDPPGYFWIW	NIST23	CCCCC/C=C\C/C=C\CCCCCCCC(=O)OC[C@H](COP(=O)(O)OCC(CO)O)OC(=O)CCCCCCC/C=C\C/C=C\CCCCC	InChI=1S/C42H75O10P/c1-3-5-7-9-11-13-15-17-19-21-23-25-27-29-31-33-41(45)49-37-40(38-51-53(47,48)50-36-39(44)35-43)52-42(46)34-32-30-28-26-24-22-20-18-16-14-12-10-8-6-4-2/h11-14,17-20,39-40,43-44H,3-10,15-16,21-38H2,1-2H3,(H,47,48)/b13-11-,14-12-,19-17-,20-18-/t39?,40-/m1/s1	Thermo Finnigan Elite Orbitrap	C42H75O10P	771.5171	Train	Train	Test	Train	Train
AKWQOYCJFYESAA	NIST23	CCN(C1CCCCC1)S(=O)(=O)C2=CN(C(=O)N(C2=O)C)C	InChI=1S/C14H23N3O4S/c1-4-17(11-8-6-5-7-9-11)22(20,21)12-10-15(2)14(19)16(3)13(12)18/h10-11H,4-9H2,1-3H3	Orbitrap Fusion Lumos	C14H23N3O4S	330.1482	Train	Test	Train	Train	Train
AKXJGGFSIKWOTR	NIST23	C1=CC2=C(C=CC(=C2C(=C1)[N+](=O)[O-])[N+](=O)[O-])Br	InChI=1S/C10H5BrN2O4/c11-7-4-5-9(13(16)17)10-6(7)2-1-3-8(10)12(14)15/h1-5H	Orbitrap Fusion Lumos	C10H5BrN2O4	296.9505	Train	Train	Test	Train	Train
AKXYVGAAQGLAMD	NIST23	C1=CC=C(C=C1)CSC[C@@H](C(=O)O)NC(=O)OCC2C3=CC=CC=C3C4=CC=CC=C24	InChI=1S/C25H23NO4S/c27-24(28)23(16-31-15-17-8-2-1-3-9-17)26-25(29)30-14-22-20-12-6-4-10-18(20)19-11-5-7-13-21(19)22/h1-13,22-23H,14-16H2,(H,26,29)(H,27,28)/t23-/m0/s1	Orbitrap Fusion Lumos	C25H23NO4S	434.1421	Test	Train	Train	Train	Train
AKYCOAMUNLESIH	NIST23	CSC1=CC=CC(=C1)CC(=O)O	InChI=1S/C9H10O2S/c1-12-8-4-2-3-7(5-8)6-9(10)11/h2-5H,6H2,1H3,(H,10,11)	Orbitrap Fusion Lumos	C9H10O2S	183.0474	Train	Train	Train	Train	Test
AKYSWRIZYDOSDE	NIST23	C1C2=CC=CC=C2CC13C(=O)NC(=O)N3	InChI=1S/C11H10N2O2/c14-9-11(13-10(15)12-9)5-7-3-1-2-4-8(7)6-11/h1-4H,5-6H2,(H2,12,13,14,15)	Thermo Finnigan Elite Orbitrap	C11H10N2O2	203.0815	Train	Train	Test	Train	Train
AKZAIDYHEKUXBU	NIST23	C1=CC2=C(C=CN=C2C3=NC=CC(=C31)Br)Br	InChI=1S/C12H6Br2N2/c13-9-3-5-15-11-7(9)1-2-8-10(14)4-6-16-12(8)11/h1-6H	Orbitrap Fusion Lumos	C12H6Br2N2	336.897	Test	Train	Train	Train	Train
AKZCUWIRBSFXJU	NIST23	C1=CC=C2C(=C1)N=C(S2)NC(=O)C3=CC=C(C=C3)N	InChI=1S/C14H11N3OS/c15-10-7-5-9(6-8-10)13(18)17-14-16-11-3-1-2-4-12(11)19-14/h1-8H,15H2,(H,16,17,18)	Orbitrap Fusion Lumos	C14H11N3OS	270.0696	Train	Test	Train	Train	Train
AKZYRTBZFUHLBK	NIST23	C1=CC(=C(C(=C1)Cl)F)NN	InChI=1S/C6H6ClFN2/c7-4-2-1-3-5(10-9)6(4)8/h1-3,10H,9H2	Orbitrap Fusion Lumos	C6H6ClFN2	161.0276	Train	Test	Train	Train	Train
ALANUUFGKYEMNI	NIST23	C1=CC=C(C=C1)C(=O)NC2=CC=CC3=CC=CC=C32	InChI=1S/C17H13NO/c19-17(14-8-2-1-3-9-14)18-16-12-6-10-13-7-4-5-11-15(13)16/h1-12H,(H,18,19)	Thermo Finnigan Elite Orbitrap	C17H13NO	248.107	Train	Train	Train	Train	Test
ALAZKHHIMOUNCX	NIST23	C1COCCN1CCCNC(=O)C2=CC3=CC=CC=C3OC2=O	InChI=1S/C17H20N2O4/c20-16(18-6-3-7-19-8-10-22-11-9-19)14-12-13-4-1-2-5-15(13)23-17(14)21/h1-2,4-5,12H,3,6-11H2,(H,18,20)	Thermo Finnigan Elite Orbitrap	C17H20N2O4	317.1496	Train	Train	Train	Test	Train
ALBMSDIUFYWOPN	NIST23	CCC1=CC2=C(C=C(N=C2C=C1)C)Br	InChI=1S/C12H12BrN/c1-3-9-4-5-12-10(7-9)11(13)6-8(2)14-12/h4-7H,3H2,1-2H3	Orbitrap Fusion Lumos	C12H12BrN	250.0226	Train	Train	Train	Train	Test
ALBUJVBOIXVVLS	NIST23	COC(=O)C1=CC(=C(C=C1)O)C(=O)OC	InChI=1S/C10H10O5/c1-14-9(12)6-3-4-8(11)7(5-6)10(13)15-2/h3-5,11H,1-2H3	Orbitrap Fusion Lumos	C10H10O5	211.0601	Train	Train	Train	Test	Train
ALCHFSBESHECBC	NIST23	C1C(C1(Cl)Cl)CS(=O)(=O)C2=NC=NN2	InChI=1S/C6H7Cl2N3O2S/c7-6(8)1-4(6)2-14(12,13)5-9-3-10-11-5/h3-4H,1-2H2,(H,9,10,11)	Orbitrap Fusion Lumos	C6H7Cl2N3O2S	255.9709	Train	Train	Train	Test	Train
ALCHVVTYAHQOFY	NIST23	C1=CC2=C(C=C1C=O)NC=N2	InChI=1S/C8H6N2O/c11-4-6-1-2-7-8(3-6)10-5-9-7/h1-5H,(H,9,10)	Thermo Finnigan Elite Orbitrap	C8H6N2O	147.0553	Train	Train	Train	Train	Test
ALDBKVFJKDDXNP	NIST23	C1CCN(CC1)CCCS(=O)(=O)O	InChI=1S/C8H17NO3S/c10-13(11,12)8-4-7-9-5-2-1-3-6-9/h1-8H2,(H,10,11,12)	Orbitrap Fusion Lumos	C8H17NO3S	208.1002	Train	Test	Train	Train	Train
ALDQGGCTXDBBBO	NIST23	C1CC(NC1)C2=C(C=C(C=C2)F)F	InChI=1S/C10H11F2N/c11-7-3-4-8(9(12)6-7)10-2-1-5-13-10/h3-4,6,10,13H,1-2,5H2	Orbitrap Fusion Lumos	C10H11F2N	184.0932	Train	Train	Test	Train	Train
ALEAQVWMOSWFSI	NIST23	C1=CC=C2C(=C1)C(=CC(=N2)C3=CC=C(C=C3)Cl)C(=O)NCC(=O)O	InChI=1S/C18H13ClN2O3/c19-12-7-5-11(6-8-12)16-9-14(18(24)20-10-17(22)23)13-3-1-2-4-15(13)21-16/h1-9H,10H2,(H,20,24)(H,22,23)	Thermo Finnigan Elite Orbitrap	C18H13ClN2O3	341.0687	Train	Train	Train	Test	Train
ALEXXDVDDISNDU	NIST23	CC(=O)OCC(=O)[C@]1(CC[C@@H]2[C@@]1(C[C@@H]([C@H]3[C@H]2CCC4=CC(=O)CC[C@]34C)O)C)O	InChI=1S/C23H32O6/c1-13(24)29-12-19(27)23(28)9-7-17-16-5-4-14-10-15(25)6-8-21(14,2)20(16)18(26)11-22(17,23)3/h10,16-18,20,26,28H,4-9,11-12H2,1-3H3/t16-,17-,18-,20+,21-,22-,23-/m0/s1	Thermo Finnigan Elite Orbitrap	C23H32O6	405.2272	Train	Train	Train	Test	Train
ALFCPMWTMOYQSU	NIST23	CCN(CC)C(=O)C1=C(C=C(C=C1)Br)F	InChI=1S/C11H13BrFNO/c1-3-14(4-2)11(15)9-6-5-8(12)7-10(9)13/h5-7H,3-4H2,1-2H3	Orbitrap Fusion Lumos	C11H13BrFNO	274.0237	Train	Test	Train	Train	Train
ALFGDCNSEBJYSP	NIST23	CC(CC1=CNC2=C1C=C(C=C2)OCC3=CC=CS3)N	InChI=1S/C16H18N2OS/c1-11(17)7-12-9-18-16-5-4-13(8-15(12)16)19-10-14-3-2-6-20-14/h2-6,8-9,11,18H,7,10,17H2,1H3	Thermo Finnigan Elite Orbitrap	C16H18N2OS	287.1213	Train	Train	Train	Train	Test
ALFUZUYJAXAEKE	NIST23	C[C@H]1/C=C/C=C/C=C/C=C/C=C/[C@H]([C@@H]([C@@H](C[C@@H](CCC[C@@H](C[C@@H](C[C@@H]([C@H](C(=O)O[C@@H]1C)C)O)O)O)O)O)C(=O)O)O	InChI=1S/C31H48O10/c1-20-13-10-8-6-4-5-7-9-11-16-26(35)29(30(38)39)28(37)18-24(33)15-12-14-23(32)17-25(34)19-27(36)21(2)31(40)41-22(20)3/h4-11,13,16,20-29,32-37H,12,14-15,17-19H2,1-3H3,(H,38,39)/b5-4+,8-6+,9-7+,13-10+,16-11+/t20-,21+,22+,23-,24+,25-,26+,27-,28+,29-/m0/s1	Thermo Finnigan Elite Orbitrap	C31H48O10	581.332	Train	Test	Train	Train	Train
ALGAPMXFTBJIPJ	NIST23	COC1=CC(=CC(=C1OC)OC)C(=O)NCC2CCCO2	InChI=1S/C15H21NO5/c1-18-12-7-10(8-13(19-2)14(12)20-3)15(17)16-9-11-5-4-6-21-11/h7-8,11H,4-6,9H2,1-3H3,(H,16,17)	Thermo Finnigan Elite Orbitrap	C15H21NO5	296.1492	Train	Train	Train	Train	Test
ALGCHKFHBYRIMM	NIST23	CC(=C)C1CCC2(C(C1(C)CCC(=O)O)CC(C3C2(CCC3C(C)(CCC(C(C)(C)O)O)OC4C(C(C(O4)CO)O)O)C)O)C	InChI=1S/C35H60O10/c1-19(2)20-9-14-33(6)24(32(20,5)13-12-26(39)40)17-22(37)27-21(10-15-34(27,33)7)35(8,16-11-25(38)31(3,4)43)45-30-29(42)28(41)23(18-36)44-30/h20-25,27-30,36-38,41-43H,1,9-18H2,2-8H3,(H,39,40)	Orbitrap Fusion Lumos	C35H60O10	641.4259	Train	Train	Train	Test	Train
ALGDHWVALRSLBT	NIST23	COC1=C(C=C(C=C1)C2=C(C(=O)C3=C(O2)C=C(C=C3OC)OC)OC)OC	InChI=1S/C20H20O7/c1-22-12-9-15(25-4)17-16(10-12)27-19(20(26-5)18(17)21)11-6-7-13(23-2)14(8-11)24-3/h6-10H,1-5H3	Thermo Finnigan Elite Orbitrap	C20H20O7	373.1282	Train	Train	Train	Test	Train
ALGYTGOYQATWBA	NIST23	CC12CCCC(C1CC(C3=C2C=CC(=C3)C(C)(C)O)O)(C)C(=O)O	InChI=1S/C20H28O4/c1-18(2,24)12-6-7-14-13(10-12)15(21)11-16-19(14,3)8-5-9-20(16,4)17(22)23/h6-7,10,15-16,21,24H,5,8-9,11H2,1-4H3,(H,22,23)	Orbitrap Fusion Lumos	C20H28O4	333.206	Train	Test	Train	Train	Train
ALHIWSSQOBGOQP	NIST23	CC(C)C1=CC(=C(C=C1)C(C)C)S(=O)(=O)O	InChI=1S/C12H18O3S/c1-8(2)10-5-6-11(9(3)4)12(7-10)16(13,14)15/h5-9H,1-4H3,(H,13,14,15)	Thermo Finnigan Elite Orbitrap	C12H18O3S	243.1049	Test	Train	Train	Train	Train
ALHUXMDEZNLFTA	NIST23	CC1=NC2=CC=CC=C2N=C1	InChI=1S/C9H8N2/c1-7-6-10-8-4-2-3-5-9(8)11-7/h2-6H,1H3	Orbitrap Fusion Lumos	C9H8N2	145.076	Train	Train	Test	Train	Train
ALHUZKCOMYUFRB	NIST23	CC1CCCCCCCCCCCCC(=O)C1	InChI=1S/C16H30O/c1-15-12-10-8-6-4-2-3-5-7-9-11-13-16(17)14-15/h15H,2-14H2,1H3	Thermo Finnigan Elite Orbitrap	C16H30O	239.2369	Train	Train	Train	Train	Test
ALIAVAGSVSBXQU	NIST23	CCOC(=O)C1=C(C2=CC=CC=C2N=C1CCl)C3=CC=CC=C3	InChI=1S/C19H16ClNO2/c1-2-23-19(22)18-16(12-20)21-15-11-7-6-10-14(15)17(18)13-8-4-3-5-9-13/h3-11H,2,12H2,1H3	Orbitrap Fusion Lumos	C19H16ClNO2	326.0942	Train	Train	Train	Test	Train
ALIHKYQHSUEULO	NIST23	CC1=CC(=O)OC(=C1C(=O)NCC2=C(C=C(C=C2F)F)F)C	InChI=1S/C15H12F3NO3/c1-7-3-13(20)22-8(2)14(7)15(21)19-6-10-11(17)4-9(16)5-12(10)18/h3-5H,6H2,1-2H3,(H,19,21)	Thermo Finnigan Elite Orbitrap	C15H12F3NO3	312.0842	Train	Train	Train	Train	Test
ALIIKNOKPRXIHH	NIST23	CS(=O)CCC(C(=O)NC(CS)C(=O)O)N	InChI=1S/C8H16N2O4S2/c1-16(14)3-2-5(9)7(11)10-6(4-15)8(12)13/h5-6,15H,2-4,9H2,1H3,(H,10,11)(H,12,13)	Thermo Finnigan Elite Orbitrap	C8H16N2O4S2	269.0624	Train	Train	Test	Train	Train
ALJHHTHBYJROOG	NIST23	CN(C)C1=CC2=C(C=C1)N=C3C=CC(=O)C=C3S2	InChI=1S/C14H12N2OS/c1-16(2)9-3-5-11-13(7-9)18-14-8-10(17)4-6-12(14)15-11/h3-8H,1-2H3	Thermo Finnigan Elite Orbitrap	C14H12N2OS	257.0743	Train	Train	Train	Test	Train
ALJPGKSDBZFNBR	NIST23	C1=CC(=C(C=C1NC2=NC=NC3=CC(=C(C=C32)[N+](=O)[O-])Cl)Cl)F	InChI=1S/C14H7Cl2FN4O2/c15-9-3-7(1-2-11(9)17)20-14-8-4-13(21(22)23)10(16)5-12(8)18-6-19-14/h1-6H,(H,18,19,20)	Orbitrap Fusion Lumos	C14H7Cl2FN4O2	353.0003	Train	Train	Train	Test	Train
ALJUPDQYZZRFSN	NIST23	C1CNCC2=CC(=NN=C21)Cl	InChI=1S/C7H8ClN3/c8-7-3-5-4-9-2-1-6(5)10-11-7/h3,9H,1-2,4H2	Thermo Finnigan Elite Orbitrap	C7H8ClN3	170.048	Train	Train	Train	Test	Train
ALJXWCROGAMOBL	NIST23	CCC(C)C(=O)OC1C/C(=C\CC/C(=C/C2C1C(=C)C(=O)O2)/COC(=O)C)/C=O	InChI=1S/C22H28O7/c1-5-13(2)21(25)28-18-9-16(11-23)7-6-8-17(12-27-15(4)24)10-19-20(18)14(3)22(26)29-19/h7,10-11,13,18-20H,3,5-6,8-9,12H2,1-2,4H3/b16-7+,17-10-	Thermo Finnigan Elite Orbitrap	C22H28O7	405.1908	Train	Train	Train	Test	Train
ALJZALDUCAILCZ	NIST23	C1=CC(=CN=C1)C2=NN=C(O2)SCC3=CC=C(C=C3)Br	InChI=1S/C14H10BrN3OS/c15-12-5-3-10(4-6-12)9-20-14-18-17-13(19-14)11-2-1-7-16-8-11/h1-8H,9H2	Orbitrap Fusion Lumos	C14H10BrN3OS	347.9801	Test	Train	Train	Train	Train
ALJZEGCNMPANDZ	NIST23	CC1=C2COC(=O)C2=C(C3=C1OC4(CC(C56C(OC(O5)(C(CC6(C4C3)C)O)OC)(C)C)O)C)OC	InChI=1S/C26H34O9/c1-12-14-11-32-21(29)18(14)20(30-6)13-8-15-23(4)9-17(28)26(31-7)34-22(2,3)25(23,35-26)16(27)10-24(15,5)33-19(12)13/h15-17,27-28H,8-11H2,1-7H3	Orbitrap Fusion Lumos	C26H34O9	491.2276	Train	Test	Train	Train	Train
ALKJNCZNEOTEMP	NIST23	CC(C)C1=NOC(=C1)CNC2=NC(=CC(=N2)N3CCN(CC3)C)NC4=NNC(=C4)C5CC5	InChI=1S/C22H31N9O/c1-14(2)17-10-16(32-29-17)13-23-22-25-19(24-20-11-18(27-28-20)15-4-5-15)12-21(26-22)31-8-6-30(3)7-9-31/h10-12,14-15H,4-9,13H2,1-3H3,(H3,23,24,25,26,27,28)	Thermo Finnigan Elite Orbitrap	C22H31N9O	438.2724	Train	Train	Train	Test	Train
ALKMBIXEONKULX	NIST23	C1=CC(=CC(=C1)F)NC2=NC=NC3=C2C=C(C=C3)Br	InChI=1S/C14H9BrFN3/c15-9-4-5-13-12(6-9)14(18-8-17-13)19-11-3-1-2-10(16)7-11/h1-8H,(H,17,18,19)	Thermo Finnigan Elite Orbitrap	C14H9BrFN3	318.0037	Test	Train	Train	Train	Train
ALKSDHRUSDCLSX	NIST23	CC1=C(C=C(C=C1)C(=O)O)N2C(=CC=C2C)C	InChI=1S/C14H15NO2/c1-9-4-7-12(14(16)17)8-13(9)15-10(2)5-6-11(15)3/h4-8H,1-3H3,(H,16,17)	Thermo Finnigan Elite Orbitrap	C14H15NO2	230.1176	Train	Test	Train	Train	Train
ALLWOAVDORUJLA	NIST23	C1=CC=C2C(=C1)C(=CC(=O)N2)CC(C(=O)O)NC(=O)C3=CC=C(C=C3)Cl	InChI=1S/C19H15ClN2O4/c20-13-7-5-11(6-8-13)18(24)22-16(19(25)26)9-12-10-17(23)21-15-4-2-1-3-14(12)15/h1-8,10,16H,9H2,(H,21,23)(H,22,24)(H,25,26)	Thermo Finnigan Elite Orbitrap	C19H15ClN2O4	371.0793	Train	Train	Train	Train	Test
ALMADAASYUEHSC	NIST23	CN(C)C1=C(C=C(C=C1)C(=O)O)F	InChI=1S/C9H10FNO2/c1-11(2)8-4-3-6(9(12)13)5-7(8)10/h3-5H,1-2H3,(H,12,13)	Thermo Finnigan Elite Orbitrap	C9H10FNO2	184.0768	Train	Train	Train	Test	Train
ALMBOXQFPLQVLF	NIST23	CC1=CC(=NC(=N1)SC)Cl	InChI=1S/C6H7ClN2S/c1-4-3-5(7)9-6(8-4)10-2/h3H,1-2H3	Orbitrap Fusion Lumos	C6H7ClN2S	175.0091	Test	Train	Train	Train	Train
ALMOQPWOZJNGSD	NIST23	C1CN(CCN1)C(=O)CC2=CC(=CC=C2)F	InChI=1S/C12H15FN2O/c13-11-3-1-2-10(8-11)9-12(16)15-6-4-14-5-7-15/h1-3,8,14H,4-7,9H2	Thermo Finnigan Elite Orbitrap	C12H15FN2O	223.1241	Train	Train	Test	Train	Train
ALMUAEYFHNUOHB	NIST23	CCCCCCC1=C(C(=O)N(C1=O)C(CO)C(=O)O)C	InChI=1S/C14H21NO5/c1-3-4-5-6-7-10-9(2)12(17)15(13(10)18)11(8-16)14(19)20/h11,16H,3-8H2,1-2H3,(H,19,20)	Thermo Finnigan Elite Orbitrap	C14H21NO5	284.1492	Train	Train	Test	Train	Train
ALMWMIGMSWPOKU	NIST23	CN1C=NN=C1SC2C(C3=CC=CC4=C3C2=CC=C4)NS(=O)(=O)C	InChI=1S/C16H16N4O2S2/c1-20-9-17-18-16(20)23-15-12-8-4-6-10-5-3-7-11(13(10)12)14(15)19-24(2,21)22/h3-9,14-15,19H,1-2H3	Orbitrap Fusion Lumos	C16H16N4O2S2	361.0787	Train	Train	Train	Train	Test
ALNNWLSGANVQOZ	NIST23	CCC1C(=C(NC(=C1C(=O)OC(C)(C)C)C)C)C(=O)OC(C)(C)C	InChI=1S/C19H31NO4/c1-10-13-14(16(21)23-18(4,5)6)11(2)20-12(3)15(13)17(22)24-19(7,8)9/h13,20H,10H2,1-9H3	Orbitrap Fusion Lumos	C19H31NO4	338.2326	Test	Train	Train	Train	Train
ALNWQAFPXMGLTJ	NIST23	CC(=O)NC1=CC=CC2=C1C=C(C=C2)O	InChI=1S/C12H11NO2/c1-8(14)13-12-4-2-3-9-5-6-10(15)7-11(9)12/h2-7,15H,1H3,(H,13,14)	Thermo Finnigan Elite Orbitrap	C12H11NO2	202.0863	Train	Train	Train	Train	Test
ALOBUEHUHMBRLE	NIST23	CCCCCCCN(CC)CCCC(C1=CC=C(C=C1)NS(=O)(=O)C)O	InChI=1S/C20H36N2O3S/c1-4-6-7-8-9-16-22(5-2)17-10-11-20(23)18-12-14-19(15-13-18)21-26(3,24)25/h12-15,20-21,23H,4-11,16-17H2,1-3H3	Thermo Finnigan Elite Orbitrap	C20H36N2O3S	385.2519	Train	Train	Test	Train	Train
ALODLZLCVTUQQF	NIST23	C1=CC2=NC(=C(N2C=C1Cl)F)C(=O)O	InChI=1S/C8H4ClFN2O2/c9-4-1-2-5-11-6(8(13)14)7(10)12(5)3-4/h1-3H,(H,13,14)	Orbitrap Fusion Lumos	C8H4ClFN2O2	215.0018	Train	Test	Train	Train	Train
ALOHKXVQDVMENU	NIST23	COC1=NC=CC2=C1C(=CN2)Br	InChI=1S/C8H7BrN2O/c1-12-8-7-5(9)4-11-6(7)2-3-10-8/h2-4,11H,1H3	Orbitrap Fusion Lumos	C8H7BrN2O	226.9815	Test	Train	Train	Train	Train
ALOUJTMBQPLONP	NIST23	C1=CC(=CC(=C1)I)NC(=O)CC#N	InChI=1S/C9H7IN2O/c10-7-2-1-3-8(6-7)12-9(13)4-5-11/h1-3,6H,4H2,(H,12,13)	Thermo Finnigan Elite Orbitrap	C9H7IN2O	286.9676	Train	Train	Train	Train	Test
ALOUNLDAKADEEB	NIST23	COC(=O)CCCCCCCCC(=O)OC	InChI=1S/C12H22O4/c1-15-11(13)9-7-5-3-4-6-8-10-12(14)16-2/h3-10H2,1-2H3	Thermo Finnigan Elite Orbitrap	C12H22O4	231.1591	Test	Train	Train	Train	Train
ALPABHREUMPPOX	NIST23	COC1=CC(=CC(=C1O)OC)C(=S)N2CCOCC2	InChI=1S/C13H17NO4S/c1-16-10-7-9(8-11(17-2)12(10)15)13(19)14-3-5-18-6-4-14/h7-8,15H,3-6H2,1-2H3	Thermo Finnigan Elite Orbitrap	C13H17NO4S	284.0951	Train	Train	Train	Test	Train
ALQFAGFPQCBPED	NIST23	C1=CC=C2C(=C1)C=CC=C2C(=O)C3=CN(C4=CC=CC=C43)CCCCCF	InChI=1S/C24H22FNO/c25-15-6-1-7-16-26-17-22(20-12-4-5-14-23(20)26)24(27)21-13-8-10-18-9-2-3-11-19(18)21/h2-5,8-14,17H,1,6-7,15-16H2	Thermo Finnigan Elite Orbitrap	C24H22FNO	360.1758	Train	Train	Test	Train	Train
ALQKEYVDQYGZDN	NIST23	CC1=C(C(=CC=C1)N)O	InChI=1S/C7H9NO/c1-5-3-2-4-6(8)7(5)9/h2-4,9H,8H2,1H3	Orbitrap Fusion Lumos	C7H9NO	124.0757	Train	Train	Test	Train	Train
ALRDOFWBPAZOCW	NIST23	CCOC(=O)C1=C(C(=C(N1)C)C(=O)C)C	InChI=1S/C11H15NO3/c1-5-15-11(14)10-6(2)9(8(4)13)7(3)12-10/h12H,5H2,1-4H3	Orbitrap Fusion Lumos	C11H15NO3	210.1125	Train	Test	Train	Train	Train
ALSKYCOJJPXPFS	NIST23	CO[C@H]1CC=C2CCN3[C@]2(C1)C4=C(CC3)COC(=O)C4	InChI=1S/C16H21NO3/c1-19-13-3-2-12-5-7-17-6-4-11-10-20-15(18)8-14(11)16(12,17)9-13/h2,13H,3-10H2,1H3/t13-,16-/m0/s1	Thermo Finnigan Elite Orbitrap	C16H21NO3	276.1594	Train	Train	Train	Train	Test
ALSTYHKOOCGGFT	NIST23	CCCCCCCC/C=C\CCCCCCCCO	InChI=1S/C18H36O/c1-2-3-4-5-6-7-8-9-10-11-12-13-14-15-16-17-18-19/h9-10,19H,2-8,11-18H2,1H3/b10-9-	Orbitrap Fusion Lumos	C18H36O	269.2839	Test	Train	Train	Train	Train
ALTLCJHSJMGSLT	NIST23	B(C1=CC(=CC=C1)C(=O)OC)(O)O	InChI=1S/C8H9BO4/c1-13-8(10)6-3-2-4-7(5-6)9(11)12/h2-5,11-12H,1H3	Thermo Finnigan Elite Orbitrap	C8H9BO4	181.06667	Train	Train	Train	Train	Test
ALUOSHHIHVCMCU	NIST23	CC(CCCN1C=C(C2=CC=CC=C21)C(=O)CC3=CC=CC=C3Cl)O	InChI=1S/C21H22ClNO2/c1-15(24)7-6-12-23-14-18(17-9-3-5-11-20(17)23)21(25)13-16-8-2-4-10-19(16)22/h2-5,8-11,14-15,24H,6-7,12-13H2,1H3	Thermo Finnigan Elite Orbitrap	C21H22ClNO2	356.1412	Train	Train	Test	Train	Train
ALUPWDXRUPLLEB	NIST23	CCN1C(=NNC1=S)C(C)OC2=CC(=CC(=C2)C)C	InChI=1S/C14H19N3OS/c1-5-17-13(15-16-14(17)19)11(4)18-12-7-9(2)6-10(3)8-12/h6-8,11H,5H2,1-4H3,(H,16,19)	Thermo Finnigan Elite Orbitrap	C14H19N3OS	278.1322	Train	Train	Test	Train	Train
ALVGBQAQQGTDKU	NIST23	C1=CC(=NC=C1C(F)(F)F)S(=O)(=O)N	InChI=1S/C6H5F3N2O2S/c7-6(8,9)4-1-2-5(11-3-4)14(10,12)13/h1-3H,(H2,10,12,13)	Thermo Finnigan Elite Orbitrap	C6H5F3N2O2S	227.0097	Test	Train	Train	Train	Train
ALVPIMYZTKPQTE	NIST23	CN1[C@@H](C[C@H](C1=O)O)C2=CC(=CN=C2)C(=O)O	InChI=1S/C11H12N2O4/c1-13-8(3-9(14)10(13)15)6-2-7(11(16)17)5-12-4-6/h2,4-5,8-9,14H,3H2,1H3,(H,16,17)/t8-,9+/m0/s1	Thermo Finnigan Elite Orbitrap	C11H12N2O4	237.087	Test	Train	Train	Train	Train
ALVVFZXNRWHKKH	NIST23	CC1=CC=C(C=C1)C(=O)NC2=CC3=C(C=C2)C4=CC=CC=C4C3	InChI=1S/C21H17NO/c1-14-6-8-15(9-7-14)21(23)22-18-10-11-20-17(13-18)12-16-4-2-3-5-19(16)20/h2-11,13H,12H2,1H3,(H,22,23)	Thermo Finnigan Elite Orbitrap	C21H17NO	300.1383	Test	Train	Train	Train	Train
ALWAONRJMCXJOH	NIST23	C1=CC=C(C(=C1)C2=NC3=CC=CC=C3C(=C2)C(=O)O)C(=O)O	InChI=1S/C17H11NO4/c19-16(20)12-7-2-1-5-10(12)15-9-13(17(21)22)11-6-3-4-8-14(11)18-15/h1-9H,(H,19,20)(H,21,22)	Orbitrap Fusion Lumos	C17H11NO4	294.0761	Train	Train	Train	Test	Train
ALWBDOJIWNSQAQ	NIST23	CCOC1=CC=C(C=C1)NC=NC2=CC=C(C=C2)OCC	InChI=1S/C17H20N2O2/c1-3-20-16-9-5-14(6-10-16)18-13-19-15-7-11-17(12-8-15)21-4-2/h5-13H,3-4H2,1-2H3,(H,18,19)	Thermo Finnigan Elite Orbitrap	C17H20N2O2	285.1598	Train	Train	Test	Train	Train
ALWQIHWLNLCNJZ	NIST23	CCCN1C2=NC(=CC(=C2C(=N1)C)C(=O)O)C	InChI=1S/C12H15N3O2/c1-4-5-15-11-10(8(3)14-15)9(12(16)17)6-7(2)13-11/h6H,4-5H2,1-3H3,(H,16,17)	Orbitrap Fusion Lumos	C12H15N3O2	234.1237	Train	Test	Train	Train	Train
ALXIFCUEJWCQQL	NIST23	CCCCCCC[C@H](C)N	InChI=1S/C9H21N/c1-3-4-5-6-7-8-9(2)10/h9H,3-8,10H2,1-2H3/t9-/m0/s1	Thermo Finnigan Elite Orbitrap	C9H21N	144.1747	Test	Train	Train	Train	Train
ALYIISQNHBRYGJ	NIST23	C1=CC=C2C=C(C=CC2=C1)NC(=O)C(Cl)Cl	InChI=1S/C12H9Cl2NO/c13-11(14)12(16)15-10-6-5-8-3-1-2-4-9(8)7-10/h1-7,11H,(H,15,16)	Thermo Finnigan Elite Orbitrap	C12H9Cl2NO	254.0134	Train	Train	Test	Train	Train
ALYKYQFBPPPPMI	NIST23	CN1C(=C(C=N1)C#N)Cl	InChI=1S/C5H4ClN3/c1-9-5(6)4(2-7)3-8-9/h3H,1H3	Orbitrap Fusion Lumos	C5H4ClN3	142.0167	Train	Train	Train	Train	Test
ALYNCZNDIQEVRV	NIST23	C1=CC(=CC=C1C(=O)O)N	InChI=1S/C7H7NO2/c8-6-3-1-5(2-4-6)7(9)10/h1-4H,8H2,(H,9,10)	Thermo Finnigan Elite Orbitrap	C7H7NO2	138.055	Train	Test	Train	Train	Train
ALYWXRHUYNWZDI	NIST23	CC(=O)C(C1=CC=C(C=C1)F)N	InChI=1S/C9H10FNO/c1-6(12)9(11)7-2-4-8(10)5-3-7/h2-5,9H,11H2,1H3	Thermo Finnigan Elite Orbitrap	C9H10FNO	168.0819	Test	Train	Train	Train	Train
ALZBELOYRYTVJO	NIST23	CCCCCN(CCCCC)C(CO)(CO)CO	InChI=1S/C14H31NO3/c1-3-5-7-9-15(10-8-6-4-2)14(11-16,12-17)13-18/h16-18H,3-13H2,1-2H3	Orbitrap Fusion Lumos	C14H31NO3	262.2377	Train	Train	Test	Train	Train
ALZFXLALBQBWQJ	NIST23	CCN(CC)S(=O)(=O)C1=CC=CC(=C1)C(=O)NC2=C(C3=C(S2)CCC3)C#N	InChI=1S/C19H21N3O3S2/c1-3-22(4-2)27(24,25)14-8-5-7-13(11-14)18(23)21-19-16(12-20)15-9-6-10-17(15)26-19/h5,7-8,11H,3-4,6,9-10H2,1-2H3,(H,21,23)	Thermo Finnigan Elite Orbitrap	C19H21N3O3S2	404.1097	Test	Train	Train	Train	Train
ALZOLUNSQWINIR	NIST23	CC1=CC2=C(C(=C(C=C2)Cl)C(=O)O)N=C1	InChI=1S/C11H8ClNO2/c1-6-4-7-2-3-8(12)9(11(14)15)10(7)13-5-6/h2-5H,1H3,(H,14,15)	Thermo Finnigan Elite Orbitrap	C11H8ClNO2	222.0316	Train	Test	Train	Train	Train
ALZSCKYYEUSOFK	NIST23	C1=CC=C2C(=C1)N=C(S2)S(=O)(=O)CC(=O)O	InChI=1S/C9H7NO4S2/c11-8(12)5-16(13,14)9-10-6-3-1-2-4-7(6)15-9/h1-4H,5H2,(H,11,12)	Thermo Finnigan Elite Orbitrap	C9H7NO4S2	257.9889	Test	Train	Train	Train	Train
ALZUZJDASXBUEH	NIST23	CCOC(=O)C1=C(SC=C1C2=CC=C(C=C2)C3CCCCC3)N	InChI=1S/C19H23NO2S/c1-2-22-19(21)17-16(12-23-18(17)20)15-10-8-14(9-11-15)13-6-4-3-5-7-13/h8-13H,2-7,20H2,1H3	Thermo Finnigan Elite Orbitrap	C19H23NO2S	330.1522	Train	Train	Train	Test	Train
ALZVPLKYDKJKQU	NIST23	C[C@@H](C(=O)N[C@H](CC1=CC=C(C=C1)O)C(=O)O)N	InChI=1S/C12H16N2O4/c1-7(13)11(16)14-10(12(17)18)6-8-2-4-9(15)5-3-8/h2-5,7,10,15H,6,13H2,1H3,(H,14,16)(H,17,18)/t7-,10+/m0/s1	Thermo Finnigan Elite Orbitrap	C12H16N2O4	253.1183	Train	Test	Train	Train	Train
AMAPEXTUMXQULJ	NIST23	C[N+]1(CC[C@]23[C@@H]4[C@H]1CC5=C2C(=C(C=C5)O)O[C@H]3[C@H](C=C4)O)[O-]	InChI=1S/C17H19NO4/c1-18(21)7-6-17-10-3-5-13(20)16(17)22-15-12(19)4-2-9(14(15)17)8-11(10)18/h2-5,10-11,13,16,19-20H,6-8H2,1H3/t10-,11+,13-,16-,17-,18?/m0/s1	Thermo Finnigan Elite Orbitrap	C17H19NO4	302.1387	Train	Train	Train	Test	Train
AMBDHXBXGARDLW	NIST23	CC(C)C(C(=O)O)NC(=O)C(C(C)C)O	InChI=1S/C10H19NO4/c1-5(2)7(10(14)15)11-9(13)8(12)6(3)4/h5-8,12H,1-4H3,(H,11,13)(H,14,15)	Thermo Finnigan Elite Orbitrap	C10H19NO4	218.1387	Train	Train	Train	Test	Train
AMBQHHVBBHTQBF	NIST23	CC1C(CC2C1[C@@H](OC=C2C(=O)OC)O[C@H]3[C@@H]([C@H]([C@@H]([C@H](O3)CO)O)O)O)O	InChI=1S/C17H26O10/c1-6-9(19)3-7-8(15(23)24-2)5-25-16(11(6)7)27-17-14(22)13(21)12(20)10(4-18)26-17/h5-7,9-14,16-22H,3-4H2,1-2H3/t6?,7?,9?,10-,11?,12-,13+,14-,16+,17+/m1/s1	Orbitrap Fusion Lumos	C17H26O10	391.1599	Train	Train	Test	Train	Train
AMCICDDTKARWJB	NIST23	C1=CC(=NC=C1CN)Br	InChI=1S/C6H7BrN2/c7-6-2-1-5(3-8)4-9-6/h1-2,4H,3,8H2	Thermo Finnigan Elite Orbitrap	C6H7BrN2	186.9865	Train	Train	Train	Test	Train
AMCOCUDBDKVWRZ	NIST23	C1=CC=C(C(=C1)O)OCCO	InChI=1S/C8H10O3/c9-5-6-11-8-4-2-1-3-7(8)10/h1-4,9-10H,5-6H2	Thermo Finnigan Elite Orbitrap	C8H10O3	155.0703	Train	Test	Train	Train	Train
AMCPOEOUXQWESI	NIST23	CCCCCN1C=C(C2=CC=CC=C21)C(=O)CC3=CC=CC=C3	InChI=1S/C21H23NO/c1-2-3-9-14-22-16-19(18-12-7-8-13-20(18)22)21(23)15-17-10-5-4-6-11-17/h4-8,10-13,16H,2-3,9,14-15H2,1H3	Thermo Finnigan Elite Orbitrap	C21H23NO	306.1852	Train	Test	Train	Train	Train
AMCTYGGTIWUNMF	NIST23	C1CCCCC(=O)OCCCCOC(=O)CCC1	InChI=1S/C14H24O4/c15-13-9-5-3-1-2-4-6-10-14(16)18-12-8-7-11-17-13/h1-12H2	Orbitrap Fusion Lumos	C14H24O4	257.1747	Train	Test	Train	Train	Train
AMEKQAFGQBKLKX	NIST23	CC1=C(S(=O)(=O)CCO1)C(=O)NC2=CC=CC=C2	InChI=1S/C12H13NO4S/c1-9-11(18(15,16)8-7-17-9)12(14)13-10-5-3-2-4-6-10/h2-6H,7-8H2,1H3,(H,13,14)	Thermo Finnigan Elite Orbitrap	C12H13NO4S	268.0638	Train	Test	Train	Train	Train
AMEOKRGVIFDWLE	NIST23	CC1=CC=C(C=C1)N2C(=NNC2=S)C	InChI=1S/C10H11N3S/c1-7-3-5-9(6-4-7)13-8(2)11-12-10(13)14/h3-6H,1-2H3,(H,12,14)	Thermo Finnigan Elite Orbitrap	C10H11N3S	206.0746	Train	Train	Test	Train	Train
AMEWZCMTSIONOX	NIST23	C1CNCCC1CCC2=CC(=NC3=CC=CC=C32)C4=CC=CC=C4	InChI=1S/C22H24N2/c1-2-6-18(7-3-1)22-16-19(11-10-17-12-14-23-15-13-17)20-8-4-5-9-21(20)24-22/h1-9,16-17,23H,10-15H2	Thermo Finnigan Elite Orbitrap	C22H24N2	317.2012	Train	Train	Train	Test	Train
AMFGTOFWMRQMEM	NIST23	CCOP(=S)(OCC)OC1=NN(C=N1)C2=CC=CC=C2	InChI=1S/C12H16N3O3PS/c1-3-16-19(20,17-4-2)18-12-13-10-15(14-12)11-8-6-5-7-9-11/h5-10H,3-4H2,1-2H3	Thermo Finnigan Elite Orbitrap	C12H16N3O3PS	314.0723	Train	Test	Train	Train	Train
AMFHCPNKSNMCGD	NIST23	C1=CC=NC(=C1)C2=NN=C(C=C2)Cl	InChI=1S/C9H6ClN3/c10-9-5-4-8(12-13-9)7-3-1-2-6-11-7/h1-6H	Orbitrap Fusion Lumos	C9H6ClN3	192.0323	Train	Test	Train	Train	Train
AMFQVMBTZNGVDU	NIST23	CC(CNCC1=CC=CC=C1)C(=O)OC	InChI=1S/C12H17NO2/c1-10(12(14)15-2)8-13-9-11-6-4-3-5-7-11/h3-7,10,13H,8-9H2,1-2H3	Thermo Finnigan Elite Orbitrap	C12H17NO2	208.1332	Train	Train	Train	Test	Train
AMGKHLVPQHMHGQ	NIST23	CS(=O)(=O)C1=CC=C(C=C1)[C@H]([C@@H](COC(=O)CN)NC(=O)C(Cl)Cl)O	InChI=1S/C14H18Cl2N2O6S/c1-25(22,23)9-4-2-8(3-5-9)12(20)10(7-24-11(19)6-17)18-14(21)13(15)16/h2-5,10,12-13,20H,6-7,17H2,1H3,(H,18,21)/t10-,12-/m1/s1	Orbitrap Fusion Lumos	C14H18Cl2N2O6S	413.0335	Test	Train	Train	Train	Train
AMHDHUVBOKXALL	NIST23	CN1C(=O)NN=C1OC	InChI=1S/C4H7N3O2/c1-7-3(8)5-6-4(7)9-2/h1-2H3,(H,5,8)	Thermo Finnigan Elite Orbitrap	C4H7N3O2	130.0611	Train	Test	Train	Train	Train
AMHZIUVRYRVYBA	NIST23	C1CN(C(=N1)N)CC(=O)O	InChI=1S/C5H9N3O2/c6-5-7-1-2-8(5)3-4(9)10/h1-3H2,(H2,6,7)(H,9,10)	Thermo Finnigan Elite Orbitrap	C5H9N3O2	144.0768	Test	Train	Train	Train	Train
AMIDUPFSOUCLQB	NIST23	C1=CC=C2C(=C1)C(=O)C3=CC(=C(C(=C3C2=O)O)CO)O	InChI=1S/C15H10O5/c16-6-10-11(17)5-9-12(15(10)20)14(19)8-4-2-1-3-7(8)13(9)18/h1-5,16-17,20H,6H2	Thermo Finnigan Elite Orbitrap	C15H10O5	271.0601	Test	Train	Train	Train	Train
AMJMHZXMMFYORT	NIST23	CCCCCC(CC)OC(=O)C1=CC=CC=C1C(=O)OCC2=CC=CC=C2	InChI=1S/C23H28O4/c1-3-5-7-14-19(4-2)27-23(25)21-16-11-10-15-20(21)22(24)26-17-18-12-8-6-9-13-18/h6,8-13,15-16,19H,3-5,7,14,17H2,1-2H3	Thermo Finnigan Elite Orbitrap	C23H28O4	369.206	Train	Train	Train	Test	Train
AMJPEVIUIHAAOF	NIST23	C1=CC=C2C(=C1)C(=CC(=N2)C3=CC=NC=C3)C(=O)NN	InChI=1S/C15H12N4O/c16-19-15(20)12-9-14(10-5-7-17-8-6-10)18-13-4-2-1-3-11(12)13/h1-9H,16H2,(H,19,20)	Thermo Finnigan Elite Orbitrap	C15H12N4O	265.1084	Train	Train	Train	Train	Test
AMJVXOOGGBPVCZ	NIST23	C1=CC2=C(C=C1Br)C(=NN2)C(=O)O	InChI=1S/C8H5BrN2O2/c9-4-1-2-6-5(3-4)7(8(12)13)11-10-6/h1-3H,(H,10,11)(H,12,13)	Thermo Finnigan Elite Orbitrap	C8H5BrN2O2	240.9607	Test	Train	Train	Train	Train
AMJWROHRKLMFBB	NIST23	C1=CC=C(C=C1)NS(=O)(=O)CCN	InChI=1S/C8H12N2O2S/c9-6-7-13(11,12)10-8-4-2-1-3-5-8/h1-5,10H,6-7,9H2	Thermo Finnigan Elite Orbitrap	C8H12N2O2S	201.0692	Test	Train	Train	Train	Train
AMKKJOJODSUMDI	NIST23	C1CNCC12CC2(F)F	InChI=1S/C6H9F2N/c7-6(8)3-5(6)1-2-9-4-5/h9H,1-4H2	Orbitrap Fusion Lumos	C6H9F2N	134.0776	Test	Train	Train	Train	Train
AMKYESDOVDKZKV	NIST23	CC1=CC(=CC(=C1C(=O)O)O)O	InChI=1S/C8H8O4/c1-4-2-5(9)3-6(10)7(4)8(11)12/h2-3,9-10H,1H3,(H,11,12)	Thermo Finnigan Elite Orbitrap	C8H8O4	169.0495	Train	Train	Train	Test	Train
AMLAKWGYWRCQAT	NIST23	CCCCC(CC)C1=NN=C(S1)N	InChI=1S/C9H17N3S/c1-3-5-6-7(4-2)8-11-12-9(10)13-8/h7H,3-6H2,1-2H3,(H2,10,12)	Orbitrap Fusion Lumos	C9H17N3S	200.1216	Train	Test	Train	Train	Train
AMMJNLFFBNGTJU	NIST23	C1=CC(=C(C=C1NC(=O)CCl)C(=O)O)Cl	InChI=1S/C9H7Cl2NO3/c10-4-8(13)12-5-1-2-7(11)6(3-5)9(14)15/h1-3H,4H2,(H,12,13)(H,14,15)	Thermo Finnigan Elite Orbitrap	C9H7Cl2NO3	247.9876	Train	Train	Train	Train	Test
AMMQDORRHGZHBU	NIST23	C1=CC=C(C=C1)C2=C(C(=O)N(C(=C2C#N)N)N)C#N	InChI=1S/C13H9N5O/c14-6-9-11(8-4-2-1-3-5-8)10(7-15)13(19)18(17)12(9)16/h1-5H,16-17H2	Thermo Finnigan Elite Orbitrap	C13H9N5O	252.088	Train	Train	Test	Train	Train
AMOGMTLMADGEOQ	NIST23	C[C@@H]1C(=O)O[C@@H]2[C@]1(C34C(=O)O[C@H]5C3([C@H]2O)C6([C@@H]([C@H]5O)C(C)(C)C)[C@H](C(=O)O[C@H]6O4)O)O	InChI=1S/C20H24O11/c1-5-12(24)28-11-8(22)18-10-6(21)7(16(2,3)4)17(18)9(23)13(25)30-15(17)31-20(18,14(26)29-10)19(5,11)27/h5-11,15,21-23,27H,1-4H3/t5-,6-,7+,8+,9+,10-,11+,15+,17?,18?,19-,20?/m1/s1	Orbitrap Fusion Lumos	C20H24O11	441.1391	Train	Train	Train	Test	Train
AMOJSCPRAQMBCM	NIST23	C=CCNC(=S)NC1=NC=NN1	InChI=1S/C6H9N5S/c1-2-3-7-6(12)10-5-8-4-9-11-5/h2,4H,1,3H2,(H3,7,8,9,10,11,12)	Thermo Finnigan Elite Orbitrap	C6H9N5S	184.0651	Train	Train	Train	Train	Test
AMOOOGWPTQZZHI	NIST23	CC1=CC=C(C=C1)C(=O)NC2=CC3=C(C=C2)N(C(=N3)CCNC(=O)C4=CC=CO4)C	InChI=1S/C23H22N4O3/c1-15-5-7-16(8-6-15)22(28)25-17-9-10-19-18(14-17)26-21(27(19)2)11-12-24-23(29)20-4-3-13-30-20/h3-10,13-14H,11-12H2,1-2H3,(H,24,29)(H,25,28)	Thermo Finnigan Elite Orbitrap	C23H22N4O3	403.1765	Train	Train	Train	Test	Train
AMOUVOLDCHVMBJ	NIST23	C1CCN(C1)C(=O)C2CCCNC2	InChI=1S/C10H18N2O/c13-10(12-6-1-2-7-12)9-4-3-5-11-8-9/h9,11H,1-8H2	Orbitrap Fusion Lumos	C10H18N2O	183.1492	Train	Train	Train	Test	Train
AMPCGOAFZFKBGH	NIST23	CN=C1C=CC(=C(C2=CC=C(C=C2)N(C)C)C3=CC=C(C=C3)N(C)C)C=C1	InChI=1S/C24H27N3/c1-25-21-12-6-18(7-13-21)24(19-8-14-22(15-9-19)26(2)3)20-10-16-23(17-11-20)27(4)5/h6-17H,1-5H3	Thermo Finnigan Elite Orbitrap	C24H27N3	358.2278	Train	Train	Train	Test	Train
AMQGWGSNHQLIJT	NIST23	CC(C)(C)NS(=O)(=O)C1=CC=CC=C1Br	InChI=1S/C10H14BrNO2S/c1-10(2,3)12-15(13,14)9-7-5-4-6-8(9)11/h4-7,12H,1-3H3	Orbitrap Fusion Lumos	C10H14BrNO2S	292.0001	Train	Test	Train	Train	Train
AMQHNJUMJKWREE	NIST23	CN(C)C1=C(C=C(C=C1)N)Cl	InChI=1S/C8H11ClN2/c1-11(2)8-4-3-6(10)5-7(8)9/h3-5H,10H2,1-2H3	Orbitrap Fusion Lumos	C8H11ClN2	171.0684	Train	Train	Test	Train	Train
AMQKCOCKRZUDKQ	NIST23	C1=CC=C(C=C1)C(=O)CC2=CC=CC=C2Cl	InChI=1S/C14H11ClO/c15-13-9-5-4-8-12(13)10-14(16)11-6-2-1-3-7-11/h1-9H,10H2	Orbitrap Fusion Lumos	C14H11ClO	231.0571	Train	Train	Train	Test	Train
AMQMKQXMOAQMSJ	NIST23	COC1=CC2=C(C=C1)N=C(C=C2C(=O)O)C3=CC=CC=C3	InChI=1S/C17H13NO3/c1-21-12-7-8-15-13(9-12)14(17(19)20)10-16(18-15)11-5-3-2-4-6-11/h2-10H,1H3,(H,19,20)	Orbitrap Fusion Lumos	C17H13NO3	280.0968	Test	Train	Train	Train	Train
AMQQWFLSHDKPPI	NIST23	CC(=O)CCSC1=CC=CC=C1	InChI=1S/C10H12OS/c1-9(11)7-8-12-10-5-3-2-4-6-10/h2-6H,7-8H2,1H3	Orbitrap Fusion Lumos	C10H12OS	181.0682	Test	Train	Train	Train	Train
AMQSYJCKXPUEDR	NIST23	C1=CC2=C(C=CC(=O)O2)C=C1Cl	InChI=1S/C9H5ClO2/c10-7-2-3-8-6(5-7)1-4-9(11)12-8/h1-5H	Orbitrap Fusion Lumos	C9H5ClO2	181.0051	Train	Train	Train	Train	Test
AMQWCRVZVZQYQV	NIST23	CC(=O)NS(=NC(=O)C)C1=CC=C(C=C1)[N+](=O)[O-]	InChI=1S/C10H11N3O4S/c1-7(14)11-18(12-8(2)15)10-5-3-9(4-6-10)13(16)17/h3-6H,1-2H3,(H,11,12,14,15)	Thermo Finnigan Elite Orbitrap	C10H11N3O4S	270.0543	Train	Test	Train	Train	Train
AMRQXHFXNZFDCH	NIST23	CCNC(=O)C(C)OC(=O)NC1=CC=CC=C1	InChI=1S/C12H16N2O3/c1-3-13-11(15)9(2)17-12(16)14-10-7-5-4-6-8-10/h4-9H,3H2,1-2H3,(H,13,15)(H,14,16)	Thermo Finnigan Elite Orbitrap	C12H16N2O3	237.1234	Train	Train	Train	Test	Train
AMSOPBXQXSAAAC	NIST23	C[C@@]12[C@](C[C@@H](O1)N3C4=CC=CC=C4C5=C6C(=C7C8=CC=CC=C8N2C7=C53)CNC6=O)(C(=O)O)O	InChI=1S/C26H19N3O5/c1-25-26(33,24(31)32)10-17(34-25)28-15-8-4-2-6-12(15)19-20-14(11-27-23(20)30)18-13-7-3-5-9-16(13)29(25)22(18)21(19)28/h2-9,17,33H,10-11H2,1H3,(H,27,30)(H,31,32)/t17-,25+,26+/m1/s1	Thermo Finnigan Elite Orbitrap	C26H19N3O5	454.1397	Train	Test	Train	Train	Train
AMSPWOYQQAWRRM	NIST23	CC1=CC(=C(C(=C1C(=O)C2=C(C=CC(=C2C)Br)OC)OC)OC)OC	InChI=1S/C19H21BrO5/c1-10-9-14(23-4)18(24-5)19(25-6)15(10)17(21)16-11(2)12(20)7-8-13(16)22-3/h7-9H,1-6H3	Thermo Finnigan Elite Orbitrap	C19H21BrO5	409.0645	Train	Train	Train	Test	Train
AMSXTZUCNOKUEN	NIST23	C1CCC(CC1)(C2=CC(=CC=C2)O)N3CCCCC3	InChI=1S/C17H25NO/c19-16-9-7-8-15(14-16)17(10-3-1-4-11-17)18-12-5-2-6-13-18/h7-9,14,19H,1-6,10-13H2	Thermo Finnigan Elite Orbitrap	C17H25NO	260.2009	Train	Train	Test	Train	Train
AMUGGVOYKJDIQP	NIST23	CCOC1=CC=C(C=C1)NC(=O)NC2=CC=CC=C2	InChI=1S/C15H16N2O2/c1-2-19-14-10-8-13(9-11-14)17-15(18)16-12-6-4-3-5-7-12/h3-11H,2H2,1H3,(H2,16,17,18)	Thermo Finnigan Elite Orbitrap	C15H16N2O2	257.1285	Train	Train	Test	Train	Train
AMVBLUKTOOTWMN	NIST23	CC1=C(C(NC(=O)N1)C2=CC=CO2)C(=O)OC(C)C	InChI=1S/C13H16N2O4/c1-7(2)19-12(16)10-8(3)14-13(17)15-11(10)9-5-4-6-18-9/h4-7,11H,1-3H3,(H2,14,15,17)	Thermo Finnigan Elite Orbitrap	C13H16N2O4	265.1183	Test	Train	Train	Train	Train
AMVYOVYGIJXTQB	NIST23	CN(C)C(=O)NC1=CC=C(C=C1)OC2=CC=C(C=C2)OC	InChI=1S/C16H18N2O3/c1-18(2)16(19)17-12-4-6-14(7-5-12)21-15-10-8-13(20-3)9-11-15/h4-11H,1-3H3,(H,17,19)	Thermo Finnigan Elite Orbitrap	C16H18N2O3	287.139	Train	Test	Train	Train	Train
AMWIMQLEHJSRIR	NIST23	CCOC(=O)C1=CN2C=C(SC2=N1)Br	InChI=1S/C8H7BrN2O2S/c1-2-13-7(12)5-3-11-4-6(9)14-8(11)10-5/h3-4H,2H2,1H3	Thermo Finnigan Elite Orbitrap	C8H7BrN2O2S	274.9484	Train	Test	Train	Train	Train
AMXFGLZWKBYNGE	NIST23	C1C2=C(CN1)C(=CC=C2)Br	InChI=1S/C8H8BrN/c9-8-3-1-2-6-4-10-5-7(6)8/h1-3,10H,4-5H2	Orbitrap Fusion Lumos	C8H8BrN	197.9913	Train	Train	Train	Test	Train
AMXIJIKPVABXMI	NIST23	CC1=C(C(=O)NC(=O)N1)NC(=O)C2=CC=CC=C2	InChI=1S/C12H11N3O3/c1-7-9(11(17)15-12(18)13-7)14-10(16)8-5-3-2-4-6-8/h2-6H,1H3,(H,14,16)(H2,13,15,17,18)	Thermo Finnigan Elite Orbitrap	C12H11N3O3	246.0873	Test	Train	Train	Train	Train
AMXKVIWWXBYXRS	NIST23	C1CS(=O)(=O)CC1O	InChI=1S/C4H8O3S/c5-4-1-2-8(6,7)3-4/h4-5H,1-3H2	Thermo Finnigan Elite Orbitrap	C4H8O3S	137.0267	Train	Test	Train	Train	Train
AMXUJIHSMANWDW	NIST23	C1=CC=C2C(=C1)C(C3=CC=CC=C32)COC(=O)N[C@@H](CC4=CC=C(C=C4)OP(=O)(O)O)C(=O)O	InChI=1S/C24H22NO8P/c26-23(27)22(13-15-9-11-16(12-10-15)33-34(29,30)31)25-24(28)32-14-21-19-7-3-1-5-17(19)18-6-2-4-8-20(18)21/h1-12,21-22H,13-14H2,(H,25,28)(H,26,27)(H2,29,30,31)/t22-/m0/s1	Thermo Finnigan Elite Orbitrap	C24H22NO8P	484.1156	Train	Train	Train	Train	Test
AMYLVBJMISUQDV	NIST23	CC1=NNC(=S)N1CC=C	InChI=1S/C6H9N3S/c1-3-4-9-5(2)7-8-6(9)10/h3H,1,4H2,2H3,(H,8,10)	Thermo Finnigan Elite Orbitrap	C6H9N3S	156.059	Train	Train	Test	Train	Train
AMZJFZSJTCDTSK	NIST23	CC1=C(SC=C1)C2C(=C(NC(=O)N2)C)C(=O)OC(C)C	InChI=1S/C14H18N2O3S/c1-7(2)19-13(17)10-9(4)15-14(18)16-11(10)12-8(3)5-6-20-12/h5-7,11H,1-4H3,(H2,15,16,18)	Orbitrap Fusion Lumos	C14H18N2O3S	295.1111	Test	Train	Train	Train	Train
AMZQOYAZUMRSPX	NIST23	C1=CC=C(C(=C1)C2=NOC(=N2)CN)Cl	InChI=1S/C9H8ClN3O/c10-7-4-2-1-3-6(7)9-12-8(5-11)14-13-9/h1-4H,5,11H2	Orbitrap Fusion Lumos	C9H8ClN3O	210.0429	Train	Train	Test	Train	Train
AMZYBOJPLHNYJD	NIST23	C1CNCCC1OC2=NC=C(C=C2)Cl	InChI=1S/C10H13ClN2O/c11-8-1-2-10(13-7-8)14-9-3-5-12-6-4-9/h1-2,7,9,12H,3-6H2	Thermo Finnigan Elite Orbitrap	C10H13ClN2O	213.0789	Train	Train	Train	Test	Train
ANAKGDXHTHSQBX	NIST23	C1CC2=C(C=CC=C2NC1)C(F)(F)F	InChI=1S/C10H10F3N/c11-10(12,13)8-4-1-5-9-7(8)3-2-6-14-9/h1,4-5,14H,2-3,6H2	Orbitrap Fusion Lumos	C10H10F3N	202.0838	Train	Train	Train	Test	Train
ANATVRZRQDTQDO	NIST23	C(CCl)NC(=O)OCC(F)(F)F	InChI=1S/C5H7ClF3NO2/c6-1-2-10-4(11)12-3-5(7,8)9/h1-3H2,(H,10,11)	Orbitrap Fusion Lumos	C5H7ClF3NO2	206.019	Test	Train	Train	Train	Train
ANCMUMYWPOMTIR	NIST23	COC1=C(C=C(C=C1)C=C(C#N)C#N)O	InChI=1S/C11H8N2O2/c1-15-11-3-2-8(5-10(11)14)4-9(6-12)7-13/h2-5,14H,1H3	Thermo Finnigan Elite Orbitrap	C11H8N2O2	201.0659	Train	Test	Train	Train	Train
ANDGYYJMMCTBPP	NIST23	CCOC1=CC=C(C=C1)NC(=O)C2=CC3=C(N2C)C4=CC=CC=C4N(C3=O)C	InChI=1S/C22H21N3O3/c1-4-28-15-11-9-14(10-12-15)23-21(26)19-13-17-20(24(19)2)16-7-5-6-8-18(16)25(3)22(17)27/h5-13H,4H2,1-3H3,(H,23,26)	Thermo Finnigan Elite Orbitrap	C22H21N3O3	376.1656	Train	Train	Train	Test	Train
ANDSPBYXYYUUMJ	NIST23	CC1=CC(=CC=C1)NC(=O)COC2=CC=C(C=C2)[N+](=O)[O-]	InChI=1S/C15H14N2O4/c1-11-3-2-4-12(9-11)16-15(18)10-21-14-7-5-13(6-8-14)17(19)20/h2-9H,10H2,1H3,(H,16,18)	Orbitrap Fusion Lumos	C15H14N2O4	287.1026	Train	Train	Train	Train	Test
ANEMDFCFHXKSHF	NIST23	CCCCC(=O)N1CCNCC1	InChI=1S/C9H18N2O/c1-2-3-4-9(12)11-7-5-10-6-8-11/h10H,2-8H2,1H3	Thermo Finnigan Elite Orbitrap	C9H18N2O	171.1492	Train	Train	Test	Train	Train
ANFXSJDPGZAMEP	NIST23	CC1=C(SC(=N1)NC(=O)C(C)C)C(=O)C	InChI=1S/C10H14N2O2S/c1-5(2)9(14)12-10-11-6(3)8(15-10)7(4)13/h5H,1-4H3,(H,11,12,14)	Thermo Finnigan Elite Orbitrap	C10H14N2O2S	227.0849	Train	Train	Train	Train	Test
ANGPUOTYQQFHKN	NIST23	CC(=O)OC1=C(C=C2C(=C1)C(=NC=N2)NC3=CC(=C(C=C3)F)Cl)OC	InChI=1S/C17H13ClFN3O3/c1-9(23)25-16-6-11-14(7-15(16)24-2)20-8-21-17(11)22-10-3-4-13(19)12(18)5-10/h3-8H,1-2H3,(H,20,21,22)	Orbitrap Fusion Lumos	C17H13ClFN3O3	362.0702	Test	Train	Train	Train	Train
ANGRSSWNBDJESO	NIST23	C1=CNC2=CC(=C(C=C21)F)Cl	InChI=1S/C8H5ClFN/c9-6-4-8-5(1-2-11-8)3-7(6)10/h1-4,11H	Thermo Finnigan Elite Orbitrap	C8H5ClFN	170.0167	Test	Train	Train	Train	Train
ANGUXJDGJCHGOG	NIST23	CC1=NC2=C(C=C1)C(=CC=C2)N3CCN(CC3)CCC4=CC(=CC=C4)N5CCNC5=O	InChI=1S/C25H29N5O/c1-19-8-9-22-23(27-19)6-3-7-24(22)29-16-14-28(15-17-29)12-10-20-4-2-5-21(18-20)30-13-11-26-25(30)31/h2-9,18H,10-17H2,1H3,(H,26,31)	Thermo Finnigan Elite Orbitrap	C25H29N5O	416.2445	Train	Train	Test	Train	Train
ANGVLMVJJZIJFZ	NIST23	CCCN1C(=NNC1=S)C2=CC=CC=C2	InChI=1S/C11H13N3S/c1-2-8-14-10(12-13-11(14)15)9-6-4-3-5-7-9/h3-7H,2,8H2,1H3,(H,13,15)	Thermo Finnigan Elite Orbitrap	C11H13N3S	220.0903	Train	Train	Train	Train	Test
ANHAWMLUXSUVCU	NIST23	CC1=CC(=NC(=N1)N=C(N)NC2=CC=C(C=C2)Cl)C	InChI=1S/C13H14ClN5/c1-8-7-9(2)17-13(16-8)19-12(15)18-11-5-3-10(14)4-6-11/h3-7H,1-2H3,(H3,15,16,17,18,19)	Orbitrap Fusion Lumos	C13H14ClN5	276.101	Train	Train	Train	Test	Train
ANHFSWPHLAPWBN	NIST23	C1=CC=C(C=C1)C2=CC(=O)OC3=C2C=C(C(=C3)O)CCC(=O)O	InChI=1S/C18H14O5/c19-15-10-16-14(8-12(15)6-7-17(20)21)13(9-18(22)23-16)11-4-2-1-3-5-11/h1-5,8-10,19H,6-7H2,(H,20,21)	Orbitrap Fusion Lumos	C18H14O5	311.0914	Test	Train	Train	Train	Train
ANHNVGOEKUWHGJ	NIST23	C1=CC(=CC=C1C2=CN=C(N2)N)F	InChI=1S/C9H8FN3/c10-7-3-1-6(2-4-7)8-5-12-9(11)13-8/h1-5H,(H3,11,12,13)	Thermo Finnigan Elite Orbitrap	C9H8FN3	178.0775	Train	Train	Train	Train	Test
ANHWSKCBERYBNG	NIST23	CC1=CC=C(C=C1)S(=O)(=O)C(CC(=O)C2=CC=CC=C2)C3=CC=C(C=C3)OC	InChI=1S/C23H22O4S/c1-17-8-14-21(15-9-17)28(25,26)23(19-10-12-20(27-2)13-11-19)16-22(24)18-6-4-3-5-7-18/h3-15,23H,16H2,1-2H3	Thermo Finnigan Elite Orbitrap	C23H22O4S	395.1312	Train	Train	Test	Train	Train
ANIAFEJRWQDKDV	NIST23	C1C2CC3CC1CC(C2)(C3)P(CC4=CC=CC=C4)C56CC7CC(C5)CC(C7)C6	InChI=1S/C27H37P/c1-2-4-19(5-3-1)18-28(26-12-20-6-21(13-26)8-22(7-20)14-26)27-15-23-9-24(16-27)11-25(10-23)17-27/h1-5,20-25H,6-18H2	Thermo Finnigan Elite Orbitrap	C27H37P	393.2706	Test	Train	Train	Train	Train
ANIAQSUBRGXWLS	NIST23	CCOP(=S)(CC)OC1=CC(=C(C=C1Cl)Cl)Cl	InChI=1S/C10H12Cl3O2PS/c1-3-14-16(17,4-2)15-10-6-8(12)7(11)5-9(10)13/h5-6H,3-4H2,1-2H3	Thermo Finnigan Elite Orbitrap	C10H12Cl3O2PS	332.9434	Train	Train	Train	Train	Test
ANIBMWZLVBRBFZ	NIST23	CCOC(=O)C1=CC2=C(C=C1)SCC(=O)N2	InChI=1S/C11H11NO3S/c1-2-15-11(14)7-3-4-9-8(5-7)12-10(13)6-16-9/h3-5H,2,6H2,1H3,(H,12,13)	Thermo Finnigan Elite Orbitrap	C11H11NO3S	238.0532	Train	Train	Train	Test	Train
ANIBUTITUZXEIN	NIST23	COC1=CC=CC=C1NC2=C3CCCC3=NC4=CC=CC=C42	InChI=1S/C19H18N2O/c1-22-18-12-5-4-10-17(18)21-19-13-7-2-3-9-15(13)20-16-11-6-8-14(16)19/h2-5,7,9-10,12H,6,8,11H2,1H3,(H,20,21)	Thermo Finnigan Elite Orbitrap	C19H18N2O	291.1492	Train	Train	Train	Train	Test
ANIJAGIIVRSADG	NIST23	COC1=CC2=C(C=C1)C(=CC(=O)O2)COC(=O)CC3C(=O)NC4=CC=CC=C4S3	InChI=1S/C21H17NO6S/c1-26-13-6-7-14-12(8-20(24)28-16(14)9-13)11-27-19(23)10-18-21(25)22-15-4-2-3-5-17(15)29-18/h2-9,18H,10-11H2,1H3,(H,22,25)	Orbitrap Fusion Lumos	C21H17NO6S	412.0849	Train	Train	Train	Test	Train
ANJIDHKQUCZNQY	NIST23	CC(CC1=CC2=CC=CC=C2O1)NC	InChI=1S/C12H15NO/c1-9(13-2)7-11-8-10-5-3-4-6-12(10)14-11/h3-6,8-9,13H,7H2,1-2H3	Thermo Finnigan Elite Orbitrap	C12H15NO	190.1226	Train	Train	Train	Train	Test
ANJQEDFWRSLVBR	NIST23	CC1=CC(=O)C[C@H]2[C@]1([C@H]3CC[C@]4([C@H]([C@@H]3CC2)CC[C@@H]4O)C)C	InChI=1S/C20H30O2/c1-12-10-14(21)11-13-4-5-15-16-6-7-18(22)19(16,2)9-8-17(15)20(12,13)3/h10,13,15-18,22H,4-9,11H2,1-3H3/t13-,15-,16-,17-,18-,19-,20-/m0/s1	Thermo Finnigan Elite Orbitrap	C20H30O2	303.2319	Train	Train	Train	Train	Test
ANJTVLIZGCUXLD	NIST23	C1[C@H]2CNC[C@@H]1C3=CC=CC(=O)N3C2	InChI=1S/C11H14N2O/c14-11-3-1-2-10-9-4-8(5-12-6-9)7-13(10)11/h1-3,8-9,12H,4-7H2/t8-,9+/m0/s1	Thermo Finnigan Elite Orbitrap	C11H14N2O	191.1179	Train	Train	Test	Train	Train
ANKOXDUVGZYADZ	NIST23	C[C@H]1[C@H]2CC(=O)[C@]3([C@@]2(CCC(=C[C@H]3OC(=O)C4=CC=C(C=C4)OC)C)OC1=O)C	InChI=1S/C23H26O6/c1-13-9-10-23-17(14(2)20(25)29-23)12-18(24)22(23,3)19(11-13)28-21(26)15-5-7-16(27-4)8-6-15/h5-8,11,14,17,19H,9-10,12H2,1-4H3/t14-,17+,19+,22+,23-/m0/s1	Orbitrap Fusion Lumos	C23H26O6	399.1802	Test	Train	Train	Train	Train
ANKXCGVBVVLGAE	NIST23	C1=CC=C2C(=C1)C(=CN2CCCCCO)C(=O)C3=CC=CC=C3I	InChI=1S/C20H20INO2/c21-18-10-4-2-9-16(18)20(24)17-14-22(12-6-1-7-13-23)19-11-5-3-8-15(17)19/h2-5,8-11,14,23H,1,6-7,12-13H2	Thermo Finnigan Elite Orbitrap	C20H20INO2	434.0612	Test	Train	Train	Train	Train
ANLMKUQEPXRMGV	NIST23	CCCCN(CCCC)CCCCl	InChI=1S/C11H24ClN/c1-3-5-9-13(10-6-4-2)11-7-8-12/h3-11H2,1-2H3	Orbitrap Fusion Lumos	C11H24ClN	206.167	Train	Train	Train	Train	Test
ANMLJLFWUCQGKZ	NIST23	C1=CC=C2C(=C1)C(OC2=O)OC(=O)C3=C(N=CC=C3)NC4=CC=CC(=C4)C(F)(F)F	InChI=1S/C21H13F3N2O4/c22-21(23,24)12-5-3-6-13(11-12)26-17-16(9-4-10-25-17)19(28)30-20-15-8-2-1-7-14(15)18(27)29-20/h1-11,20H,(H,25,26)	Thermo Finnigan Elite Orbitrap	C21H13F3N2O4	415.09	Train	Train	Train	Test	Train
ANMSVTXATSIOEY	NIST23	CC(=O)N1CCN(CC1)C(=O)CCN	InChI=1S/C9H17N3O2/c1-8(13)11-4-6-12(7-5-11)9(14)2-3-10/h2-7,10H2,1H3	Thermo Finnigan Elite Orbitrap	C9H17N3O2	200.1394	Train	Train	Train	Test	Train
ANMSZKXWXLXXHA	NIST23	CC(CC/C=C(\C)/C(=O)O)C1CCC2(C1=CC=C3C2(CCC4C3(C=CC(=O)C4(C)C)C)C)C	InChI=1S/C30H42O3/c1-19(9-8-10-20(2)26(32)33)21-13-17-29(6)22(21)11-12-24-28(5)16-15-25(31)27(3,4)23(28)14-18-30(24,29)7/h10-12,15-16,19,21,23H,8-9,13-14,17-18H2,1-7H3,(H,32,33)/b20-10+	Thermo Finnigan Elite Orbitrap	C30H42O3	451.3207	Train	Test	Train	Train	Train
ANMZERJXLKKHDQ	NIST23	CC1=C(C=C(C=C1)C(=O)O)N2C(=O)C3=CC=CC=C3C2=O	InChI=1S/C16H11NO4/c1-9-6-7-10(16(20)21)8-13(9)17-14(18)11-4-2-3-5-12(11)15(17)19/h2-8H,1H3,(H,20,21)	Thermo Finnigan Elite Orbitrap	C16H11NO4	282.0761	Train	Train	Test	Train	Train
ANNNBEZJTNCXHY	NIST23	COC1=C(C=CC(=C1)/C=C/C2=CC(=CC(=C2)O)O)O	InChI=1S/C15H14O4/c1-19-15-8-10(4-5-14(15)18)2-3-11-6-12(16)9-13(17)7-11/h2-9,16-18H,1H3/b3-2+	Orbitrap Fusion Lumos	C15H14O4	259.0965	Train	Test	Train	Train	Train
ANNWZZOYLIEVJW	NIST23	C1=CC=C(C(=C1)C#N)N2C=CC=C2C=O	InChI=1S/C12H8N2O/c13-8-10-4-1-2-6-12(10)14-7-3-5-11(14)9-15/h1-7,9H	Thermo Finnigan Elite Orbitrap	C12H8N2O	197.0709	Train	Train	Train	Train	Test
ANNXCHJYJMHXPT	NIST23	CC1=CC2=C(O1)C=CNC2=O	InChI=1S/C8H7NO2/c1-5-4-6-7(11-5)2-3-9-8(6)10/h2-4H,1H3,(H,9,10)	Thermo Finnigan Elite Orbitrap	C8H7NO2	150.055	Train	Train	Train	Test	Train
ANNXJQNNQXTYRF	NIST23	CCN(CC)S(=O)(=O)C1=CC=CC(=C1)NC(=O)CSC2=NN=C(S2)N	InChI=1S/C14H19N5O3S3/c1-3-19(4-2)25(21,22)11-7-5-6-10(8-11)16-12(20)9-23-14-18-17-13(15)24-14/h5-8H,3-4,9H2,1-2H3,(H2,15,17)(H,16,20)	Thermo Finnigan Elite Orbitrap	C14H19N5O3S3	402.0723	Train	Test	Train	Train	Train
ANOJXMUSDYSKET	NIST23	C(COCCOCCOCCO)N	InChI=1S/C8H19NO4/c9-1-3-11-5-7-13-8-6-12-4-2-10/h10H,1-9H2	Orbitrap Fusion Lumos	C8H19NO4	194.1387	Train	Train	Train	Test	Train
ANONGKPSZGTEJI	NIST23	C1=CC(=C(C=C1Cl)[N+](=O)[O-])SCC(=O)O	InChI=1S/C8H6ClNO4S/c9-5-1-2-7(15-4-8(11)12)6(3-5)10(13)14/h1-3H,4H2,(H,11,12)	Orbitrap Fusion Lumos	C8H6ClNO4S	247.9779	Train	Test	Train	Train	Train
ANOUKFYBOAKOIR	NIST23	COC1=C(C=C(C=C1)CCN)OC	InChI=1S/C10H15NO2/c1-12-9-4-3-8(5-6-11)7-10(9)13-2/h3-4,7H,5-6,11H2,1-2H3	Thermo Finnigan Elite Orbitrap	C10H15NO2	182.1176	Train	Train	Test	Train	Train
ANOUOAFJUPSZKO	NIST23	COC1=C(C=C(C=C1)Br)S(=O)(=O)NCCO	InChI=1S/C9H12BrNO4S/c1-15-8-3-2-7(10)6-9(8)16(13,14)11-4-5-12/h2-3,6,11-12H,4-5H2,1H3	Orbitrap Fusion Lumos	C9H12BrNO4S	309.9743	Test	Train	Train	Train	Train
ANOZGAXEWJZHBU	NIST23	COC1=CC=CC(=C1)C2=NN=C(S2)N	InChI=1S/C9H9N3OS/c1-13-7-4-2-3-6(5-7)8-11-12-9(10)14-8/h2-5H,1H3,(H2,10,12)	Thermo Finnigan Elite Orbitrap	C9H9N3OS	208.0539	Test	Train	Train	Train	Train
ANPQFLQUUUWDQU	NIST23	CC(C)(C)C1=CC=C(C=C1)C2CC2C(=O)O	InChI=1S/C14H18O2/c1-14(2,3)10-6-4-9(5-7-10)11-8-12(11)13(15)16/h4-7,11-12H,8H2,1-3H3,(H,15,16)	Thermo Finnigan Elite Orbitrap	C14H18O2	219.138	Train	Test	Train	Train	Train
ANPWLBTUUNFQIO	NIST23	CC(C)N(C(C)C)P(OCC1=CC=CC=C1)OCC2=CC=CC=C2	InChI=1S/C20H28NO2P/c1-17(2)21(18(3)4)24(22-15-19-11-7-5-8-12-19)23-16-20-13-9-6-10-14-20/h5-14,17-18H,15-16H2,1-4H3	Thermo Finnigan Elite Orbitrap	C20H28NO2P	346.193	Train	Train	Train	Train	Test
ANQDHBLMWSDQBV	NIST23	CC(=O)NC1=CC(=CC=C1)OCC(=O)O	InChI=1S/C10H11NO4/c1-7(12)11-8-3-2-4-9(5-8)15-6-10(13)14/h2-5H,6H2,1H3,(H,11,12)(H,13,14)	Thermo Finnigan Elite Orbitrap	C10H11NO4	210.0761	Train	Train	Test	Train	Train
ANQJKFVOUAXTCA	NIST23	C1COCCN1C2=C(C=C(C=C2)N3C=CC=C3)C(=O)O	InChI=1S/C15H16N2O3/c18-15(19)13-11-12(16-5-1-2-6-16)3-4-14(13)17-7-9-20-10-8-17/h1-6,11H,7-10H2,(H,18,19)	Thermo Finnigan Elite Orbitrap	C15H16N2O3	273.1234	Test	Train	Train	Train	Train
ANRKEHNWXKCXDB	NIST23	CCCCCCCCCCCCCCCCCC(=O)OC[C@H](COP(=O)(O)OCCN)OC(=O)CCC/C=C\C/C=C\C/C=C\C/C=C\CCCCC	InChI=1S/C43H78NO8P/c1-3-5-7-9-11-13-15-17-19-20-22-24-26-28-30-32-34-36-43(46)52-41(40-51-53(47,48)50-38-37-44)39-49-42(45)35-33-31-29-27-25-23-21-18-16-14-12-10-8-6-4-2/h11,13,17,19,22,24,28,30,41H,3-10,12,14-16,18,20-21,23,25-27,29,31-40,44H2,1-2H3,(H,47,48)/b13-11-,19-17-,24-22-,30-28-/t41-/m1/s1	Thermo Finnigan Elite Orbitrap	C43H78NO8P	768.5538	Train	Train	Train	Test	Train
ANRSIGUDHUBZOA	NIST23	C1C2CC3CC1CC(C2)(C3)N4C(=O)C(=C(C=N4)NCC5=CC=C(C=C5)F)Cl	InChI=1S/C21H23ClFN3O/c22-19-18(24-11-13-1-3-17(23)4-2-13)12-25-26(20(19)27)21-8-14-5-15(9-21)7-16(6-14)10-21/h1-4,12,14-16,24H,5-11H2	Orbitrap Fusion Lumos	C21H23ClFN3O	388.1586	Train	Train	Train	Train	Test
ANRUJJLGVODXIK	NIST23	C1=C(NC=N1)CCNC(=O)CCN	InChI=1S/C8H14N4O/c9-3-1-8(13)11-4-2-7-5-10-6-12-7/h5-6H,1-4,9H2,(H,10,12)(H,11,13)	Orbitrap Fusion Lumos	C8H14N4O	183.124	Train	Test	Train	Train	Train
ANRXMHUNVMNJAO	NIST23	C1CCC(C1)C(=O)NC2=CC=CC(=C2)C(=O)O	InChI=1S/C13H15NO3/c15-12(9-4-1-2-5-9)14-11-7-3-6-10(8-11)13(16)17/h3,6-9H,1-2,4-5H2,(H,14,15)(H,16,17)	Orbitrap Fusion Lumos	C13H15NO3	234.1125	Test	Train	Train	Train	Train
ANRZOKKUGCVPCU	NIST23	CC(COC)NCC1=CC=C(C=C1)Br	InChI=1S/C11H16BrNO/c1-9(8-14-2)13-7-10-3-5-11(12)6-4-10/h3-6,9,13H,7-8H2,1-2H3	Orbitrap Fusion Lumos	C11H16BrNO	258.0488	Train	Train	Test	Train	Train
ANSQVYFGAKUAFD	NIST23	C1=CC(=C(C=C1CC(C(=O)O)N)Cl)F	InChI=1S/C9H9ClFNO2/c10-6-3-5(1-2-7(6)11)4-8(12)9(13)14/h1-3,8H,4,12H2,(H,13,14)	Thermo Finnigan Elite Orbitrap	C9H9ClFNO2	218.0379	Train	Test	Train	Train	Train
ANSUDRATXSJBLY	NIST23	COC(=O)[C@H](CO)N	InChI=1S/C4H9NO3/c1-8-4(7)3(5)2-6/h3,6H,2,5H2,1H3/t3-/m0/s1	Thermo Finnigan Elite Orbitrap	C4H9NO3	120.0655	Train	Test	Train	Train	Train
ANSXAPJVJOKRDJ	NIST23	C1=C2C(=CC3=C1C(=O)OC3=O)C(=O)OC2=O	InChI=1S/C10H2O6/c11-7-3-1-4-6(10(14)16-8(4)12)2-5(3)9(13)15-7/h1-2H	Thermo Finnigan Elite Orbitrap	C10H2O6	218.9924	Train	Train	Test	Train	Train
ANSZZPJMTBLPCY	NIST23	C1(=C(C(=NC(=C1F)F)F)F)NN	InChI=1S/C5H3F4N3/c6-1-3(12-10)2(7)5(9)11-4(1)8/h10H2,(H,11,12)	Orbitrap Fusion Lumos	C5H3F4N3	182.0336	Train	Test	Train	Train	Train
ANTFKSPNSLTXPF	NIST23	C1=CC=C(C=C1)COC2=CC=C(C=C2)NC(=O)CCC(=O)O	InChI=1S/C17H17NO4/c19-16(10-11-17(20)21)18-14-6-8-15(9-7-14)22-12-13-4-2-1-3-5-13/h1-9H,10-12H2,(H,18,19)(H,20,21)	Thermo Finnigan Elite Orbitrap	C17H17NO4	300.123	Train	Train	Train	Test	Train
ANTJCNIMRNBFMJ	NIST23	C1=CC(=C(C(=C1)Cl)Cl)C2=NC(=CS2)C(=O)O	InChI=1S/C10H5Cl2NO2S/c11-6-3-1-2-5(8(6)12)9-13-7(4-16-9)10(14)15/h1-4H,(H,14,15)	Thermo Finnigan Elite Orbitrap	C10H5Cl2NO2S	273.9491	Train	Train	Train	Test	Train
ANTLQBMMFPNGQF	NIST23	CC1=CC=CN2C1=NC(=C(C2=O)/C=C(\C#N)/C(=O)NC3CCS(=O)(=O)C3)OC4=CC=C(C=C4)F	InChI=1S/C23H19FN4O5S/c1-14-3-2-9-28-20(14)27-22(33-18-6-4-16(24)5-7-18)19(23(28)30)11-15(12-25)21(29)26-17-8-10-34(31,32)13-17/h2-7,9,11,17H,8,10,13H2,1H3,(H,26,29)/b15-11+	Thermo Finnigan Elite Orbitrap	C23H19FN4O5S	483.1133	Train	Train	Test	Train	Train
ANTPELWBOPVWPH	NIST23	CCCC[C@H](CCC(=O)O)NC(=O)CCCCCCC1=CC=CC=C1	InChI=1S/C21H33NO3/c1-2-3-14-19(16-17-21(24)25)22-20(23)15-10-5-4-7-11-18-12-8-6-9-13-18/h6,8-9,12-13,19H,2-5,7,10-11,14-17H2,1H3,(H,22,23)(H,24,25)/t19-/m1/s1	Thermo Finnigan Elite Orbitrap	C21H33NO3	348.2533	Train	Train	Test	Train	Train
ANUCHZVCBDOPOX	NIST23	C1=CC=C2C(=C1)C=CC3=NC4=C(C=C32)C5=CC=CC=C5C=C4	InChI=1S/C21H13N/c1-3-7-16-14(5-1)9-11-20-18(16)13-19-17-8-4-2-6-15(17)10-12-21(19)22-20/h1-13H	Thermo Finnigan Elite Orbitrap	C21H13N	280.1121	Train	Train	Test	Train	Train
ANUQQNCJSGEAFZ	NIST23	CC1=CC(=C(C=C1Cl)C(C)C)OCC2=CC=C(O2)C(=O)O	InChI=1S/C16H17ClO4/c1-9(2)12-7-13(17)10(3)6-15(12)20-8-11-4-5-14(21-11)16(18)19/h4-7,9H,8H2,1-3H3,(H,18,19)	Orbitrap Fusion Lumos	C16H17ClO4	309.0888	Train	Train	Train	Train	Test
ANUZRUJFMJRCDY	NIST23	CC1=NC2=CC3=C(C=C2N1CC(=O)O)OCCO3	InChI=1S/C12H12N2O4/c1-7-13-8-4-10-11(18-3-2-17-10)5-9(8)14(7)6-12(15)16/h4-5H,2-3,6H2,1H3,(H,15,16)	Thermo Finnigan Elite Orbitrap	C12H12N2O4	249.087	Test	Train	Train	Train	Train
ANVFDWBCVDQNEZ	NIST23	COC1=CC=C(C=C1)C2=CC(=O)C3=C(O2)C=CC(=C3)OC	InChI=1S/C17H14O4/c1-19-12-5-3-11(4-6-12)17-10-15(18)14-9-13(20-2)7-8-16(14)21-17/h3-10H,1-2H3	Thermo Finnigan Elite Orbitrap	C17H14O4	283.0965	Train	Train	Train	Train	Test
ANVJARPTPIVPRC	NIST23	C1=CC2=NSN=C2C(=C1)C=O	InChI=1S/C7H4N2OS/c10-4-5-2-1-3-6-7(5)9-11-8-6/h1-4H	Orbitrap Fusion Lumos	C7H4N2OS	165.0117	Train	Train	Test	Train	Train
ANVXBTSSFGHHBD	NIST23	COC1=C(C=C(C=C1)SCC(=O)O)OC	InChI=1S/C10H12O4S/c1-13-8-4-3-7(5-9(8)14-2)15-6-10(11)12/h3-5H,6H2,1-2H3,(H,11,12)	Orbitrap Fusion Lumos	C10H12O4S	229.0529	Train	Train	Train	Train	Test
ANWDNHMDXKBFNR	NIST23	CC1=CC(=CC=C1)NC(=O)CN2C3=CC=CC=C3OC2=O	InChI=1S/C16H14N2O3/c1-11-5-4-6-12(9-11)17-15(19)10-18-13-7-2-3-8-14(13)21-16(18)20/h2-9H,10H2,1H3,(H,17,19)	Thermo Finnigan Elite Orbitrap	C16H14N2O3	283.1077	Train	Train	Test	Train	Train
ANWMNLAAFDCKMT	NIST23	C1=CC=C(C(=C1)C=O)OCC(=O)O	InChI=1S/C9H8O4/c10-5-7-3-1-2-4-8(7)13-6-9(11)12/h1-5H,6H2,(H,11,12)	Orbitrap Fusion Lumos	C9H8O4	181.0495	Train	Train	Train	Test	Train
ANWNQBQGJVQITO	NIST23	C1=CC(=C(C=C1Cl)Cl)OCC(=O)NC2=C(C=C(C=C2)Br)C(=O)O	InChI=1S/C15H10BrCl2NO4/c16-8-1-3-12(10(5-8)15(21)22)19-14(20)7-23-13-4-2-9(17)6-11(13)18/h1-6H,7H2,(H,19,20)(H,21,22)	Thermo Finnigan Elite Orbitrap	C15H10BrCl2NO4	417.9243	Train	Train	Train	Train	Test
ANWYMZBJJIACHU	NIST23	C1=CC=C(C=C1)NCC2=CC=CS2	InChI=1S/C11H11NS/c1-2-5-10(6-3-1)12-9-11-7-4-8-13-11/h1-8,12H,9H2	Orbitrap Fusion Lumos	C11H11NS	190.0685	Test	Train	Train	Train	Train
ANXBDAFDZSXOPQ	NIST23	COC1=C(C=C(C=C1)C(=O)O)[N+](=O)[O-]	InChI=1S/C8H7NO5/c1-14-7-3-2-5(8(10)11)4-6(7)9(12)13/h2-4H,1H3,(H,10,11)	Orbitrap Fusion Lumos	C8H7NO5	198.0397	Train	Train	Train	Train	Test
ANXMAYKAWZAHMB	NIST23	CC1(C(CC2C1(C(CC34CC(CCC3C2=C)C(C4)(C)O)O)O)OC5C(C(C(C(O5)CO)O)O)O)C	InChI=1S/C26H42O9/c1-12-14-6-5-13-8-25(14,11-24(13,4)32)9-17(28)26(33)15(12)7-18(23(26,2)3)35-22-21(31)20(30)19(29)16(10-27)34-22/h13-22,27-33H,1,5-11H2,2-4H3	Thermo Finnigan Elite Orbitrap	C26H42O9	499.2902	Train	Test	Train	Train	Train
ANXWOUDKWFSVOE	NIST23	CC1=CC(=C(C=C1)OCC(=O)NC2=CC=CC=C2C#N)C	InChI=1S/C17H16N2O2/c1-12-7-8-16(13(2)9-12)21-11-17(20)19-15-6-4-3-5-14(15)10-18/h3-9H,11H2,1-2H3,(H,19,20)	Thermo Finnigan Elite Orbitrap	C17H16N2O2	281.1285	Train	Train	Train	Train	Test
ANYHNJDRLQECDD	NIST23	C1CCC(CC1)NC(=O)NCC2=CC=C(C=C2)Cl	InChI=1S/C14H19ClN2O/c15-12-8-6-11(7-9-12)10-16-14(18)17-13-4-2-1-3-5-13/h6-9,13H,1-5,10H2,(H2,16,17,18)	Thermo Finnigan Elite Orbitrap	C14H19ClN2O	267.1259	Train	Train	Train	Train	Test
ANYZXRACRRTPTD	NIST23	CC1=C(C(=NO1)C(=O)O)COC2=CC=CC=C2	InChI=1S/C12H11NO4/c1-8-10(11(12(14)15)13-17-8)7-16-9-5-3-2-4-6-9/h2-6H,7H2,1H3,(H,14,15)	Thermo Finnigan Elite Orbitrap	C12H11NO4	234.0761	Train	Train	Test	Train	Train
ANZWRYPWQLXDFC	NIST23	CC1=CC(=CC2=C(C=CN=C12)Cl)Br	InChI=1S/C10H7BrClN/c1-6-4-7(11)5-8-9(12)2-3-13-10(6)8/h2-5H,1H3	Thermo Finnigan Elite Orbitrap	C10H7BrClN	255.9523	Train	Train	Train	Test	Train
AOALQZIZSREBQY	NIST23	C1=CC=C2C(=C1)C(=NNC2=O)C3=CC(=C(C=C3)N)[N+](=O)[O-]	InChI=1S/C14H10N4O3/c15-11-6-5-8(7-12(11)18(20)21)13-9-3-1-2-4-10(9)14(19)17-16-13/h1-7H,15H2,(H,17,19)	Thermo Finnigan Elite Orbitrap	C14H10N4O3	283.0826	Train	Train	Test	Train	Train
AOAMQMAEEUONRT	NIST23	C1CN(CCC12OCCO2)CC3=CC=CC=C3	InChI=1S/C14H19NO2/c1-2-4-13(5-3-1)12-15-8-6-14(7-9-15)16-10-11-17-14/h1-5H,6-12H2	Orbitrap Fusion Lumos	C14H19NO2	234.1489	Train	Train	Train	Train	Test
AOANPIGDKLHHIC	NIST23	COC1=CC(=C(C=C1C(=O)O)[N+](=O)[O-])N	InChI=1S/C8H8N2O5/c1-15-7-3-5(9)6(10(13)14)2-4(7)8(11)12/h2-3H,9H2,1H3,(H,11,12)	Thermo Finnigan Elite Orbitrap	C8H8N2O5	213.0506	Test	Train	Train	Train	Train
AOAQKDDVWLOZFV	NIST23	C(CSCCC1=NN=C(S1)N)C2=NN=C(S2)N	InChI=1S/C8H12N6S3/c9-7-13-11-5(16-7)1-3-15-4-2-6-12-14-8(10)17-6/h1-4H2,(H2,9,13)(H2,10,14)	Orbitrap Fusion Lumos	C8H12N6S3	289.0358	Train	Train	Test	Train	Train
AOAYZOWGECIQOH	NIST23	C1=CC2=C(C=C1F)ON=C2N	InChI=1S/C7H5FN2O/c8-4-1-2-5-6(3-4)11-10-7(5)9/h1-3H,(H2,9,10)	Orbitrap Fusion Lumos	C7H5FN2O	153.0459	Train	Test	Train	Train	Train
AOBLTBKNIPVVET	NIST23	CC1=CSC(=N1)CC(=O)N	InChI=1S/C6H8N2OS/c1-4-3-10-6(8-4)2-5(7)9/h3H,2H2,1H3,(H2,7,9)	Thermo Finnigan Elite Orbitrap	C6H8N2OS	157.043	Train	Train	Test	Train	Train
AOBSJQWEYXEPBK	NIST23	C1C2CN(CC2CN1)CC3=CC=CC=C3	InChI=1S/C13H18N2/c1-2-4-11(5-3-1)8-15-9-12-6-14-7-13(12)10-15/h1-5,12-14H,6-10H2	Thermo Finnigan Elite Orbitrap	C13H18N2	203.1543	Test	Train	Train	Train	Train
AOBVZYNKWONVRH	NIST23	CSC1=NC=C(C(=N1)N)C(=O)O	InChI=1S/C6H7N3O2S/c1-12-6-8-2-3(5(10)11)4(7)9-6/h2H,1H3,(H,10,11)(H2,7,8,9)	Orbitrap Fusion Lumos	C6H7N3O2S	186.0332	Train	Train	Train	Test	Train
AOCDQWRMYHJTMY	NIST23	C1=CC2=NNN=C2C=C1[N+](=O)[O-]	InChI=1S/C6H4N4O2/c11-10(12)4-1-2-5-6(3-4)8-9-7-5/h1-3H,(H,7,8,9)	Thermo Finnigan Elite Orbitrap	C6H4N4O2	165.0407	Train	Train	Train	Train	Test
AOCDRSLZQPAULQ	NIST23	C1COCCN1C(=O)C2=CC=CC=C2NC(=O)C3=CC=CO3	InChI=1S/C16H16N2O4/c19-15(14-6-3-9-22-14)17-13-5-2-1-4-12(13)16(20)18-7-10-21-11-8-18/h1-6,9H,7-8,10-11H2,(H,17,19)	Thermo Finnigan Elite Orbitrap	C16H16N2O4	301.1183	Train	Train	Train	Train	Test
AOFYAWXZEPQFIW	NIST23	C1=CC(=CC(=C1)NC(=O)C2=CN=CC=C2)N	InChI=1S/C12H11N3O/c13-10-4-1-5-11(7-10)15-12(16)9-3-2-6-14-8-9/h1-8H,13H2,(H,15,16)	Orbitrap Fusion Lumos	C12H11N3O	214.0975	Train	Train	Test	Train	Train
AOFYPWKDRUVVTF	NIST23	CN(CC1=CC=CC=C1)C2CCCNC2	InChI=1S/C13H20N2/c1-15(13-8-5-9-14-10-13)11-12-6-3-2-4-7-12/h2-4,6-7,13-14H,5,8-11H2,1H3	Thermo Finnigan Elite Orbitrap	C13H20N2	205.1699	Train	Train	Train	Test	Train
AOFZRKYYWGXJES	NIST23	C1=CC=C(C=C1)C2=CC(=NN2CCO)C3=CC=CC=C3	InChI=1S/C17H16N2O/c20-12-11-19-17(15-9-5-2-6-10-15)13-16(18-19)14-7-3-1-4-8-14/h1-10,13,20H,11-12H2	Orbitrap Fusion Lumos	C17H16N2O	265.1335	Train	Train	Train	Test	Train
AOGGRVIJAHZLFK	NIST23	COC1=NC(=C(C=C1)N)Cl	InChI=1S/C6H7ClN2O/c1-10-5-3-2-4(8)6(7)9-5/h2-3H,8H2,1H3	Thermo Finnigan Elite Orbitrap	C6H7ClN2O	159.032	Test	Train	Train	Train	Train
AOGNHURBEDTPIZ	NIST23	C1=CC2=C(C=C1C(F)(F)F)C(=O)C=C(N2)C(F)(F)F	InChI=1S/C11H5F6NO/c12-10(13,14)5-1-2-7-6(3-5)8(19)4-9(18-7)11(15,16)17/h1-4H,(H,18,19)	Thermo Finnigan Elite Orbitrap	C11H5F6NO	282.0348	Train	Train	Train	Test	Train
AOHCBEAZXHZMOR	NIST23	C[N+](C)(C)C(CC1=CNC2=CC=CC=C21)C(=O)[O-]	InChI=1S/C14H18N2O2/c1-16(2,3)13(14(17)18)8-10-9-15-12-7-5-4-6-11(10)12/h4-7,9,13,15H,8H2,1-3H3	Thermo Finnigan Elite Orbitrap	C14H18N2O2	247.1441	Train	Train	Train	Test	Train
AOHGWLYZVBCVCN	NIST23	C1CCCC(CC1)NC(=O)C2=CC=C(C=C2)OCC3CCCO3	InChI=1S/C19H27NO3/c21-19(20-16-6-3-1-2-4-7-16)15-9-11-17(12-10-15)23-14-18-8-5-13-22-18/h9-12,16,18H,1-8,13-14H2,(H,20,21)	Orbitrap Fusion Lumos	C19H27NO3	318.2064	Test	Train	Train	Train	Train
AOHIGMQGPFTKQX	NIST23	C[C@@]12C[C@@H]([C@@H]([C@]1(CC(=O)[C@@]3([C@H]2CC=C4[C@H]3C[C@@H]([C@H](C4(C)C)O)O)C)C)[C@](C)(C(=O)/C=C/C(C)(C)O)O)O	InChI=1S/C30H46O7/c1-25(2,36)12-11-21(33)30(8,37)23-19(32)14-27(5)20-10-9-16-17(13-18(31)24(35)26(16,3)4)29(20,7)22(34)15-28(23,27)6/h9,11-12,17-20,23-24,31-32,35-37H,10,13-15H2,1-8H3/b12-11+/t17-,18+,19+,20+,23+,24-,27+,28-,29+,30+/m1/s1	Orbitrap Fusion Lumos	C30H46O7	519.3316	Train	Train	Train	Train	Test
AOHMWGQFUZQXIN	NIST23	CN1C2=C(C=CC(=C2)Br)C(=N1)C3CC3	InChI=1S/C11H11BrN2/c1-14-10-6-8(12)4-5-9(10)11(13-14)7-2-3-7/h4-7H,2-3H2,1H3	Thermo Finnigan Elite Orbitrap	C11H11BrN2	251.0178	Train	Train	Train	Test	Train
AOHSBSXIGFIMNC	NIST23	CC(=O)NC1=CC(=C(C=C1)Br)C(F)(F)F	InChI=1S/C9H7BrF3NO/c1-5(15)14-6-2-3-8(10)7(4-6)9(11,12)13/h2-4H,1H3,(H,14,15)	Thermo Finnigan Elite Orbitrap	C9H7BrF3NO	281.9736	Train	Train	Train	Test	Train
AOHVATDJDHOIRV	NIST23	CCOC(=O)C1=CC(=C(C(=C1)I)N)Br	InChI=1S/C9H9BrINO2/c1-2-14-9(13)5-3-6(10)8(12)7(11)4-5/h3-4H,2,12H2,1H3	Orbitrap Fusion Lumos	C9H9BrINO2	369.8934	Test	Train	Train	Train	Train
AOIFNIMKVOPLGP	NIST23	CC1C(C2=C(O1)C3=C(C4=C2OC(=O)C=C4)OC(C=C3)(C)C)(C)C	InChI=1S/C19H20O4/c1-10-19(4,5)14-16(21-10)12-8-9-18(2,3)23-15(12)11-6-7-13(20)22-17(11)14/h6-10H,1-5H3	Thermo Finnigan Elite Orbitrap	C19H20O4	313.1434	Test	Train	Train	Train	Train
AOINHYTZCDVZGW	NIST23	COC1=C(C(=C(C=C1)F)F)C#N	InChI=1S/C8H5F2NO/c1-12-7-3-2-6(9)8(10)5(7)4-11/h2-3H,1H3	Thermo Finnigan Elite Orbitrap	C8H5F2NO	170.0412	Train	Train	Train	Test	Train
AOIOGRLXASIYJK	NIST23	CC(C(=O)O)N1C=NC2=CC=CC=C2C1=O	InChI=1S/C11H10N2O3/c1-7(11(15)16)13-6-12-9-5-3-2-4-8(9)10(13)14/h2-7H,1H3,(H,15,16)	Thermo Finnigan Elite Orbitrap	C11H10N2O3	219.0764	Test	Train	Train	Train	Train
AOIWSYFLKMQHLZ	NIST23	C1CN(CCN1C2=C3C=CC(=CC3=NC=C2)Cl)C(=O)C4=CC(=C(C=C4)Cl)Cl	InChI=1S/C20H16Cl3N3O/c21-14-2-3-15-18(12-14)24-6-5-19(15)25-7-9-26(10-8-25)20(27)13-1-4-16(22)17(23)11-13/h1-6,11-12H,7-10H2	Orbitrap Fusion Lumos	C20H16Cl3N3O	420.0432	Train	Train	Test	Train	Train
AOJJSUZBOXZQNB	NIST23	C[C@H]1[C@@H]([C@H](C[C@@H](O1)O[C@H]2C[C@@](CC3=C2C(=C4C(=C3O)C(=O)C5=C(C4=O)C(=CC=C5)OC)O)(C(=O)CO)O)N)O	InChI=1S/C27H29NO11/c1-10-22(31)13(28)6-17(38-10)39-15-8-27(36,16(30)9-29)7-12-19(15)26(35)21-20(24(12)33)23(32)11-4-3-5-14(37-2)18(11)25(21)34/h3-5,10,13,15,17,22,29,31,33,35-36H,6-9,28H2,1-2H3/t10-,13-,15-,17-,22-,27-/m0/s1	Thermo Finnigan Elite Orbitrap	C27H29NO11	544.1813	Train	Train	Train	Test	Train
AOJLDZLRTUWFFY	NIST23	CC1=CC(=O)C(=CN1)C(=O)O	InChI=1S/C7H7NO3/c1-4-2-6(9)5(3-8-4)7(10)11/h2-3H,1H3,(H,8,9)(H,10,11)	Thermo Finnigan Elite Orbitrap	C7H7NO3	154.0499	Train	Test	Train	Train	Train
AOJNOMFMZXRBOB	NIST23	C1=CC=C(C(=C1)C(=O)O)NC(=O)C2=CC=C(C=C2)Cl	InChI=1S/C14H10ClNO3/c15-10-7-5-9(6-8-10)13(17)16-12-4-2-1-3-11(12)14(18)19/h1-8H,(H,16,17)(H,18,19)	Thermo Finnigan Elite Orbitrap	C14H10ClNO3	276.0422	Train	Train	Train	Train	Test
AOJUVACYBFAGGL	NIST23	C1CC(=O)N(C1)CC(CS(=O)(=O)C2=CC=C(C=C2)Cl)O	InChI=1S/C13H16ClNO4S/c14-10-3-5-12(6-4-10)20(18,19)9-11(16)8-15-7-1-2-13(15)17/h3-6,11,16H,1-2,7-9H2	Thermo Finnigan Elite Orbitrap	C13H16ClNO4S	318.0561	Train	Train	Train	Test	Train
AOKUOQRFZXRQBM	NIST23	C1=CSC(=C1)C2=CSC(=C2C(=O)N)N	InChI=1S/C9H8N2OS2/c10-8(12)7-5(4-14-9(7)11)6-2-1-3-13-6/h1-4H,11H2,(H2,10,12)	Thermo Finnigan Elite Orbitrap	C9H8N2OS2	225.0151	Train	Train	Train	Train	Test
AOLDOTFMZGDKTF	NIST23	C[C@@H]1CC[C@@]2([C@@H]([C@@]1(C)CCC3=CC(=O)O[C@@H]3OC)CCC=C2C)C	InChI=1S/C21H32O3/c1-14-7-6-8-17-20(14,3)11-9-15(2)21(17,4)12-10-16-13-18(22)24-19(16)23-5/h7,13,15,17,19H,6,8-12H2,1-5H3/t15-,17+,19+,20+,21+/m1/s1	Orbitrap Fusion Lumos	C21H32O3	333.2424	Train	Train	Train	Train	Test
AOLHMHYTLZBBKT	NIST23	C1=C(C(=S)NC(=C1C#N)N)C#N	InChI=1S/C7H4N4S/c8-2-4-1-5(3-9)7(12)11-6(4)10/h1H,(H3,10,11,12)	Thermo Finnigan Elite Orbitrap	C7H4N4S	177.0229	Train	Train	Train	Train	Test
AOLHUMAVONBBEZ	NIST23	C1=CC(=CC=C1C[C@@H](C(=O)N[C@@H](CCCCN)C(=O)O)N)O	InChI=1S/C15H23N3O4/c16-8-2-1-3-13(15(21)22)18-14(20)12(17)9-10-4-6-11(19)7-5-10/h4-7,12-13,19H,1-3,8-9,16-17H2,(H,18,20)(H,21,22)/t12-,13-/m0/s1	Thermo Finnigan Elite Orbitrap	C15H23N3O4	310.1761	Train	Train	Train	Train	Test
AOLNBLUKJHZASN	NIST23	CC1=C(C=C(C=C1)N/N=C/C2=CC3=C(C=C2)OCCO3)Cl	InChI=1S/C16H15ClN2O2/c1-11-2-4-13(9-14(11)17)19-18-10-12-3-5-15-16(8-12)21-7-6-20-15/h2-5,8-10,19H,6-7H2,1H3/b18-10+	Orbitrap Fusion Lumos	C16H15ClN2O2	303.0895	Train	Train	Train	Train	Test
AOLNSOXELLOWKK	NIST23	C1CC1C(=O)N(C2CCN(CC2)CC3=CC=CC=C3)C4=CC(=CC=C4)F	InChI=1S/C22H25FN2O/c23-19-7-4-8-21(15-19)25(22(26)18-9-10-18)20-11-13-24(14-12-20)16-17-5-2-1-3-6-17/h1-8,15,18,20H,9-14,16H2	Orbitrap Fusion Lumos	C22H25FN2O	353.2024	Train	Train	Train	Train	Test
AOLOGDKWBXCZEM	NIST23	CCCN(CCC)CCNC(=O)C1=CC2=C(S1)C3=CC=CC=C3N(C2=O)CC	InChI=1S/C22H29N3O2S/c1-4-12-24(13-5-2)14-11-23-21(26)19-15-17-20(28-19)16-9-7-8-10-18(16)25(6-3)22(17)27/h7-10,15H,4-6,11-14H2,1-3H3,(H,23,26)	Orbitrap Fusion Lumos	C22H29N3O2S	400.2053	Train	Test	Train	Train	Train
AOLQXGYCKFKIPQ	NIST23	C1=C(C=NC2=C1NC(=S)N2)Br	InChI=1S/C6H4BrN3S/c7-3-1-4-5(8-2-3)10-6(11)9-4/h1-2H,(H2,8,9,10,11)	Thermo Finnigan Elite Orbitrap	C6H4BrN3S	229.9382	Train	Train	Test	Train	Train
AOLSADCXJYJPIT	NIST23	C[C@@]1(CC[C@@]2(CCC3(C(=CCC4[C@]3(CCC5[C@@]4(CC[C@@H](C5(C)C)O[C@H]6[C@@H]([C@H]([C@H](CO6)O)O)O)C)C)[C@@H]2C1)C)C(=O)O)CO	InChI=1S/C35H56O8/c1-30(2)23-9-12-34(6)24(32(23,4)11-10-25(30)43-28-27(39)26(38)22(37)18-42-28)8-7-20-21-17-31(3,19-36)13-15-35(21,29(40)41)16-14-33(20,34)5/h7,21-28,36-39H,8-19H2,1-6H3,(H,40,41)/t21-,22-,23?,24?,25-,26-,27+,28-,31-,32-,33?,34+,35-/m0/s1	Orbitrap Fusion Lumos	C35H56O8	605.4048	Train	Train	Test	Train	Train
AOMUHOFOVNGZAN	NIST23	CCCCCCCCCCCC(=O)N(CCO)CCO	InChI=1S/C16H33NO3/c1-2-3-4-5-6-7-8-9-10-11-16(20)17(12-14-18)13-15-19/h18-19H,2-15H2,1H3	Thermo Finnigan Elite Orbitrap	C16H33NO3	288.2533	Test	Train	Train	Train	Train
AOMXURITGZJPKB	NIST23	CCCN=C(N)NCCC[C@@H](C(=O)O)N	InChI=1S/C9H20N4O2/c1-2-5-12-9(11)13-6-3-4-7(10)8(14)15/h7H,2-6,10H2,1H3,(H,14,15)(H3,11,12,13)/t7-/m0/s1	Thermo Finnigan Elite Orbitrap	C9H20N4O2	217.1659	Test	Train	Train	Train	Train
AONIFFIPDOWSDB	NIST23	CSC1=NC=C(C(=N1)N)C(=O)N	InChI=1S/C6H8N4OS/c1-12-6-9-2-3(5(8)11)4(7)10-6/h2H,1H3,(H2,8,11)(H2,7,9,10)	Thermo Finnigan Elite Orbitrap	C6H8N4OS	185.0492	Test	Train	Train	Train	Train
AONLJCCUYGGOSW	NIST23	C[C@@H]1[C@@H]([C@H]2C3=C(CCC[C@@H]3[C@@]14C[C@H](OC4=O)C5=COC=C5)C(=O)O2)O	InChI=1S/C19H20O6/c1-9-15(20)16-14-11(17(21)25-16)3-2-4-12(14)19(9)7-13(24-18(19)22)10-5-6-23-8-10/h5-6,8-9,12-13,15-16,20H,2-4,7H2,1H3/t9-,12+,13+,15+,16-,19-/m1/s1	Thermo Finnigan Elite Orbitrap	C19H20O6	345.1333	Train	Train	Train	Test	Train
AONOSYPBKFHAJJ	NIST23	CC1=CC(=NC(=N1)C2=CC=CC=C2O)NC3=CC(=CC(=C3)Cl)Cl	InChI=1S/C17H13Cl2N3O/c1-10-6-16(21-13-8-11(18)7-12(19)9-13)22-17(20-10)14-4-2-3-5-15(14)23/h2-9,23H,1H3,(H,20,21,22)	Orbitrap Fusion Lumos	C17H13Cl2N3O	346.0508	Train	Train	Train	Train	Test
AONWLLRFRJIKFS	NIST23	CC1=C(C2=C(C=C1)N=C(C=C2Cl)C(F)(F)F)[N+](=O)[O-]	InChI=1S/C11H6ClF3N2O2/c1-5-2-3-7-9(10(5)17(18)19)6(12)4-8(16-7)11(13,14)15/h2-4H,1H3	Thermo Finnigan Elite Orbitrap	C11H6ClF3N2O2	291.0143	Train	Test	Train	Train	Train
AONYSDWJNLNHHQ	NIST23	C1=CC(=CC=C1C2=NC3=C(O2)C=CC(=C3)N)Br	InChI=1S/C13H9BrN2O/c14-9-3-1-8(2-4-9)13-16-11-7-10(15)5-6-12(11)17-13/h1-7H,15H2	Thermo Finnigan Elite Orbitrap	C13H9BrN2O	288.9971	Train	Train	Train	Test	Train
AOOHBXBPTPTBLB	NIST23	CC1=CSC(=N1)N2CCCNCC2	InChI=1S/C9H15N3S/c1-8-7-13-9(11-8)12-5-2-3-10-4-6-12/h7,10H,2-6H2,1H3	Thermo Finnigan Elite Orbitrap	C9H15N3S	198.1059	Train	Train	Train	Test	Train
AOOQMNQPSNSYBJ	NIST23	C1=CC(=C(C=C1CCN)Br)F	InChI=1S/C8H9BrFN/c9-7-5-6(3-4-11)1-2-8(7)10/h1-2,5H,3-4,11H2	Thermo Finnigan Elite Orbitrap	C8H9BrFN	217.9975	Train	Train	Test	Train	Train
AOOSHVWNBJZOEH	NIST23	COC1=C(C(=C2C(=C1O)C(=O)C(=C(O2)C3=CC(=C(C=C3)O)O)OC)OC)O	InChI=1S/C18H16O9/c1-24-16-11(21)10-12(22)17(25-2)14(7-4-5-8(19)9(20)6-7)27-15(10)18(26-3)13(16)23/h4-6,19-21,23H,1-3H3	Thermo Finnigan Elite Orbitrap	C18H16O9	377.0867	Train	Train	Train	Train	Test
AOOZOANZHYOTDM	NIST23	CC1(CCC2C(C1)CC(=O)OC3C2(CC(CC3)(C)C(=O)O)C)CCOC4C(C(C(C(O4)CO)O)O)O	InChI=1S/C26H42O10/c1-24(8-9-34-22-21(31)20(30)19(29)16(12-27)35-22)6-4-15-14(11-24)10-18(28)36-17-5-7-25(2,23(32)33)13-26(15,17)3/h14-17,19-22,27,29-31H,4-13H2,1-3H3,(H,32,33)	Orbitrap Fusion Lumos	C26H42O10	515.2851	Test	Train	Train	Train	Train
AOPBDRUWRLBSDB	NIST23	C1=CC=C(C(=C1)N)Br	InChI=1S/C6H6BrN/c7-5-3-1-2-4-6(5)8/h1-4H,8H2	Thermo Finnigan Elite Orbitrap	C6H6BrN	171.9756	Train	Train	Train	Train	Test
AOPMHYFEQDBXPZ	NIST23	CC1=C(C=CC(=C1O)C=O)O	InChI=1S/C8H8O3/c1-5-7(10)3-2-6(4-9)8(5)11/h2-4,10-11H,1H3	Orbitrap Fusion Lumos	C8H8O3	153.0546	Test	Train	Train	Train	Train
AOPOKYGSLKAMCV	NIST23	C1=CC=C2C(=C1)C=CC(=N2)C3=CC=C(S3)Br	InChI=1S/C13H8BrNS/c14-13-8-7-12(16-13)11-6-5-9-3-1-2-4-10(9)15-11/h1-8H	Orbitrap Fusion Lumos	C13H8BrNS	289.9634	Train	Train	Test	Train	Train
AOPRXJXHLWYPQR	NIST23	C1=CC=C(C=C1)OCC(=O)N	InChI=1S/C8H9NO2/c9-8(10)6-11-7-4-2-1-3-5-7/h1-5H,6H2,(H2,9,10)	Orbitrap Fusion Lumos	C8H9NO2	152.0706	Train	Test	Train	Train	Train
AOQMKLMZECLOEZ	NIST23	C1CN=C(C2=C(N1)C=CC(=C2)[N+](=O)[O-])C3=CC=CC=C3	InChI=1S/C15H13N3O2/c19-18(20)12-6-7-14-13(10-12)15(17-9-8-16-14)11-4-2-1-3-5-11/h1-7,10,16H,8-9H2	Thermo Finnigan Elite Orbitrap	C15H13N3O2	268.1081	Train	Train	Train	Test	Train
AOQMRUTZEYVDIL	NIST23	C1=CC=C(C=C1)C2=NC(=NN2C3=CC(=C(C=C3)Cl)COCC(C(F)(F)F)(F)F)C(=O)N	InChI=1S/C19H14ClF5N4O2/c20-14-7-6-13(8-12(14)9-31-10-18(21,22)19(23,24)25)29-17(11-4-2-1-3-5-11)27-16(28-29)15(26)30/h1-8H,9-10H2,(H2,26,30)	Orbitrap Fusion Lumos	C19H14ClF5N4O2	461.0798	Train	Test	Train	Train	Train
AORVPBLZSJVLCI	NIST23	C1=CC=C2C(=C1)C(C(=O)N2)(F)F	InChI=1S/C8H5F2NO/c9-8(10)5-3-1-2-4-6(5)11-7(8)12/h1-4H,(H,11,12)	Thermo Finnigan Elite Orbitrap	C8H5F2NO	170.0412	Train	Train	Test	Train	Train
AORVWDJGVFCGOW	NIST23	CC(C)(C)OC1=CC=C(C=C1)C[C@@H](C(=O)OC)N	InChI=1S/C14H21NO3/c1-14(2,3)18-11-7-5-10(6-8-11)9-12(15)13(16)17-4/h5-8,12H,9,15H2,1-4H3/t12-/m0/s1	Orbitrap Fusion Lumos	C14H21NO3	252.1594	Train	Train	Train	Train	Test
AOSKXPFBGRLCEG	NIST23	CCOC1=C(C=C(C=C1)/C=C/C)OC	InChI=1S/C12H16O2/c1-4-6-10-7-8-11(14-5-2)12(9-10)13-3/h4,6-9H,5H2,1-3H3/b6-4+	Thermo Finnigan Elite Orbitrap	C12H16O2	193.1223	Train	Test	Train	Train	Train
AOTWTCLFGRCJOV	NIST23	CC1=C(C(=NN1)C2=CC=C(C=C2)OC)C3=C(C=CC(=C3)OC)O	InChI=1S/C18H18N2O3/c1-11-17(15-10-14(23-3)8-9-16(15)21)18(20-19-11)12-4-6-13(22-2)7-5-12/h4-10,21H,1-3H3,(H,19,20)	Thermo Finnigan Elite Orbitrap	C18H18N2O3	311.139	Train	Train	Test	Train	Train
AOUZZRQCLQLQIF	NIST23	CC(=CCC1=C2C(=CC3=C1OC(C3)C(C)(C)O)C=CC(=O)O2)C	InChI=1S/C19H22O4/c1-11(2)5-7-14-17-12(6-8-16(20)23-17)9-13-10-15(19(3,4)21)22-18(13)14/h5-6,8-9,15,21H,7,10H2,1-4H3	Thermo Finnigan Elite Orbitrap	C19H22O4	315.1591	Train	Test	Train	Train	Train
AOWLJNHNEZGEOG	NIST23	C1=CC(=C(C=C1I)C=O)Br	InChI=1S/C7H4BrIO/c8-7-2-1-6(9)3-5(7)4-10/h1-4H	Orbitrap Fusion Lumos	C7H4BrIO	310.8563	Train	Test	Train	Train	Train
AOWXPFSYLFDFHC	NIST23	COC(=O)C1=C2CCNC2=CC=C1	InChI=1S/C10H11NO2/c1-13-10(12)8-3-2-4-9-7(8)5-6-11-9/h2-4,11H,5-6H2,1H3	Orbitrap Fusion Lumos	C10H11NO2	178.0863	Train	Train	Train	Test	Train
AOXGLIJSZLOQNZ	NIST23	CC1C(C(C(C(O1)OC2C(C(C(OC2C3=C(C=C(C4=C3OC(=CC4=O)C5=CC=C(C=C5)OC)O)O)CO)O)O)O)O)O	InChI=1S/C28H32O14/c1-10-20(33)22(35)24(37)28(39-10)42-27-23(36)21(34)17(9-29)41-26(27)19-14(31)7-13(30)18-15(32)8-16(40-25(18)19)11-3-5-12(38-2)6-4-11/h3-8,10,17,20-24,26-31,33-37H,9H2,1-2H3	Orbitrap Fusion Lumos	C28H32O14	593.1865	Train	Train	Train	Train	Test
AOXNEYUOJSRBSQ	NIST23	CC1=CC(=NO1)NC(=O)OC2=CC=CC=C2	InChI=1S/C11H10N2O3/c1-8-7-10(13-16-8)12-11(14)15-9-5-3-2-4-6-9/h2-7H,1H3,(H,12,13,14)	Thermo Finnigan Elite Orbitrap	C11H10N2O3	219.0764	Train	Train	Test	Train	Train
AOXOTNQJKCPNGK	NIST23	CCNC(C)C(=O)C1=CC(=C(C=C1)C)C	InChI=1S/C13H19NO/c1-5-14-11(4)13(15)12-7-6-9(2)10(3)8-12/h6-8,11,14H,5H2,1-4H3	Thermo Finnigan Elite Orbitrap	C13H19NO	206.1539	Train	Train	Test	Train	Train
AOXXRHPZPFAKHI	NIST23	CC1=C(C=C(C=C1)NC(=O)NC2=CC=CC=C2)Cl	InChI=1S/C14H13ClN2O/c1-10-7-8-12(9-13(10)15)17-14(18)16-11-5-3-2-4-6-11/h2-9H,1H3,(H2,16,17,18)	Orbitrap Fusion Lumos	C14H13ClN2O	261.0789	Train	Train	Test	Train	Train
AOYDKTYYXQGYAS	NIST23	CCOC1=CC=C(C=C1)NC(=O)C2=CC=C(C=C2)CNC3=C(C(=O)C3=O)NC4CCCCC4	InChI=1S/C26H29N3O4/c1-2-33-21-14-12-20(13-15-21)29-26(32)18-10-8-17(9-11-18)16-27-22-23(25(31)24(22)30)28-19-6-4-3-5-7-19/h8-15,19,27-28H,2-7,16H2,1H3,(H,29,32)	Thermo Finnigan Elite Orbitrap	C26H29N3O4	448.2231	Test	Train	Train	Train	Train
AOYPDQJNZQBEDW	NIST23	CN1C(=CC2=C1C=C(C=C2)Br)C(=O)O	InChI=1S/C10H8BrNO2/c1-12-8-5-7(11)3-2-6(8)4-9(12)10(13)14/h2-5H,1H3,(H,13,14)	Orbitrap Fusion Lumos	C10H8BrNO2	253.9811	Test	Train	Train	Train	Train
AOYQZCXRZAXZTE	NIST23	CC1=CC(=C(C=C1)S(=O)(=O)NC2=C(C(=CC=C2)Cl)C)C	InChI=1S/C15H16ClNO2S/c1-10-7-8-15(11(2)9-10)20(18,19)17-14-6-4-5-13(16)12(14)3/h4-9,17H,1-3H3	Thermo Finnigan Elite Orbitrap	C15H16ClNO2S	310.0663	Train	Train	Train	Test	Train
AOYRICZDNURREY	NIST23	C1=CC=C(C=C1)COC2=CN=CC(=N2)Cl	InChI=1S/C11H9ClN2O/c12-10-6-13-7-11(14-10)15-8-9-4-2-1-3-5-9/h1-7H,8H2	Orbitrap Fusion Lumos	C11H9ClN2O	221.0476	Train	Train	Train	Test	Train
AOYUMWKKMUETCN	NIST23	CC1=C(C(=CC=C1)C)NS(=O)(=O)C2=CC=C(C=C2)F	InChI=1S/C14H14FNO2S/c1-10-4-3-5-11(2)14(10)16-19(17,18)13-8-6-12(15)7-9-13/h3-9,16H,1-2H3	Orbitrap Fusion Lumos	C14H14FNO2S	280.0802	Train	Train	Test	Train	Train
AOYYFUGUUIRBML	NIST23	CCCCCC1=CC(=C2[C@@H]3CC(=C)CC[C@H]3C(OC2=C1)(C)C)O	InChI=1S/C21H30O2/c1-5-6-7-8-15-12-18(22)20-16-11-14(2)9-10-17(16)21(3,4)23-19(20)13-15/h12-13,16-17,22H,2,5-11H2,1,3-4H3/t16-,17-/m1/s1	Thermo Finnigan Elite Orbitrap	C21H30O2	315.2319	Train	Test	Train	Train	Train
AOZKTJDXDYSFAE	NIST23	CC1(C=CC2=C(O1)C=CC(=C2)/C=C/C(=O)OC)C	InChI=1S/C15H16O3/c1-15(2)9-8-12-10-11(4-6-13(12)18-15)5-7-14(16)17-3/h4-10H,1-3H3/b7-5+	Thermo Finnigan Elite Orbitrap	C15H16O3	245.1172	Train	Train	Test	Train	Train
AOZLCBYWDXFKCJ	NIST23	CCCCC(CC)CN1C(=O)C2=C(SC(=C2C1=O)Br)Br	InChI=1S/C14H17Br2NO2S/c1-3-5-6-8(4-2)7-17-13(18)9-10(14(17)19)12(16)20-11(9)15/h8H,3-7H2,1-2H3	Orbitrap Fusion Lumos	C14H17Br2NO2S	421.942	Train	Test	Train	Train	Train
AOZWWYNEHPZUAS	NIST23	C1=CC=C(C=C1)C2=C(C(=O)OC2O)CC3=CC=C(C=C3)O	InChI=1S/C17H14O4/c18-13-8-6-11(7-9-13)10-14-15(17(20)21-16(14)19)12-4-2-1-3-5-12/h1-9,17-18,20H,10H2	Thermo Finnigan Elite Orbitrap	C17H14O4	283.0965	Train	Train	Test	Train	Train
APAFUCDSCJBJKH	NIST23	CC1=CC(=CC=C1)N=P(C2=CC=CC=C2)(C3=CC=CC=C3)C4=CC=CC=C4	InChI=1S/C25H22NP/c1-21-12-11-13-22(20-21)26-27(23-14-5-2-6-15-23,24-16-7-3-8-17-24)25-18-9-4-10-19-25/h2-20H,1H3	Orbitrap Fusion Lumos	C25H22NP	368.1563	Test	Train	Train	Train	Train
APAJFZPFBHMFQR	NIST23	C1=CC2=C(C=C1O)C(=O)C3=C(C2=O)C=C(C=C3)O	InChI=1S/C14H8O4/c15-7-1-3-9-11(5-7)14(18)10-4-2-8(16)6-12(10)13(9)17/h1-6,15-16H	Thermo Finnigan Elite Orbitrap	C14H8O4	241.0495	Test	Train	Train	Train	Train
APAUAYLVDHNFBF	NIST23	C1C(NC(S1)C2=CC=CC=C2O)C(=O)O	InChI=1S/C10H11NO3S/c12-8-4-2-1-3-6(8)9-11-7(5-15-9)10(13)14/h1-4,7,9,11-12H,5H2,(H,13,14)	Thermo Finnigan Elite Orbitrap	C10H11NO3S	226.0532	Train	Train	Test	Train	Train
APAWOEBSLLGWDF	NIST23	COC1=CC2=C(C=C1)C(=O)[C@@]3([C@H](O2)COC4=CC(=C(C=C43)OC)OC)O	InChI=1S/C19H18O7/c1-22-10-4-5-11-13(6-10)26-17-9-25-14-8-16(24-3)15(23-2)7-12(14)19(17,21)18(11)20/h4-8,17,21H,9H2,1-3H3/t17-,19-/m1/s1	Thermo Finnigan Elite Orbitrap	C19H18O7	359.1125	Test	Train	Train	Train	Train
APAZIVOTUNMIEX	NIST23	CC(=O)NC1=CC=CC=C1C2=CC=CC=C2[N+](=O)[O-]	InChI=1S/C14H12N2O3/c1-10(17)15-13-8-4-2-6-11(13)12-7-3-5-9-14(12)16(18)19/h2-9H,1H3,(H,15,17)	Thermo Finnigan Elite Orbitrap	C14H12N2O3	257.0921	Test	Train	Train	Train	Train
APBIZVFQQBCAAT	NIST23	C1=C(C(=CS1)Br)C(=O)O	InChI=1S/C5H3BrO2S/c6-4-2-9-1-3(4)5(7)8/h1-2H,(H,7,8)	Thermo Finnigan Elite Orbitrap	C5H3BrO2S	206.911	Test	Train	Train	Train	Train
APBKNBWKEVKFSM	NIST23	COC1=C(C=C(C=C1)Cl)C(=O)NC2CCSC2=O	InChI=1S/C12H12ClNO3S/c1-17-10-3-2-7(13)6-8(10)11(15)14-9-4-5-18-12(9)16/h2-3,6,9H,4-5H2,1H3,(H,14,15)	Thermo Finnigan Elite Orbitrap	C12H12ClNO3S	286.0299	Train	Train	Train	Test	Train
APBOURYCDZUNHD	NIST23	CS(=O)(=O)C1=CC(=C(C=C1)N2CCCNCC2)F	InChI=1S/C12H17FN2O2S/c1-18(16,17)10-3-4-12(11(13)9-10)15-7-2-5-14-6-8-15/h3-4,9,14H,2,5-8H2,1H3	Thermo Finnigan Elite Orbitrap	C12H17FN2O2S	273.1068	Train	Train	Test	Train	Train
APBQSCWVYXILKM	NIST23	C[C@@]12CC[C@@H]([C@H]1CCC3[C@]2(CCC4[C@@]3(CCC([C@]4(C)CO)O[C@H]5[C@@H]([C@H]([C@@H]([C@H](O5)CO)O)O)O[C@H]6[C@@H]([C@H]([C@@H]([C@H](O6)CO)O)O)O)C)C)[C@]7(CC(OC7=O)[C@H](C(C)(C)O)O)O	InChI=1S/C42H70O17/c1-37(2,53)33(51)21-15-42(54,36(52)57-21)20-9-13-40(5)19(20)7-8-25-38(3)12-11-26(39(4,18-45)24(38)10-14-41(25,40)6)58-35-32(30(49)28(47)23(17-44)56-35)59-34-31(50)29(48)27(46)22(16-43)55-34/h19-35,43-51,53-54H,7-18H2,1-6H3/t19-,20+,21?,22-,23-,24?,25?,26?,27-,28-,29+,30+,31-,32-,33-,34+,35+,38+,39-,40-,41-,42+/m1/s1	Orbitrap Fusion Lumos	C42H70O17	847.4686	Test	Train	Train	Train	Train
APBVLLORZMAWKI	NIST23	C1CC2=CC=CC=C2C(C3=CC=CC=C31)C(=O)N	InChI=1S/C16H15NO/c17-16(18)15-13-7-3-1-5-11(13)9-10-12-6-2-4-8-14(12)15/h1-8,15H,9-10H2,(H2,17,18)	Thermo Finnigan Elite Orbitrap	C16H15NO	238.1226	Train	Train	Train	Test	Train
APBXJKZUYAAVJS	NIST23	CCN1C(=NN=C1SCC(=O)C2=CC(=C(C=C2)O)O)CSC3=NC4=CC=CC=C4S3	InChI=1S/C20H18N4O3S3/c1-2-24-18(11-29-20-21-13-5-3-4-6-17(13)30-20)22-23-19(24)28-10-16(27)12-7-8-14(25)15(26)9-12/h3-9,25-26H,2,10-11H2,1H3	Thermo Finnigan Elite Orbitrap	C20H18N4O3S3	459.0614	Train	Train	Train	Test	Train
APCBTRDHCDOPNY	NIST23	CC(C)(C)OC(=O)N1CCC(C1)O	InChI=1S/C9H17NO3/c1-9(2,3)13-8(12)10-5-4-7(11)6-10/h7,11H,4-6H2,1-3H3	Orbitrap Fusion Lumos	C9H17NO3	188.1281	Test	Train	Train	Train	Train
APCIIDCLKMMNBW	NIST23	CC(CNC(=O)CSC1=NC=CC2=CC=CC=C21)O	InChI=1S/C14H16N2O2S/c1-10(17)8-16-13(18)9-19-14-12-5-3-2-4-11(12)6-7-15-14/h2-7,10,17H,8-9H2,1H3,(H,16,18)	Orbitrap Fusion Lumos	C14H16N2O2S	277.1005	Train	Train	Train	Train	Test
APCOQCLKCAFINS	NIST23	CCC(C)C1=CC=C(C=C1)N(C2=CC=C(C=C2)Br)C3=CC=C(C=C3)Br	InChI=1S/C22H21Br2N/c1-3-16(2)17-4-10-20(11-5-17)25(21-12-6-18(23)7-13-21)22-14-8-19(24)9-15-22/h4-16H,3H2,1-2H3	Orbitrap Fusion Lumos	C22H21Br2N	458.0114	Train	Train	Train	Test	Train
APCPBNNLVCVDPL	NIST23	COC(=O)C1=C(C=CC(=N1)Cl)Br	InChI=1S/C7H5BrClNO2/c1-12-7(11)6-4(8)2-3-5(9)10-6/h2-3H,1H3	Thermo Finnigan Elite Orbitrap	C7H5BrClNO2	249.9265	Train	Train	Test	Train	Train
APDCFRUAEFSNPV	NIST23	C1CC(=O)NCC1N	InChI=1S/C5H10N2O/c6-4-1-2-5(8)7-3-4/h4H,1-3,6H2,(H,7,8)	Orbitrap Fusion Lumos	C5H10N2O	115.0866	Train	Train	Test	Train	Train
APDLCSPGWPLYEQ	NIST23	CCCCCCCCCCCCC/C=C/[C@H]([C@H](CO)NC(=O)CCCCCCC)O	InChI=1S/C26H51NO3/c1-3-5-7-9-10-11-12-13-14-15-16-18-19-21-25(29)24(23-28)27-26(30)22-20-17-8-6-4-2/h19,21,24-25,28-29H,3-18,20,22-23H2,1-2H3,(H,27,30)/b21-19+/t24-,25+/m0/s1	Thermo Finnigan Elite Orbitrap	C26H51NO3	426.3942	Train	Test	Train	Train	Train
APDQSPXWVVODJE	NIST23	C1CCC2=C(CC1)SC(=C2)C(=O)NN	InChI=1S/C10H14N2OS/c11-12-10(13)9-6-7-4-2-1-3-5-8(7)14-9/h6H,1-5,11H2,(H,12,13)	Thermo Finnigan Elite Orbitrap	C10H14N2OS	211.09	Train	Train	Test	Train	Train
APEFIYZNULXWMO	NIST23	C1=CC=C(C=C1)CCNC(=S)NCC2=CC=CC=C2	InChI=1S/C16H18N2S/c19-16(18-13-15-9-5-2-6-10-15)17-12-11-14-7-3-1-4-8-14/h1-10H,11-13H2,(H2,17,18,19)	Thermo Finnigan Elite Orbitrap	C16H18N2S	271.1263	Train	Train	Train	Train	Test
APEGZJKYOJZGKH	NIST23	CCCCCN1C2=CC=CC=C2C(=N1)C(=O)NC(C)(C)C3=CC=C(C=C3)Cl	InChI=1S/C22H26ClN3O/c1-4-5-8-15-26-19-10-7-6-9-18(19)20(25-26)21(27)24-22(2,3)16-11-13-17(23)14-12-16/h6-7,9-14H,4-5,8,15H2,1-3H3,(H,24,27)	Orbitrap Fusion Lumos	C22H26ClN3O	384.1837	Train	Train	Train	Train	Test
APEJMQOBVMLION	NIST23	C1=CC=C(C=C1)/C=C/C(=O)N	InChI=1S/C9H9NO/c10-9(11)7-6-8-4-2-1-3-5-8/h1-7H,(H2,10,11)/b7-6+	Orbitrap Fusion Lumos	C9H9NO	148.0757	Test	Train	Train	Train	Train
APETYHSLTIVOQX	NIST23	C1=C(C(=CC(=C1[N+](=O)[O-])F)Br)C(=O)O	InChI=1S/C7H3BrFNO4/c8-4-2-5(9)6(10(13)14)1-3(4)7(11)12/h1-2H,(H,11,12)	Orbitrap Fusion Lumos	C7H3BrFNO4	263.9302	Train	Train	Train	Test	Train
APFPOTCRGZNNFI	NIST23	C1=CC=C(C(=C1)CC(=O)NC2=C(C=C(C=C2)Br)C(=O)O)Cl	InChI=1S/C15H11BrClNO3/c16-10-5-6-13(11(8-10)15(20)21)18-14(19)7-9-3-1-2-4-12(9)17/h1-6,8H,7H2,(H,18,19)(H,20,21)	Thermo Finnigan Elite Orbitrap	C15H11BrClNO3	367.9684	Train	Train	Test	Train	Train
APFYGGBLFWRJAQ	NIST23	CC(C)(C)C1=CC=C(C=C1)C2=NC3=CC=CC=C3C(=C2)C(=O)O	InChI=1S/C20H19NO2/c1-20(2,3)14-10-8-13(9-11-14)18-12-16(19(22)23)15-6-4-5-7-17(15)21-18/h4-12H,1-3H3,(H,22,23)	Thermo Finnigan Elite Orbitrap	C20H19NO2	306.1489	Test	Train	Train	Train	Train
APGDTXUMTIZLCJ	NIST23	C[C@]12C[C@@H]([C@H]3[C@H]([C@@H]1CC[C@@]2(C(=O)COC(=O)CCC(=O)O)O)CCC4=CC(=O)C=C[C@]34C)O	InChI=1S/C25H32O8/c1-23-9-7-15(26)11-14(23)3-4-16-17-8-10-25(32,24(17,2)12-18(27)22(16)23)19(28)13-33-21(31)6-5-20(29)30/h7,9,11,16-18,22,27,32H,3-6,8,10,12-13H2,1-2H3,(H,29,30)/t16-,17-,18-,22+,23-,24-,25-/m0/s1	Orbitrap Fusion Lumos	C25H32O8	461.217	Train	Train	Test	Train	Train
APGIPIWYVRPJKL	NIST23	CN1C(=O)C2=CC3=COC=C[C@@H]([C@H]3N2C(=O)C1=O)OC(=O)C4=CC(=C(C=C4)OC)OC5=C(C=CC(=C5)C=O)O	InChI=1S/C27H20N2O10/c1-28-24(32)17-10-16-13-37-8-7-20(23(16)29(17)26(34)25(28)33)39-27(35)15-4-6-19(36-2)22(11-15)38-21-9-14(12-30)3-5-18(21)31/h3-13,20,23,31H,1-2H3/t20-,23-/m0/s1	Thermo Finnigan Elite Orbitrap	C27H20N2O10	533.1191	Train	Train	Train	Test	Train
APGLTERDKORUHK	NIST23	CC(C)C(C(=O)O)N(C)C	InChI=1S/C7H15NO2/c1-5(2)6(7(9)10)8(3)4/h5-6H,1-4H3,(H,9,10)	Thermo Finnigan Velos Orbitrap	C7H15NO2	146.1176	Train	Test	Train	Train	Train
APGNCGQMAUPNGB	NIST23	COC1=CC=CC=C1N2CCN(CC2)C3=C(C=C(C=C3)[N+](=O)[O-])Cl	InChI=1S/C17H18ClN3O3/c1-24-17-5-3-2-4-16(17)20-10-8-19(9-11-20)15-7-6-13(21(22)23)12-14(15)18/h2-7,12H,8-11H2,1H3	Thermo Finnigan Elite Orbitrap	C17H18ClN3O3	348.1109	Train	Train	Train	Train	Test
APGWJGNOWJHSLW	NIST23	C1=CC(=C(C=C1I)Br)C(=O)O	InChI=1S/C7H4BrIO2/c8-6-3-4(9)1-2-5(6)7(10)11/h1-3H,(H,10,11)	Thermo Finnigan Elite Orbitrap	C7H4BrIO2	326.8512	Train	Train	Test	Train	Train
APHIKOCDGDGHIL	NIST23	CNCCN(C)C1CCCCC1	InChI=1S/C10H22N2/c1-11-8-9-12(2)10-6-4-3-5-7-10/h10-11H,3-9H2,1-2H3	Thermo Finnigan Elite Orbitrap	C10H22N2	171.1856	Train	Train	Train	Test	Train
APHLSUBLNQBFTM	NIST23	C1=CC=C(C(=C1)C(=O)C2=CC=C(C=C2)Cl)N	InChI=1S/C13H10ClNO/c14-10-7-5-9(6-8-10)13(16)11-3-1-2-4-12(11)15/h1-8H,15H2	Thermo Finnigan Elite Orbitrap	C13H10ClNO	232.0524	Train	Train	Train	Train	Test
APHLYZNGFCQHCT	NIST23	COC1=C(C(=C(C=C1)OC)OC)C=O	InChI=1S/C10H12O4/c1-12-8-4-5-9(13-2)10(14-3)7(8)6-11/h4-6H,1-3H3	Thermo Finnigan Elite Orbitrap	C10H12O4	197.0808	Train	Train	Train	Test	Train
APHNQOGPYLTSFX	NIST23	CC(C)(C)C1=NOC(=C1)N	InChI=1S/C7H12N2O/c1-7(2,3)5-4-6(8)10-9-5/h4H,8H2,1-3H3	Thermo Finnigan Elite Orbitrap	C7H12N2O	141.1022	Train	Train	Train	Train	Test
APHVGKYWHWFAQV	NIST23	CN1C=CC=C1C(=O)OC	InChI=1S/C7H9NO2/c1-8-5-3-4-6(8)7(9)10-2/h3-5H,1-2H3	Thermo Finnigan Elite Orbitrap	C7H9NO2	140.0706	Train	Train	Test	Train	Train
APHYVLPIZUVDTK	NIST23	CCOC(=O)C1=CC(=CC(=C1)O)O	InChI=1S/C9H10O4/c1-2-13-9(12)6-3-7(10)5-8(11)4-6/h3-5,10-11H,2H2,1H3	Thermo Finnigan Elite Orbitrap	C9H10O4	183.0652	Train	Train	Train	Train	Test
APIAQUZXQINRLM	NIST23	C1=C(C=C(C(=C1Cl)O)Cl)NC(=O)CCC(=O)O	InChI=1S/C10H9Cl2NO4/c11-6-3-5(4-7(12)10(6)17)13-8(14)1-2-9(15)16/h3-4,17H,1-2H2,(H,13,14)(H,15,16)	Orbitrap Fusion Lumos	C10H9Cl2NO4	277.9981	Test	Train	Train	Train	Train
APIDTRXFGYOLLH	NIST23	C[C@H]([C@H](C(=O)N[C@@H](CCSC)C(=O)O)N)O	InChI=1S/C9H18N2O4S/c1-5(12)7(10)8(13)11-6(9(14)15)3-4-16-2/h5-7,12H,3-4,10H2,1-2H3,(H,11,13)(H,14,15)/t5-,6+,7-/m1/s1	Thermo Finnigan Elite Orbitrap	C9H18N2O4S	251.106	Train	Train	Train	Test	Train
APILDSXOVHTVRI	NIST23	C1=CC=NC(=C1)CC2(C3=C(C=CC(=C3)Br)NC2=O)O	InChI=1S/C14H11BrN2O2/c15-9-4-5-12-11(7-9)14(19,13(18)17-12)8-10-3-1-2-6-16-10/h1-7,19H,8H2,(H,17,18)	Orbitrap Fusion Lumos	C14H11BrN2O2	319.0077	Train	Train	Train	Train	Test
APIMXAGCLCGUGB	NIST23	C1=C(SC(=N1)N)CC(=O)O	InChI=1S/C5H6N2O2S/c6-5-7-2-3(10-5)1-4(8)9/h2H,1H2,(H2,6,7)(H,8,9)	Orbitrap Fusion Lumos	C5H6N2O2S	159.0223	Train	Train	Train	Train	Test
APISVOVOJVZIBA	NIST23	C1=CC=C(C=C1)P(=CC#N)(C2=CC=CC=C2)C3=CC=CC=C3	InChI=1S/C20H16NP/c21-16-17-22(18-10-4-1-5-11-18,19-12-6-2-7-13-19)20-14-8-3-9-15-20/h1-15,17H	Orbitrap Fusion Lumos	C20H16NP	302.1093	Train	Train	Train	Train	Test
APIVVDFBBPFBDZ	NIST23	CN(C)S(=O)(=O)C1=CC=CC(=C1)N	InChI=1S/C8H12N2O2S/c1-10(2)13(11,12)8-5-3-4-7(9)6-8/h3-6H,9H2,1-2H3	Thermo Finnigan Elite Orbitrap	C8H12N2O2S	201.0692	Train	Train	Test	Train	Train
APIXJSLKIYYUKG	NIST23	CC(C)CN1C2=C(C(=O)N(C1=O)C)NC=N2	InChI=1S/C10H14N4O2/c1-6(2)4-14-8-7(11-5-12-8)9(15)13(3)10(14)16/h5-6H,4H2,1-3H3,(H,11,12)	Thermo Finnigan Elite Orbitrap	C10H14N4O2	223.119	Train	Train	Train	Test	Train
APJACVDBTHESJL	NIST23	C1=CC(=C(C=C1Cl)Cl)C2=CSC(=N2)N	InChI=1S/C9H6Cl2N2S/c10-5-1-2-6(7(11)3-5)8-4-14-9(12)13-8/h1-4H,(H2,12,13)	Thermo Finnigan Elite Orbitrap	C9H6Cl2N2S	244.9702	Test	Train	Train	Train	Train
APJDQUGPCJRQRJ	NIST23	C[C@H]1CCCC(=O)CCCCCC2=C(C(=CC(=C2)O)O)C(=O)O1	InChI=1S/C18H24O5/c1-12-6-5-9-14(19)8-4-2-3-7-13-10-15(20)11-16(21)17(13)18(22)23-12/h10-12,20-21H,2-9H2,1H3/t12-/m0/s1	Orbitrap Fusion Lumos	C18H24O5	321.1697	Train	Train	Train	Train	Test
APJIUSMTBHARPY	NIST23	C1CC(NC1)C2=C(C=CC=C2F)F	InChI=1S/C10H11F2N/c11-7-3-1-4-8(12)10(7)9-5-2-6-13-9/h1,3-4,9,13H,2,5-6H2	Orbitrap Fusion Lumos	C10H11F2N	184.0932	Test	Train	Train	Train	Train
APJYDQYYACXCRM	NIST23	C1=CC=C2C(=C1)C(=CN2)CCN	InChI=1S/C10H12N2/c11-6-5-8-7-12-10-4-2-1-3-9(8)10/h1-4,7,12H,5-6,11H2	Thermo Finnigan Elite Orbitrap	C10H12N2	161.1073	Test	Train	Train	Train	Train
APKHJGDGWQDBGM	NIST23	COC1=C(C=C2C(=C1)C(=NC(=N2)N3CCNCC3)N)OC	InChI=1S/C14H19N5O2/c1-20-11-7-9-10(8-12(11)21-2)17-14(18-13(9)15)19-5-3-16-4-6-19/h7-8,16H,3-6H2,1-2H3,(H2,15,17,18)	Thermo Finnigan Elite Orbitrap	C14H19N5O2	290.1612	Train	Train	Test	Train	Train
APKKCRAKPMSAEI	NIST23	CC(=O)/C(=C\C1=CC=CC=C1[N+](=O)[O-])/C(=O)OC	InChI=1S/C12H11NO5/c1-8(14)10(12(15)18-2)7-9-5-3-4-6-11(9)13(16)17/h3-7H,1-2H3/b10-7+	Thermo Finnigan Elite Orbitrap	C12H11NO5	250.071	Test	Train	Train	Train	Train
APKLAFRPXRPNNM	NIST23	C1=CC=C2C(=C1)C=CC3=C2OC(=CC3=O)C4=CC(=CC=C4)O	InChI=1S/C19H12O3/c20-14-6-3-5-13(10-14)18-11-17(21)16-9-8-12-4-1-2-7-15(12)19(16)22-18/h1-11,20H	Thermo Finnigan Velos Orbitrap	C19H12O3	289.0859	Test	Train	Train	Train	Train
APKMKRLELRQWEB	NIST23	CN1C(=NNC1=S)C2=CC=C(C=C2)F	InChI=1S/C9H8FN3S/c1-13-8(11-12-9(13)14)6-2-4-7(10)5-3-6/h2-5H,1H3,(H,12,14)	Thermo Finnigan Elite Orbitrap	C9H8FN3S	210.0496	Train	Train	Test	Train	Train
APLDOGUHCNVFLZ	NIST23	C1=CC(=CC=C1C2=NC(=CC(=C2)C(=O)O)C3=CC=C(C=C3)Br)Cl	InChI=1S/C18H11BrClNO2/c19-14-5-1-11(2-6-14)16-9-13(18(22)23)10-17(21-16)12-3-7-15(20)8-4-12/h1-10H,(H,22,23)	Thermo Finnigan Elite Orbitrap	C18H11BrClNO2	387.9734	Test	Train	Train	Train	Train
APLKWZASYUZSBL	NIST23	CN1C(=O)C2=CC=CC=C2NC(=O)[C@@]13[C@H](O3)C4=CC=CC=C4	InChI=1S/C17H14N2O3/c1-19-15(20)12-9-5-6-10-13(12)18-16(21)17(19)14(22-17)11-7-3-2-4-8-11/h2-10,14H,1H3,(H,18,21)/t14-,17+/m1/s1	Thermo Finnigan Elite Orbitrap	C17H14N2O3	295.1077	Train	Test	Train	Train	Train
APLQICUORRMFHY	NIST23	C1=CC(=CC=C1C(C(=O)O)N)Br	InChI=1S/C8H8BrNO2/c9-6-3-1-5(2-4-6)7(10)8(11)12/h1-4,7H,10H2,(H,11,12)	Thermo Finnigan Elite Orbitrap	C8H8BrNO2	229.9811	Train	Train	Train	Test	Train
APLQVPPMTCVSKJ	NIST23	CC1=C(C=C(C=C1)NC(=O)C2=CC=CC=C2)Cl	InChI=1S/C14H12ClNO/c1-10-7-8-12(9-13(10)15)16-14(17)11-5-3-2-4-6-11/h2-9H,1H3,(H,16,17)	Orbitrap Fusion Lumos	C14H12ClNO	246.068	Train	Train	Test	Train	Train
APLVPBUBDFWWAD	NIST23	CC1=CC(=O)NC2=CC=CC=C12	InChI=1S/C10H9NO/c1-7-6-10(12)11-9-5-3-2-4-8(7)9/h2-6H,1H3,(H,11,12)	Thermo Finnigan Elite Orbitrap	C10H9NO	160.0757	Train	Test	Train	Train	Train
APNMOOQPFHLKOS	NIST23	C1=CC=C(C(=C1)/C=C/C=N/NC(=O)C2=CC=CS2)[N+](=O)[O-]	InChI=1S/C14H11N3O3S/c18-14(13-8-4-10-21-13)16-15-9-3-6-11-5-1-2-7-12(11)17(19)20/h1-10H,(H,16,18)/b6-3+,15-9+	Orbitrap Fusion Lumos	C14H11N3O3S	302.0594	Train	Train	Test	Train	Train
APOFDNKYFPDSLE	NIST23	CCC(C)(C)C1=CC(=C(C=C1)O)N	InChI=1S/C11H17NO/c1-4-11(2,3)8-5-6-10(13)9(12)7-8/h5-7,13H,4,12H2,1-3H3	Thermo Finnigan Elite Orbitrap	C11H17NO	180.1383	Train	Test	Train	Train	Train
APORENQTMOZIOG	NIST23	COC1=CC(=O)OC1CO	InChI=1S/C6H8O4/c1-9-4-2-6(8)10-5(4)3-7/h2,5,7H,3H2,1H3	Thermo Finnigan Elite Orbitrap	C6H8O4	145.0495	Train	Train	Test	Train	Train
APOYOBUFTZPTBO	NIST23	CC1=CC(=CC(=C1N)I)Cl	InChI=1S/C7H7ClIN/c1-4-2-5(8)3-6(9)7(4)10/h2-3H,10H2,1H3	Thermo Finnigan Elite Orbitrap	C7H7ClIN	267.9384	Train	Test	Train	Train	Train
APPKDJFEFITDLH	NIST23	CC1=CC(=CC=C1)CN2CCC3=C(C2=O)C=CC=C3OCC4=CC=C(O4)C(=O)OC	InChI=1S/C24H23NO5/c1-16-5-3-6-17(13-16)14-25-12-11-19-20(23(25)26)7-4-8-21(19)29-15-18-9-10-22(30-18)24(27)28-2/h3-10,13H,11-12,14-15H2,1-2H3	Thermo Finnigan Elite Orbitrap	C24H23NO5	406.1649	Train	Test	Train	Train	Train
APPXYONGBIXGRO	NIST23	CC1=C[C@@H]([C@H]([C@@H](C1)C2=C(C=C(C=C2)O)O)C(=O)C3=C(C=C(C=C3)O)O)C4=C(C=C(C5=C4OC(=C(C5=O)CC=C(C)C)C6=C(C=C(C=C6)O)O)O)O	InChI=1S/C40H36O11/c1-18(2)4-8-26-38(50)36-33(48)17-32(47)35(40(36)51-39(26)25-11-7-22(43)16-31(25)46)28-13-19(3)12-27(23-9-5-20(41)14-29(23)44)34(28)37(49)24-10-6-21(42)15-30(24)45/h4-7,9-11,13-17,27-28,34,41-48H,8,12H2,1-3H3/t27-,28-,34-/m0/s1	Orbitrap Fusion Lumos	C40H36O11	693.233	Train	Train	Test	Train	Train
APPYODZCSQLIJT	NIST23	CS(=O)CCCCCC#N	InChI=1S/C7H13NOS/c1-10(9)7-5-3-2-4-6-8/h2-5,7H2,1H3	Thermo Finnigan Elite Orbitrap	C7H13NOS	160.0791	Train	Train	Train	Test	Train
APQHKWPGGHMYKJ	NIST23	CCCC[Sn](=O)CCCC.CCCC[Sn](CCCC)(CCCC)CCCC	InChI=1S/6C4H9.O.2Sn/c6*1-3-4-2;;;/h6*1,3-4H2,2H3;;;	Orbitrap Fusion Lumos	C24H54OSn2	599.2291	Train	Train	Test	Train	Train
APQMBPSXGPFXPR	NIST23	CNC(=S)NC1=CC=C(C=C1)I	InChI=1S/C8H9IN2S/c1-10-8(12)11-7-4-2-6(9)3-5-7/h2-5H,1H3,(H2,10,11,12)	Orbitrap Fusion Lumos	C8H9IN2S	292.9604	Train	Train	Test	Train	Train
APQPRKLAWCIJEK	NIST23	C(CSSCCN)N	InChI=1S/C4H12N2S2/c5-1-3-7-8-4-2-6/h1-6H2	Thermo Finnigan Elite Orbitrap	C4H12N2S2	153.0515	Train	Train	Train	Train	Test
APQPVVOYBLOJDY	NIST23	COC1=CC2=C(C=C1)N=C3CCCCC3=C2N	InChI=1S/C14H16N2O/c1-17-9-6-7-13-11(8-9)14(15)10-4-2-3-5-12(10)16-13/h6-8H,2-5H2,1H3,(H2,15,16)	Orbitrap Fusion Lumos	C14H16N2O	229.1335	Test	Train	Train	Train	Train
APQRURLENAYZRH	NIST23	CC\1=CC(=O)C=C/C1=C(/C2=C(C=C(C=C2)O)C)\C3=CC=CC=C3S(=O)(=O)O	InChI=1S/C21H18O5S/c1-13-11-15(22)7-9-17(13)21(18-10-8-16(23)12-14(18)2)19-5-3-4-6-20(19)27(24,25)26/h3-12,22H,1-2H3,(H,24,25,26)/b21-18+	Thermo Finnigan Elite Orbitrap	C21H18O5S	383.0948	Train	Train	Train	Train	Test
APQTVWJSXBBNEI	NIST23	C1=CC(=C(C(=C1F)C(=O)O)F)Cl	InChI=1S/C7H3ClF2O2/c8-3-1-2-4(9)5(6(3)10)7(11)12/h1-2H,(H,11,12)	Thermo Finnigan Elite Orbitrap	C7H3ClF2O2	192.9862	Train	Test	Train	Train	Train
APRAKIKVYGWZQG	NIST23	CC1CCC(CC1)NN	InChI=1S/C7H16N2/c1-6-2-4-7(9-8)5-3-6/h6-7,9H,2-5,8H2,1H3	Thermo Finnigan Elite Orbitrap	C7H16N2	129.1386	Train	Train	Test	Train	Train
APRATEMYDZDYJD	NIST23	C1=CSC2=NC(=C(N21)S(=O)(=O)Cl)Cl	InChI=1S/C5H2Cl2N2O2S2/c6-3-4(13(7,10)11)9-1-2-12-5(9)8-3/h1-2H	Thermo Finnigan Elite Orbitrap	C5H2Cl2N2O2S2	256.9008	Train	Train	Test	Train	Train
APSBLGAQNPFHCG	NIST23	C1=CSC(=C1)CC2=NN=C(S2)N	InChI=1S/C7H7N3S2/c8-7-10-9-6(12-7)4-5-2-1-3-11-5/h1-3H,4H2,(H2,8,10)	Orbitrap Fusion Lumos	C7H7N3S2	198.0154	Train	Train	Test	Train	Train
APSJUNFBAXIXLK	NIST23	CC1=CC=C(C=C1)C(=O)C(C)N2CCCC2	InChI=1S/C14H19NO/c1-11-5-7-13(8-6-11)14(16)12(2)15-9-3-4-10-15/h5-8,12H,3-4,9-10H2,1-2H3	Thermo Finnigan Elite Orbitrap	C14H19NO	218.1539	Train	Test	Train	Train	Train
APSNPMVGBGZYAJ	NIST23	C[C@H]1[C@@H]([C@H]([C@H]([C@@H](O1)OC[C@@H]2[C@H]([C@@H]([C@H]([C@@H](O2)OC3=CC(=C4C(=O)CC(OC4=C3)C5=CC(=C(C=C5)O)OC)O)O)O)O)O)O)O	InChI=1S/C28H34O15/c1-10-21(32)23(34)25(36)27(40-10)39-9-19-22(33)24(35)26(37)28(43-19)41-12-6-14(30)20-15(31)8-16(42-18(20)7-12)11-3-4-13(29)17(5-11)38-2/h3-7,10,16,19,21-30,32-37H,8-9H2,1-2H3/t10-,16?,19+,21-,22+,23+,24-,25+,26+,27+,28+/m0/s1	Orbitrap Fusion Lumos	C28H34O15	611.197	Train	Test	Train	Train	Train
APSNVRPXZYEUPY	NIST23	C1CN(CC2=C1SC=C2)C(=O)N3C=CN=C3	InChI=1S/C11H11N3OS/c15-11(14-5-3-12-8-14)13-4-1-10-9(7-13)2-6-16-10/h2-3,5-6,8H,1,4,7H2	Orbitrap Fusion Lumos	C11H11N3OS	234.0696	Train	Train	Train	Train	Test
APTHLTYPJMPFQM	NIST23	C1=CC=C(C=C1)CCN2C=NNC2=S	InChI=1S/C10H11N3S/c14-10-12-11-8-13(10)7-6-9-4-2-1-3-5-9/h1-5,8H,6-7H2,(H,12,14)	Orbitrap Fusion Lumos	C10H11N3S	206.0746	Train	Test	Train	Train	Train
APTZNLHMIGJTEW	NIST23	CCOC(=O)COC1=C(C=C(C(=C1)C2=NN(C(=C2Cl)OC(F)F)C)F)Cl	InChI=1S/C15H13Cl2F3N2O4/c1-3-24-11(23)6-25-10-4-7(9(18)5-8(10)16)13-12(17)14(22(2)21-13)26-15(19)20/h4-5,15H,3,6H2,1-2H3	Thermo Finnigan Elite Orbitrap	C15H13Cl2F3N2O4	413.0277	Train	Test	Train	Train	Train
APVNCXZNFSZHQH	NIST23	C1CC1N2C3=C(C=CC(=C3)F)N=N2	InChI=1S/C9H8FN3/c10-6-1-4-8-9(5-6)13(12-11-8)7-2-3-7/h1,4-5,7H,2-3H2	Orbitrap Fusion Lumos	C9H8FN3	178.0775	Train	Test	Train	Train	Train
APVPOHHVBBYQAV	NIST23	CCCCCCCCCCCCCCCCCC(=O)NS(=O)(=O)C1=CC=C(C=C1)N	InChI=1S/C24H42N2O3S/c1-2-3-4-5-6-7-8-9-10-11-12-13-14-15-16-17-24(27)26-30(28,29)23-20-18-22(25)19-21-23/h18-21H,2-17,25H2,1H3,(H,26,27)	Thermo Finnigan Elite Orbitrap	C24H42N2O3S	439.2989	Train	Train	Test	Train	Train
APVRHNHXZXFDLN	NIST23	CC1=C(C(=CC=C1)C(=O)C(C)NC)C	InChI=1S/C12H17NO/c1-8-6-5-7-11(9(8)2)12(14)10(3)13-4/h5-7,10,13H,1-4H3	Thermo Finnigan Elite Orbitrap	C12H17NO	192.1383	Train	Test	Train	Train	Train
APVWRNRBDLNDKE	NIST23	CCC(C)C1=CC=C(C=C1)NC(=O)C2=CC=CC=C2Br	InChI=1S/C17H18BrNO/c1-3-12(2)13-8-10-14(11-9-13)19-17(20)15-6-4-5-7-16(15)18/h4-12H,3H2,1-2H3,(H,19,20)	Thermo Finnigan Elite Orbitrap	C17H18BrNO	332.0645	Train	Train	Train	Train	Test
APWFTHDYKJHNEV	NIST23	CCC1=C2CN3C(=CC4=C(C3=O)COC(=O)[C@@]4(CC)O)C2=NC5=C1C=C(C=C5)OC(=O)N6CCC(CC6)N	InChI=1S/C28H30N4O6/c1-3-17-18-11-16(38-27(35)31-9-7-15(29)8-10-31)5-6-22(18)30-24-19(17)13-32-23(24)12-21-20(25(32)33)14-37-26(34)28(21,36)4-2/h5-6,11-12,15,36H,3-4,7-10,13-14,29H2,1-2H3/t28-/m0/s1	Thermo Finnigan Elite Orbitrap	C28H30N4O6	519.2238	Test	Train	Train	Train	Train
APWHJDHTLFVWSQ	NIST23	C1=CC=C(C=C1)C2=CC=C(S2)C=O	InChI=1S/C11H8OS/c12-8-10-6-7-11(13-10)9-4-2-1-3-5-9/h1-8H	Thermo Finnigan Elite Orbitrap	C11H8OS	189.0369	Train	Train	Train	Train	Test
APWLSOMMVQHYQM	NIST23	C1=CC(=CC=C1CNC(=O)C2=NNC(=C2Cl)[N+](=O)[O-])Cl	InChI=1S/C11H8Cl2N4O3/c12-7-3-1-6(2-4-7)5-14-11(18)9-8(13)10(16-15-9)17(19)20/h1-4H,5H2,(H,14,18)(H,15,16)	Thermo Finnigan Elite Orbitrap	C11H8Cl2N4O3	315.0046	Train	Train	Train	Test	Train
APWTWYYAXGNAQG	NIST23	C1=CC=C(C=C1)CCP(=O)(CCCN)O	InChI=1S/C11H18NO2P/c12-8-4-9-15(13,14)10-7-11-5-2-1-3-6-11/h1-3,5-6H,4,7-10,12H2,(H,13,14)	Thermo Finnigan Elite Orbitrap	C11H18NO2P	228.1148	Test	Train	Train	Train	Train
APWZAIZNWQFZBK	NIST23	CCOC1=CC=CC2=CC=CC=C21	InChI=1S/C12H12O/c1-2-13-12-9-5-7-10-6-3-4-8-11(10)12/h3-9H,2H2,1H3	Orbitrap Fusion Lumos	C12H12O	173.0961	Train	Train	Train	Train	Test
APXSARIYDLVPAY	NIST23	CC1=NC(=C(S1)C(=O)O)C2=CC=CC=C2	InChI=1S/C11H9NO2S/c1-7-12-9(10(15-7)11(13)14)8-5-3-2-4-6-8/h2-6H,1H3,(H,13,14)	Orbitrap Fusion Lumos	C11H9NO2S	220.0427	Train	Train	Train	Test	Train
APXZRTOUTPSFLL	NIST23	C1CNC2=C1C=CC=C2C(F)(F)F	InChI=1S/C9H8F3N/c10-9(11,12)7-3-1-2-6-4-5-13-8(6)7/h1-3,13H,4-5H2	Orbitrap Fusion Lumos	C9H8F3N	188.0682	Test	Train	Train	Train	Train
APYNYECXMFAKNM	NIST23	CN(C)C1=CC=C(C=C1)NC(=O)C2=CC3=CC=CC=C3C=C2	InChI=1S/C19H18N2O/c1-21(2)18-11-9-17(10-12-18)20-19(22)16-8-7-14-5-3-4-6-15(14)13-16/h3-13H,1-2H3,(H,20,22)	Thermo Finnigan Elite Orbitrap	C19H18N2O	291.1492	Test	Train	Train	Train	Train
APYSHMNJHJRIDR	NIST23	C1=CC2=NC=C(N2C=C1)Br	InChI=1S/C7H5BrN2/c8-6-5-9-7-3-1-2-4-10(6)7/h1-5H	Thermo Finnigan Elite Orbitrap	C7H5BrN2	196.9709	Train	Train	Test	Train	Train
APYXQTXFRIDSGE	NIST23	C1=CC=C2C(=C1)C(=CN2)C3=C(C(=O)NC3=O)C4=CN(C5=CC=CC=C54)CCCN	InChI=1S/C23H20N4O2/c24-10-5-11-27-13-17(15-7-2-4-9-19(15)27)21-20(22(28)26-23(21)29)16-12-25-18-8-3-1-6-14(16)18/h1-4,6-9,12-13,25H,5,10-11,24H2,(H,26,28,29)	Thermo Finnigan Elite Orbitrap	C23H20N4O2	385.1659	Train	Train	Test	Train	Train
APZBLWQCTHVAMR	NIST23	CC1C(O1)(C)C(=O)O[C@@H]2CC[C@@]3(CC(=O)C(=C(C)C)C[C@H]3[C@]2(C)OC(=O)C)C	InChI=1S/C22H32O6/c1-12(2)15-10-17-20(5,11-16(15)24)9-8-18(22(17,7)28-14(4)23)26-19(25)21(6)13(3)27-21/h13,17-18H,8-11H2,1-7H3/t13?,17-,18-,20-,21?,22+/m1/s1	Orbitrap Fusion Lumos	C22H32O6	393.2272	Train	Train	Train	Train	Test
APZDTSYBPUWQHB	NIST23	C1=C(C=NC(=C1Br)F)O	InChI=1S/C5H3BrFNO/c6-4-1-3(9)2-8-5(4)7/h1-2,9H	Thermo Finnigan Elite Orbitrap	C5H3BrFNO	191.9455	Train	Train	Train	Train	Test
APZNYDSXJUYSSR	NIST23	COC1=CC(=CC(=C1OC)OC)C(=O)NN2CCOCC2	InChI=1S/C14H20N2O5/c1-18-11-8-10(9-12(19-2)13(11)20-3)14(17)15-16-4-6-21-7-5-16/h8-9H,4-7H2,1-3H3,(H,15,17)	Orbitrap Fusion Lumos	C14H20N2O5	297.1445	Test	Train	Train	Train	Train
AQASRZOCERRGBL	NIST23	CN1CCC2=CC(=C(C=C2[C@@H]1CC3=CC=C(C=C3)OC4=C(C=CC(=C4)C[C@@H]5C6=CC(=C(C=C6CCN5C)OC)OC)O)OC)OC	InChI=1S/C38H44N2O6/c1-39-15-13-26-20-35(42-3)37(44-5)22-29(26)31(39)17-24-7-10-28(11-8-24)46-34-19-25(9-12-33(34)41)18-32-30-23-38(45-6)36(43-4)21-27(30)14-16-40(32)2/h7-12,19-23,31-32,41H,13-18H2,1-6H3/t31-,32+/m0/s1	Thermo Finnigan Elite Orbitrap	C38H44N2O6	625.3272	Train	Train	Test	Train	Train
AQAXLQNHEBQOJW	NIST23	CC(C)(C)C1=CC=C(C=C1)C(=O)NC2=CC=C(C=C2)[N+](=O)[O-]	InChI=1S/C17H18N2O3/c1-17(2,3)13-6-4-12(5-7-13)16(20)18-14-8-10-15(11-9-14)19(21)22/h4-11H,1-3H3,(H,18,20)	Orbitrap Fusion Lumos	C17H18N2O3	299.139	Train	Train	Test	Train	Train
AQBJCIGZRNFZBK	NIST23	C1=CC2=C(C=C1Br)SC(=N2)C(=O)O	InChI=1S/C8H4BrNO2S/c9-4-1-2-5-6(3-4)13-7(10-5)8(11)12/h1-3H,(H,11,12)	Thermo Finnigan Elite Orbitrap	C8H4BrNO2S	257.9219	Train	Test	Train	Train	Train
AQBMQGDKWIPBRF	NIST23	C1=CC(=CN=C1)C(=NO)N	InChI=1S/C6H7N3O/c7-6(9-10)5-2-1-3-8-4-5/h1-4,10H,(H2,7,9)	Thermo Finnigan Elite Orbitrap	C6H7N3O	138.0662	Train	Train	Train	Train	Test
AQBXIOGPHBWBFP	NIST23	C1=CC(=C(C=C1N)Br)C(=O)O	InChI=1S/C7H6BrNO2/c8-6-3-4(9)1-2-5(6)7(10)11/h1-3H,9H2,(H,10,11)	Thermo Finnigan Elite Orbitrap	C7H6BrNO2	215.9655	Train	Test	Train	Train	Train
AQBZCCQCDWNNJQ	NIST23	CC1(C=CC2=C(O1)C=CC3=C2O[C@@H]4COC5=CC(=C(C=C5[C@@]4(C3=O)O)OC)OC)C	InChI=1S/C23H22O7/c1-22(2)8-7-12-15(30-22)6-5-13-20(12)29-19-11-28-16-10-18(27-4)17(26-3)9-14(16)23(19,25)21(13)24/h5-10,19,25H,11H2,1-4H3/t19-,23-/m1/s1	Thermo Finnigan Elite Orbitrap	C23H22O7	411.1438	Test	Train	Train	Train	Train
AQCANMLYXHZIRW	NIST23	CC(=O)[C@]1(CC[C@@H]2[C@@]1(C[C@@H](C3=C4CCC(=O)C=C4CC[C@@H]23)C5=CC=C(C=C5)NC)C)OC(=O)C	InChI=1S/C29H35NO4/c1-17(31)29(34-18(2)32)14-13-26-24-11-7-20-15-22(33)10-12-23(20)27(24)25(16-28(26,29)3)19-5-8-21(30-4)9-6-19/h5-6,8-9,15,24-26,30H,7,10-14,16H2,1-4H3/t24-,25+,26-,28-,29-/m0/s1	Thermo Finnigan Elite Orbitrap	C29H35NO4	462.2639	Train	Train	Train	Train	Test
AQCFEANOIUZMCI	NIST23	CC1=CN=C(C=C1)NC(=O)NC2=CC=C(C=C2)Cl	InChI=1S/C13H12ClN3O/c1-9-2-7-12(15-8-9)17-13(18)16-11-5-3-10(14)4-6-11/h2-8H,1H3,(H2,15,16,17,18)	Thermo Finnigan Elite Orbitrap	C13H12ClN3O	262.0742	Train	Train	Train	Train	Test
AQCHBRZNYNSWAZ	NIST23	COC(=O)C1=C(C=CC(=C1)Br)N2CCCS2(=O)=O	InChI=1S/C11H12BrNO4S/c1-17-11(14)9-7-8(12)3-4-10(9)13-5-2-6-18(13,15)16/h3-4,7H,2,5-6H2,1H3	Orbitrap Fusion Lumos	C11H12BrNO4S	333.9743	Train	Test	Train	Train	Train
AQCHWTWZEMGIFD	NIST23	CC1NC2=CC(=C(C=C2C(=O)N1C3=CC=CC=C3C)S(=O)(=O)N)Cl	InChI=1S/C16H16ClN3O3S/c1-9-5-3-4-6-14(9)20-10(2)19-13-8-12(17)15(24(18,22)23)7-11(13)16(20)21/h3-8,10,19H,1-2H3,(H2,18,22,23)	Thermo Finnigan Elite Orbitrap	C16H16ClN3O3S	366.0674	Train	Train	Test	Train	Train
AQCIPEPGPSRRJQ	NIST23	CCCC[Sn](CCCC)(CCCC)C1=CN=C(C=C1)OC	InChI=1S/C6H6NO.3C4H9.Sn/c1-8-6-4-2-3-5-7-6;3*1-3-4-2;/h2,4-5H,1H3;3*1,3-4H2,2H3;	Orbitrap Fusion Lumos	C18H33NOSn	400.1657	Train	Train	Train	Test	Train
AQCKKGIVKOHRLM	NIST23	C[C@@H]1CCC(=O)[C@@H]([C@@]1(C)/C=C/C(=C/CC2=C(C=C(C(=C2O)C=O)C)O)/C)C	InChI=1S/C23H30O4/c1-14(10-11-23(5)16(3)7-9-20(25)17(23)4)6-8-18-21(26)12-15(2)19(13-24)22(18)27/h6,10-13,16-17,26-27H,7-9H2,1-5H3/b11-10+,14-6+/t16-,17+,23+/m1/s1	Orbitrap Fusion Lumos	C23H30O4	371.2217	Train	Test	Train	Train	Train
AQCYAMXHSJNFME	NIST23	C1=CC=C(C(=C1)C#N)C2=CC(=CC(=C2)F)F	InChI=1S/C13H7F2N/c14-11-5-10(6-12(15)7-11)13-4-2-1-3-9(13)8-16/h1-7H	Orbitrap Fusion Lumos	C13H7F2N	216.0619	Train	Test	Train	Train	Train
AQDGISUUBAMRPQ	NIST23	CCCC1=CC=C(C=C1)C2=CSC(=C2C(=O)OCC)N	InChI=1S/C16H19NO2S/c1-3-5-11-6-8-12(9-7-11)13-10-20-15(17)14(13)16(18)19-4-2/h6-10H,3-5,17H2,1-2H3	Orbitrap Fusion Lumos	C16H19NO2S	290.1209	Train	Train	Train	Test	Train
AQDHXMBUTDLAMD	NIST23	CC1=CC=C(C=C1)S(=O)(=O)CC(=O)O	InChI=1S/C9H10O4S/c1-7-2-4-8(5-3-7)14(12,13)6-9(10)11/h2-5H,6H2,1H3,(H,10,11)	Thermo Finnigan Elite Orbitrap	C9H10O4S	215.0373	Test	Train	Train	Train	Train
AQDIJIAUYXOCGX	NIST23	COC(=O)C1=C(C=C(C=C1O)O)O	InChI=1S/C8H8O5/c1-13-8(12)7-5(10)2-4(9)3-6(7)11/h2-3,9-11H,1H3	Orbitrap Fusion Lumos	C8H8O5	185.0444	Train	Test	Train	Train	Train
AQDOCIDKSFZRNF	NIST23	CN1C(=O)C(=CC2=CC(=C(C=C2)O)OC)C(=O)N(C1=O)C	InChI=1S/C14H14N2O5/c1-15-12(18)9(13(19)16(2)14(15)20)6-8-4-5-10(17)11(7-8)21-3/h4-7,17H,1-3H3	Thermo Finnigan Elite Orbitrap	C14H14N2O5	291.0975	Test	Train	Train	Train	Train
AQECFYPZMBRCIA	NIST23	C1=CSC2=C1N=C(N=C2Cl)Cl	InChI=1S/C6H2Cl2N2S/c7-5-4-3(1-2-11-4)9-6(8)10-5/h1-2H	Thermo Finnigan Elite Orbitrap	C6H2Cl2N2S	204.9389	Train	Train	Train	Train	Test
AQESLSBUZSGPEX	NIST23	C1=CC=C(C=C1)N2C=C(C(=N2)C3=CC=C(C=C3)F)C=O	InChI=1S/C16H11FN2O/c17-14-8-6-12(7-9-14)16-13(11-20)10-19(18-16)15-4-2-1-3-5-15/h1-11H	Thermo Finnigan Elite Orbitrap	C16H11FN2O	267.0928	Train	Test	Train	Train	Train
AQEVAFZLDGPQFC	NIST23	C1=CC=C(C=C1)C2=CC(=NC(=N2)SC(C3=CC=CC=C3)C(=O)O)C(F)(F)F	InChI=1S/C19H13F3N2O2S/c20-19(21,22)15-11-14(12-7-3-1-4-8-12)23-18(24-15)27-16(17(25)26)13-9-5-2-6-10-13/h1-11,16H,(H,25,26)	Thermo Finnigan Elite Orbitrap	C19H13F3N2O2S	391.0723	Test	Train	Train	Train	Train
AQEVIPMAHKXMTE	NIST23	C/C=C(/C)\C1=CC(=C(C2=C1C(=O)OC3=C(O2)C(=C(C(=C3C)O)C(=O)O)/C(=C\C)/C)C)O	InChI=1S/C24H24O7/c1-7-10(3)14-9-15(25)12(5)20-17(14)24(29)31-21-13(6)19(26)18(23(27)28)16(11(4)8-2)22(21)30-20/h7-9,25-26H,1-6H3,(H,27,28)/b10-7-,11-8-	Orbitrap Fusion Lumos	C24H24O7	425.1595	Train	Train	Test	Train	Train
AQFCIMZHLZBDBG	NIST23	CN(C)CCNCC1=CSC=C1	InChI=1S/C9H16N2S/c1-11(2)5-4-10-7-9-3-6-12-8-9/h3,6,8,10H,4-5,7H2,1-2H3	Orbitrap Fusion Lumos	C9H16N2S	185.1107	Train	Train	Train	Train	Test
AQFFXPQJLZFABJ	NIST23	CC(C)OC1=CC2=C(C=C1)C(=O)C3=C(O2)C=CC(=C3)C(=O)O	InChI=1S/C17H14O5/c1-9(2)21-11-4-5-12-15(8-11)22-14-6-3-10(17(19)20)7-13(14)16(12)18/h3-9H,1-2H3,(H,19,20)	Thermo Finnigan Elite Orbitrap	C17H14O5	299.0914	Test	Train	Train	Train	Train
AQGNHMOJWBZFQQ	NIST23	CC1=CN=C(N1)C2=CN=C(N=C2C3=C(C=C(C=C3)Cl)Cl)NCCNC4=NC=C(C=C4)C#N	InChI=1S/C22H18Cl2N8/c1-13-10-29-21(31-13)17-12-30-22(32-20(17)16-4-3-15(23)8-18(16)24)27-7-6-26-19-5-2-14(9-25)11-28-19/h2-5,8,10-12H,6-7H2,1H3,(H,26,28)(H,29,31)(H,27,30,32)	Thermo Finnigan Elite Orbitrap	C22H18Cl2N8	465.1104	Train	Test	Train	Train	Train
AQGVQGLSKSEDGI	NIST23	CC1=C(C(=O)OC2=C1C=CC(=C2)O)C3=CC(=C(C=C3)OC)OC	InChI=1S/C18H16O5/c1-10-13-6-5-12(19)9-15(13)23-18(20)17(10)11-4-7-14(21-2)16(8-11)22-3/h4-9,19H,1-3H3	Thermo Finnigan Elite Orbitrap	C18H16O5	313.1071	Train	Test	Train	Train	Train
AQGZDWJFOYXGAA	NIST23	C1=CC(=CC=C1N(C2=CC=C(C=C2)I)C3=CC=C(C=C3)I)I	InChI=1S/C18H12I3N/c19-13-1-7-16(8-2-13)22(17-9-3-14(20)4-10-17)18-11-5-15(21)6-12-18/h1-12H	Thermo Finnigan Elite Orbitrap	C18H12I3N	623.8177	Train	Train	Train	Test	Train
AQGZJQNZNONGKY	NIST23	C1=CC(=CC=C1N2C(=O)C=CC2=O)N3C(=O)C=CC3=O	InChI=1S/C14H8N2O4/c17-11-5-6-12(18)15(11)9-1-2-10(4-3-9)16-13(19)7-8-14(16)20/h1-8H	Orbitrap Fusion Lumos	C14H8N2O4	269.0557	Train	Train	Train	Test	Train
AQHBWLVCMSRMAR	NIST23	C1OC2=C(O1)C(=C3C(=C2)OC(=C(C3=O)O[C@H]4[C@@H]([C@H]([C@@H]([C@H](O4)CO)O)O)O[C@H]5[C@@H]([C@H]([C@@H]([C@H](O5)CO)O)O)O)C6=CC=C(C=C6)O)O	InChI=1S/C28H30O17/c29-6-13-16(32)20(36)22(38)27(42-13)45-26-21(37)17(33)14(7-30)43-28(26)44-25-19(35)15-11(5-12-24(18(15)34)40-8-39-12)41-23(25)9-1-3-10(31)4-2-9/h1-5,13-14,16-17,20-22,26-34,36-38H,6-8H2/t13-,14-,16-,17-,20+,21+,22-,26-,27+,28+/m1/s1	Orbitrap Fusion Lumos	C28H30O17	639.1556	Train	Test	Train	Train	Train
AQHHHDLHHXJYJD	NIST23	CC(C)NCC(COC1=CC=CC2=CC=CC=C21)O	InChI=1S/C16H21NO2/c1-12(2)17-10-14(18)11-19-16-9-5-7-13-6-3-4-8-15(13)16/h3-9,12,14,17-18H,10-11H2,1-2H3	Thermo Finnigan Elite Orbitrap	C16H21NO2	260.1645	Train	Train	Train	Test	Train
AQHPTHKEKSWGPO	NIST23	CCCCCN1C2=CC=CC=C2C(=C1CC)C(=O)C3=CC=CC4=CC=CC=C43	InChI=1S/C26H27NO/c1-3-5-10-18-27-23(4-2)25(22-15-8-9-17-24(22)27)26(28)21-16-11-13-19-12-6-7-14-20(19)21/h6-9,11-17H,3-5,10,18H2,1-2H3	Orbitrap Fusion Lumos	C26H27NO	370.2165	Train	Train	Train	Test	Train
AQIFZAKDNFZWND	NIST23	CCC(C)(C)C(C(=O)O)N	InChI=1S/C7H15NO2/c1-4-7(2,3)5(8)6(9)10/h5H,4,8H2,1-3H3,(H,9,10)	Orbitrap Fusion Lumos	C7H15NO2	146.1176	Train	Test	Train	Train	Train
AQIXAKUUQRKLND	NIST23	CC1=C(N=CN1)CSCCNC(=NC)NC#N	InChI=1S/C10H16N6S/c1-8-9(16-7-15-8)5-17-4-3-13-10(12-2)14-6-11/h7H,3-5H2,1-2H3,(H,15,16)(H2,12,13,14)	Thermo Finnigan Elite Orbitrap	C10H16N6S	253.123	Test	Train	Train	Train	Train
AQJWUFYHPCPVOG	NIST23	CCC(C1=CC=CC=C1OC)NC	InChI=1S/C11H17NO/c1-4-10(12-2)9-7-5-6-8-11(9)13-3/h5-8,10,12H,4H2,1-3H3	Orbitrap Fusion Lumos	C11H17NO	180.1383	Train	Train	Test	Train	Train
AQKTWIMZLCJHDR	NIST23	C1=CC(=CC(=C1)C(F)(F)F)/C=C/C#N	InChI=1S/C10H6F3N/c11-10(12,13)9-5-1-3-8(7-9)4-2-6-14/h1-5,7H/b4-2+	Orbitrap Fusion Lumos	C10H6F3N	198.0525	Train	Train	Test	Train	Train
AQLUZXCGYNIEGH	NIST23	C1=CC(=CC(=C1)F)C(C(F)(F)F)N	InChI=1S/C8H7F4N/c9-6-3-1-2-5(4-6)7(13)8(10,11)12/h1-4,7H,13H2	Thermo Finnigan Elite Orbitrap	C8H7F4N	194.0587	Test	Train	Train	Train	Train
AQLVRTWKJDTWQQ	NIST23	C1CCC(C1)NC2=C3C(=NC=N2)N(C=N3)[C@H]4[C@@H]([C@@H]([C@H](O4)CO[N+](=O)[O-])O)O	InChI=1S/C15H20N6O6/c22-11-9(5-26-21(24)25)27-15(12(11)23)20-7-18-10-13(16-6-17-14(10)20)19-8-3-1-2-4-8/h6-9,11-12,15,22-23H,1-5H2,(H,16,17,19)/t9-,11-,12-,15-/m1/s1	Orbitrap Fusion Lumos	C15H20N6O6	381.1517	Test	Train	Train	Train	Train
AQLWLHRHIFTILV	NIST23	CC(CSSCC(C)C(=O)O)C(=O)O	InChI=1S/C8H14O4S2/c1-5(7(9)10)3-13-14-4-6(2)8(11)12/h5-6H,3-4H2,1-2H3,(H,9,10)(H,11,12)	Orbitrap Fusion Lumos	C8H14O4S2	239.0406	Test	Train	Train	Train	Train
AQLYZDRHNHZHIS	NIST23	C1=CC2=C(C=CC(=O)N2)C=C1O	InChI=1S/C9H7NO2/c11-7-2-3-8-6(5-7)1-4-9(12)10-8/h1-5,11H,(H,10,12)	Thermo Finnigan Elite Orbitrap	C9H7NO2	162.055	Test	Train	Train	Train	Train
AQMTZERUYDGUNO	NIST23	C1CC(C1)C(=O)NC2=CC=C(C=C2)C(=O)O	InChI=1S/C12H13NO3/c14-11(8-2-1-3-8)13-10-6-4-9(5-7-10)12(15)16/h4-8H,1-3H2,(H,13,14)(H,15,16)	Orbitrap Fusion Lumos	C12H13NO3	220.0968	Train	Train	Test	Train	Train
AQNBGQLJCYVCBR	NIST23	CCNS(=O)(=O)C1=C2C=CC=C3C2=C(C=C1)N(C3=O)CC	InChI=1S/C15H16N2O3S/c1-3-16-21(19,20)13-9-8-12-14-10(13)6-5-7-11(14)15(18)17(12)4-2/h5-9,16H,3-4H2,1-2H3	Orbitrap Fusion Lumos	C15H16N2O3S	305.0954	Train	Test	Train	Train	Train
AQNDDEOPVVGCPG	NIST23	CC(C)NCC(COC1=CC=C(C=C1)CCC(=O)OC)O	InChI=1S/C16H25NO4/c1-12(2)17-10-14(18)11-21-15-7-4-13(5-8-15)6-9-16(19)20-3/h4-5,7-8,12,14,17-18H,6,9-11H2,1-3H3	Thermo Finnigan Elite Orbitrap	C16H25NO4	296.1856	Train	Train	Train	Test	Train
AQNLHKZNYUKMGX	NIST23	C1=CC=NC(=C1)CNC(=O)C2=CC(=NN=C2Cl)Cl	InChI=1S/C11H8Cl2N4O/c12-9-5-8(10(13)17-16-9)11(18)15-6-7-3-1-2-4-14-7/h1-5H,6H2,(H,15,18)	Thermo Finnigan Elite Orbitrap	C11H8Cl2N4O	283.0148	Train	Train	Test	Train	Train
AQNNNSGGBWAUQD	NIST23	COC(=O)C1=CC(=NC=C1Br)C(F)(F)F	InChI=1S/C8H5BrF3NO2/c1-15-7(14)4-2-6(8(10,11)12)13-3-5(4)9/h2-3H,1H3	Orbitrap Fusion Lumos	C8H5BrF3NO2	283.9529	Train	Train	Test	Train	Train
AQOCQFLDHPSJLR	NIST23	CCN(CC)CCNC(=O)C1=C(C=C(C=C1)N)OC	InChI=1S/C14H23N3O2/c1-4-17(5-2)9-8-16-14(18)12-7-6-11(15)10-13(12)19-3/h6-7,10H,4-5,8-9,15H2,1-3H3,(H,16,18)	Thermo Finnigan Elite Orbitrap	C14H23N3O2	266.1863	Train	Train	Train	Test	Train
AQOMRKUKXBCFMY	NIST23	C1CNCCC1C2=NN=C3N2C=CC=C3	InChI=1S/C11H14N4/c1-2-8-15-10(3-1)13-14-11(15)9-4-6-12-7-5-9/h1-3,8-9,12H,4-7H2	Thermo Finnigan Elite Orbitrap	C11H14N4	203.1291	Train	Test	Train	Train	Train
AQPCXCOPDSEKQT	NIST23	C(C(C(=O)O)N)C(F)(F)F	InChI=1S/C4H6F3NO2/c5-4(6,7)1-2(8)3(9)10/h2H,1,8H2,(H,9,10)	Thermo Finnigan Elite Orbitrap	C4H6F3NO2	158.0423	Test	Train	Train	Train	Train
AQPIHLQSXPSMHZ	NIST23	C1=C(C=[NH+]C(=C1Br)N)S(=O)(=O)[O-]	InChI=1S/C5H5BrN2O3S/c6-4-1-3(12(9,10)11)2-8-5(4)7/h1-2H,(H2,7,8)(H,9,10,11)	Thermo Finnigan Elite Orbitrap	C5H5BrN2O3S	252.9277	Train	Train	Test	Train	Train
AQQVYYRHEMSRRM	NIST23	C1CNC[C@@H]1C(C#N)(C2=CC=CC=C2)C3=CC=CC=C3	InChI=1S/C18H18N2/c19-14-18(17-11-12-20-13-17,15-7-3-1-4-8-15)16-9-5-2-6-10-16/h1-10,17,20H,11-13H2/t17-/m1/s1	Thermo Finnigan Elite Orbitrap	C18H18N2	263.1543	Train	Train	Train	Test	Train
AQRBKBKWRUXTGA	NIST23	COC(=O)C1=CC(=NN1)C2=CC=NC=C2	InChI=1S/C10H9N3O2/c1-15-10(14)9-6-8(12-13-9)7-2-4-11-5-3-7/h2-6H,1H3,(H,12,13)	Orbitrap Fusion Lumos	C10H9N3O2	204.0768	Train	Train	Train	Test	Train
AQRDPQOVPUDAQO	NIST23	C1=CC=C(C=C1)NCCBr	InChI=1S/C8H10BrN/c9-6-7-10-8-4-2-1-3-5-8/h1-5,10H,6-7H2	Thermo Finnigan Elite Orbitrap	C8H10BrN	200.0069	Train	Test	Train	Train	Train
AQSRRZGQRFFFGS	NIST23	CC1=C(C=CC=N1)O	InChI=1S/C6H7NO/c1-5-6(8)3-2-4-7-5/h2-4,8H,1H3	Thermo Finnigan Elite Orbitrap	C6H7NO	110.06	Test	Train	Train	Train	Train
AQTBUVAFYDVTFD	NIST23	C1CCC(CC1)NC(=O)NC2=CC=C(C=C2)I	InChI=1S/C13H17IN2O/c14-10-6-8-12(9-7-10)16-13(17)15-11-4-2-1-3-5-11/h6-9,11H,1-5H2,(H2,15,16,17)	Orbitrap Fusion Lumos	C13H17IN2O	345.0458	Train	Train	Test	Train	Train
AQUQWWCPNUDMIX	NIST23	COC(=O)C1=C(C=NN1)Cl	InChI=1S/C5H5ClN2O2/c1-10-5(9)4-3(6)2-7-8-4/h2H,1H3,(H,7,8)	Thermo Finnigan Elite Orbitrap	C5H5ClN2O2	161.0112	Test	Train	Train	Train	Train
AQUSISHVASVOBL	NIST23	CN1C2=C(C=N1)C(=CC=C2)Br	InChI=1S/C8H7BrN2/c1-11-8-4-2-3-7(9)6(8)5-10-11/h2-5H,1H3	Thermo Finnigan Elite Orbitrap	C8H7BrN2	210.9865	Train	Train	Test	Train	Train
AQUXWSRUHWNKNU	NIST23	COC1=CC=CC(=C1)C2CC(=O)CC(=O)C2	InChI=1S/C13H14O3/c1-16-13-4-2-3-9(7-13)10-5-11(14)8-12(15)6-10/h2-4,7,10H,5-6,8H2,1H3	Orbitrap Fusion Lumos	C13H14O3	219.1016	Test	Train	Train	Train	Train
AQUZVNQMUGYVCL	NIST23	C1=CC=C(C(=C1)CN2C3=CC=CC=C3N=C2CO)F	InChI=1S/C15H13FN2O/c16-12-6-2-1-5-11(12)9-18-14-8-4-3-7-13(14)17-15(18)10-19/h1-8,19H,9-10H2	Thermo Finnigan Elite Orbitrap	C15H13FN2O	257.1085	Train	Train	Train	Test	Train
AQVFETGXIRKVAQ	NIST23	C1=CC(=CC=C1C2=C3C=C(C=CC3=NO2)C4=NC(=NC=C4)N)Cl	InChI=1S/C17H11ClN4O/c18-12-4-1-10(2-5-12)16-13-9-11(3-6-15(13)22-23-16)14-7-8-20-17(19)21-14/h1-9H,(H2,19,20,21)	Thermo Finnigan Elite Orbitrap	C17H11ClN4O	323.0694	Train	Train	Train	Test	Train
AQWFITTVERKBNT	NIST23	C1=C(C=NC(=C1F)Cl)I	InChI=1S/C5H2ClFIN/c6-5-4(7)1-3(8)2-9-5/h1-2H	Thermo Finnigan Elite Orbitrap	C5H2ClFIN	257.8977	Train	Train	Train	Test	Train
AQWGOTHUVVKPTG	NIST23	C1=CC(=C(N=C1)I)I	InChI=1S/C5H3I2N/c6-4-2-1-3-8-5(4)7/h1-3H	Thermo Finnigan Elite Orbitrap	C5H3I2N	331.8428	Test	Train	Train	Train	Train
AQWXIMZHMSZGIR	NIST23	CC1=C(C(=O)C2=C(N1)C(=CC=C2)OC)Br	InChI=1S/C11H10BrNO2/c1-6-9(12)11(14)7-4-3-5-8(15-2)10(7)13-6/h3-5H,1-2H3,(H,13,14)	Orbitrap Fusion Lumos	C11H10BrNO2	267.9968	Train	Train	Test	Train	Train
AQXJFUYUNHLBGU	NIST23	C1=CC=C(C=C1)CN2C=CC3=C2C=CC(=C3)Br	InChI=1S/C15H12BrN/c16-14-6-7-15-13(10-14)8-9-17(15)11-12-4-2-1-3-5-12/h1-10H,11H2	Orbitrap Fusion Lumos	C15H12BrN	286.0226	Train	Train	Test	Train	Train
AQXMWLVCCXRIMC	NIST23	CC1=CC(=C(C=C1)C)NS(=O)(=O)C2=CC=C(C=C2)F	InChI=1S/C14H14FNO2S/c1-10-3-4-11(2)14(9-10)16-19(17,18)13-7-5-12(15)6-8-13/h3-9,16H,1-2H3	Orbitrap Fusion Lumos	C14H14FNO2S	280.0802	Train	Train	Test	Train	Train
AQXYVFBSOOBBQV	NIST23	C1=CC=C2C(=C1)C(=O)C3=C(C=CC(=C3C2=O)O)N	InChI=1S/C14H9NO3/c15-9-5-6-10(16)12-11(9)13(17)7-3-1-2-4-8(7)14(12)18/h1-6,16H,15H2	Orbitrap Fusion Lumos	C14H9NO3	240.0655	Train	Train	Test	Train	Train
AQYFUZRYBJBAGZ	NIST23	C1COCCN1C2=C(N=C(N=C2N)C3=NN(C4=C3C=CC=N4)CC5=CC=CC=C5F)N	InChI=1S/C21H21FN8O/c22-15-6-2-1-4-13(15)12-30-21-14(5-3-7-25-21)16(28-30)20-26-18(23)17(19(24)27-20)29-8-10-31-11-9-29/h1-7H,8-12H2,(H4,23,24,26,27)	Thermo Finnigan Elite Orbitrap	C21H21FN8O	421.1895	Test	Train	Train	Train	Train
AQZACEUGSCZILP	NIST23	COC1=CC=C(C=C1)C2=NOC(=N2)CCN	InChI=1S/C11H13N3O2/c1-15-9-4-2-8(3-5-9)11-13-10(6-7-12)16-14-11/h2-5H,6-7,12H2,1H3	Thermo Finnigan Elite Orbitrap	C11H13N3O2	220.1081	Test	Train	Train	Train	Train
AQZAHWIIZXSSRR	NIST23	C1=CC=C2C(=C1)C3=C4C(=NO3)C=CC(=C4C2=O)NCCCl	InChI=1S/C16H11ClN2O2/c17-7-8-18-11-5-6-12-14-13(11)15(20)9-3-1-2-4-10(9)16(14)21-19-12/h1-6,18H,7-8H2	Orbitrap Fusion Lumos	C16H11ClN2O2	299.0582	Train	Test	Train	Train	Train
AQZDMONQDXTWHN	NIST23	CC1C2C(NC(=O)C23C(C=C1C)C4C(CC3=O)C5C(CCC4(O5)C)O)CC(C)C	InChI=1S/C24H35NO4/c1-11(2)8-16-19-13(4)12(3)9-15-20-14(10-18(27)24(15,19)22(28)25-16)21-17(26)6-7-23(20,5)29-21/h9,11,13-17,19-21,26H,6-8,10H2,1-5H3,(H,25,28)	Orbitrap Fusion Lumos	C24H35NO4	402.2639	Train	Train	Train	Train	Test
AQZHBCDRWFMXIN	NIST23	CC1=CC(=CC2=C1C(=O)C3=C(C=C(C=C3O2)O)O)O	InChI=1S/C14H10O5/c1-6-2-7(15)4-10-12(6)14(18)13-9(17)3-8(16)5-11(13)19-10/h2-5,15-17H,1H3	Thermo Finnigan Elite Orbitrap	C14H10O5	259.0601	Train	Train	Test	Train	Train
AQZQGQKSWZXRCF	NIST23	C1=CC2=C(C=C1[N+](=O)[O-])N=C(O2)CCl	InChI=1S/C8H5ClN2O3/c9-4-8-10-6-3-5(11(12)13)1-2-7(6)14-8/h1-3H,4H2	Orbitrap Fusion Lumos	C8H5ClN2O3	213.0061	Train	Train	Test	Train	Train
AQZSCLDFLZZVQI	NIST23	CC(C)(C)OC(=O)N1CCNCC1C2=CC(=CC=C2)Br	InChI=1S/C15H21BrN2O2/c1-15(2,3)20-14(19)18-8-7-17-10-13(18)11-5-4-6-12(16)9-11/h4-6,9,13,17H,7-8,10H2,1-3H3	Orbitrap Fusion Lumos	C15H21BrN2O2	341.0859	Train	Test	Train	Train	Train
ARAFQFMXQDBEPU	NIST23	CNC1=NN=C(S1)C(F)(F)F	InChI=1S/C4H4F3N3S/c1-8-3-10-9-2(11-3)4(5,6)7/h1H3,(H,8,10)	Orbitrap Fusion Lumos	C4H4F3N3S	184.0151	Train	Train	Train	Test	Train
ARAIBEBZBOPLMB	NIST23	CC(=O)N[C@@H]1[C@H](C=C(OC1[C@@H]([C@@H](CO)O)O)C(=O)O)N=C(N)N	InChI=1S/C12H20N4O7/c1-4(18)15-8-5(16-12(13)14)2-7(11(21)22)23-10(8)9(20)6(19)3-17/h2,5-6,8-10,17,19-20H,3H2,1H3,(H,15,18)(H,21,22)(H4,13,14,16)/t5-,6+,8+,9+,10?/m0/s1	Thermo Finnigan Elite Orbitrap	C12H20N4O7	333.1405	Train	Train	Train	Test	Train
ARBIPBYGYZWBDC	NIST23	C1=CC(=C(C(=C1)OC(F)(F)F)F)CC#N	InChI=1S/C9H5F4NO/c10-8-6(4-5-14)2-1-3-7(8)15-9(11,12)13/h1-3H,4H2	Orbitrap Fusion Lumos	C9H5F4NO	220.038	Test	Train	Train	Train	Train
ARBUGBBNEFAECO	NIST23	COC1=CC=C(C=C1)C2=C(OC3=NC=NC(=C23)NCCO)C4=CC=C(C=C4)OC	InChI=1S/C22H21N3O4/c1-27-16-7-3-14(4-8-16)18-19-21(23-11-12-26)24-13-25-22(19)29-20(18)15-5-9-17(28-2)10-6-15/h3-10,13,26H,11-12H2,1-2H3,(H,23,24,25)	Orbitrap Fusion Lumos	C22H21N3O4	392.1605	Test	Train	Train	Train	Train
ARCMPHHHUFVAOI	NIST23	CCCN(CCC)C(=O)CC	InChI=1S/C9H19NO/c1-4-7-10(8-5-2)9(11)6-3/h4-8H2,1-3H3	Orbitrap Fusion Lumos	C9H19NO	158.1539	Train	Train	Train	Train	Test
ARCPLVXZOVIARQ	NIST23	C1=CC=C(C=C1)C2=CC(=NC(=N2)SCC(=O)O)C(F)(F)F	InChI=1S/C13H9F3N2O2S/c14-13(15,16)10-6-9(8-4-2-1-3-5-8)17-12(18-10)21-7-11(19)20/h1-6H,7H2,(H,19,20)	Orbitrap Fusion Lumos	C13H9F3N2O2S	315.041	Train	Test	Train	Train	Train
ARCRSKORASYYDV	NIST23	C1=CC2=C(N=C1)SC(=NC2=O)NC3=CC=C(C=C3)Cl	InChI=1S/C13H8ClN3OS/c14-8-3-5-9(6-4-8)16-13-17-11(18)10-2-1-7-15-12(10)19-13/h1-7H,(H,16,17,18)	Thermo Finnigan Elite Orbitrap	C13H8ClN3OS	290.0149	Train	Train	Train	Test	Train
ARDQNVJJIRIJPD	NIST23	CC1=C(C(=C(C(=N1)CO)C(=O)O)C2=CC=CC=C2[N+](=O)[O-])C(=O)OC	InChI=1S/C16H14N2O7/c1-8-12(16(22)25-2)13(14(15(20)21)10(7-19)17-8)9-5-3-4-6-11(9)18(23)24/h3-6,19H,7H2,1-2H3,(H,20,21)	Thermo Finnigan Elite Orbitrap	C16H14N2O7	347.0874	Test	Train	Train	Train	Train
ARDYECYBETXQFD	NIST23	CCCC(C)NC(=O)C1=CC(=C(C=C1)Cl)Cl	InChI=1S/C12H15Cl2NO/c1-3-4-8(2)15-12(16)9-5-6-10(13)11(14)7-9/h5-8H,3-4H2,1-2H3,(H,15,16)	Thermo Finnigan Elite Orbitrap	C12H15Cl2NO	260.0603	Train	Train	Train	Train	Test
AREORXJIVORCRV	NIST23	CSC1=CC=C(C=C1)/C=N/NC(=O)CNC2=CC3=CC=CC=C3C=C2	InChI=1S/C20H19N3OS/c1-25-19-10-6-15(7-11-19)13-22-23-20(24)14-21-18-9-8-16-4-2-3-5-17(16)12-18/h2-13,21H,14H2,1H3,(H,23,24)/b22-13+	Orbitrap Fusion Lumos	C20H19N3OS	350.1322	Test	Train	Train	Train	Train
ARERWAQLCTWPNK	NIST23	C1COC(C2=CC=CC=C21)C3=NNC(=S)O3	InChI=1S/C11H10N2O2S/c16-11-13-12-10(15-11)9-8-4-2-1-3-7(8)5-6-14-9/h1-4,9H,5-6H2,(H,13,16)	Thermo Finnigan Elite Orbitrap	C11H10N2O2S	235.0536	Train	Train	Train	Train	Test
AREXEJCINWJIMP	NIST23	CCC(=O)NC1=CC=CC(=C1)C2=CSC(=N2)C3=CC=CC=C3	InChI=1S/C18H16N2OS/c1-2-17(21)19-15-10-6-9-14(11-15)16-12-22-18(20-16)13-7-4-3-5-8-13/h3-12H,2H2,1H3,(H,19,21)	Thermo Finnigan Elite Orbitrap	C18H16N2OS	309.1056	Train	Train	Train	Train	Test
ARFHIAQFJWUCFH	NIST23	CC1CS(=O)(=O)CCN1/N=C/C2=CC=C(O2)[N+](=O)[O-]	InChI=1S/C10H13N3O5S/c1-8-7-19(16,17)5-4-12(8)11-6-9-2-3-10(18-9)13(14)15/h2-3,6,8H,4-5,7H2,1H3/b11-6+	Thermo Finnigan Elite Orbitrap	C10H13N3O5S	288.0649	Train	Train	Test	Train	Train
ARFQPWBTZDLRGW	NIST23	CCOC1=CC=CC=C1NC(=O)C(C2=CC=CC=C2)OC(=O)C3=C(OC(=C3)C)C	InChI=1S/C23H23NO5/c1-4-27-20-13-9-8-12-19(20)24-22(25)21(17-10-6-5-7-11-17)29-23(26)18-14-15(2)28-16(18)3/h5-14,21H,4H2,1-3H3,(H,24,25)	Orbitrap Fusion Lumos	C23H23NO5	394.1649	Train	Test	Train	Train	Train
ARFRWVLNDNZOTL	NIST23	COC1C(OC2=CC=CC=C2C1=O)C3=CC=C(C=C3)O	InChI=1S/C16H14O4/c1-19-16-14(18)12-4-2-3-5-13(12)20-15(16)10-6-8-11(17)9-7-10/h2-9,15-17H,1H3	Thermo Finnigan Velos Orbitrap	C16H14O4	271.0965	Train	Test	Train	Train	Train
ARFUXYZIGVDKTR	NIST23	COC(=O)C1=CC2=CC=CC=C2C(=C1O)C=O	InChI=1S/C13H10O4/c1-17-13(16)10-6-8-4-2-3-5-9(8)11(7-14)12(10)15/h2-7,15H,1H3	Thermo Finnigan Elite Orbitrap	C13H10O4	231.0652	Test	Train	Train	Train	Train
ARGIBMBTIISQNH	NIST23	C1=CC=C(C=C1)CC2=NNC(=S)O2	InChI=1S/C9H8N2OS/c13-9-11-10-8(12-9)6-7-4-2-1-3-5-7/h1-5H,6H2,(H,11,13)	Thermo Finnigan Elite Orbitrap	C9H8N2OS	193.043	Train	Test	Train	Train	Train
ARGIPZKQJGFSGQ	NIST23	CCOC(=O)C1=CC=C(C=C1)N2C(=O)/C(=C/C3=CC=C(O3)[N+](=O)[O-])/C(=O)N2	InChI=1S/C17H13N3O7/c1-2-26-17(23)10-3-5-11(6-4-10)19-16(22)13(15(21)18-19)9-12-7-8-14(27-12)20(24)25/h3-9H,2H2,1H3,(H,18,21)/b13-9+	Thermo Finnigan Elite Orbitrap	C17H13N3O7	372.0826	Test	Train	Train	Train	Train
ARGKVCXINMKCAZ	NIST23	C[C@H]1[C@@H]([C@H]([C@H]([C@@H](O1)O[C@@H]2[C@H]([C@@H]([C@H](O[C@H]2OC3=CC(=C4C(=O)C[C@H](OC4=C3)C5=CC(=C(C=C5)OC)O)O)CO)O)O)O)O)O	InChI=1S/C28H34O15/c1-10-21(33)23(35)25(37)27(39-10)43-26-24(36)22(34)19(9-29)42-28(26)40-12-6-14(31)20-15(32)8-17(41-18(20)7-12)11-3-4-16(38-2)13(30)5-11/h3-7,10,17,19,21-31,33-37H,8-9H2,1-2H3/t10-,17-,19+,21-,22+,23+,24-,25+,26+,27-,28+/m0/s1	Thermo Finnigan Elite Orbitrap	C28H34O15	611.197	Train	Train	Train	Train	Test
ARGSLYMLRAVKOA	NIST23	CC1=CC2=C(C=C1)N=C(S2)NC(=O)CSCC(=O)O	InChI=1S/C12H12N2O3S2/c1-7-2-3-8-9(4-7)19-12(13-8)14-10(15)5-18-6-11(16)17/h2-4H,5-6H2,1H3,(H,16,17)(H,13,14,15)	Thermo Finnigan Elite Orbitrap	C12H12N2O3S2	297.0362	Test	Train	Train	Train	Train
ARHCLXWELPFVFQ	NIST23	C1=C(SC(=N1)N)Br	InChI=1S/C3H3BrN2S/c4-2-1-6-3(5)7-2/h1H,(H2,5,6)	Thermo Finnigan Elite Orbitrap	C3H3BrN2S	178.9273	Train	Train	Train	Train	Test
ARHHZLRATAUACE	NIST23	CC(C)N1C=C(C2=CC=CC=C21)CCN	InChI=1S/C13H18N2/c1-10(2)15-9-11(7-8-14)12-5-3-4-6-13(12)15/h3-6,9-10H,7-8,14H2,1-2H3	Thermo Finnigan Elite Orbitrap	C13H18N2	203.1543	Train	Test	Train	Train	Train
ARHXUJTYUBUXBB	NIST23	C[C@H]1[C@H](NC2=C(N1)C(=O)NC(=N2)N)C	InChI=1S/C8H13N5O/c1-3-4(2)11-6-5(10-3)7(14)13-8(9)12-6/h3-4,10H,1-2H3,(H4,9,11,12,13,14)/t3-,4+/m0/s1	Thermo Finnigan Elite Orbitrap	C8H13N5O	196.1193	Train	Train	Train	Test	Train
ARILQDNHZGKJBK	NIST23	C1C(OC(=O)N1)C2=CC=CC=C2	InChI=1S/C9H9NO2/c11-9-10-6-8(12-9)7-4-2-1-3-5-7/h1-5,8H,6H2,(H,10,11)	Thermo Finnigan Elite Orbitrap	C9H9NO2	164.0706	Train	Train	Train	Test	Train
ARIPLIRHYNVNGN	NIST23	C1=CC=C(C=C1)N2C(=O)C(=C(C=N2)N/N=C/C3=CC=C(C=C3)Cl)Cl	InChI=1S/C17H12Cl2N4O/c18-13-8-6-12(7-9-13)10-20-22-15-11-21-23(17(24)16(15)19)14-4-2-1-3-5-14/h1-11,22H/b20-10+	Orbitrap Fusion Lumos	C17H12Cl2N4O	359.0461	Train	Train	Test	Train	Train
ARIXAZJLBIBWSR	NIST23	C1=CC2=C(C=C1F)C(=NC=N2)N	InChI=1S/C8H6FN3/c9-5-1-2-7-6(3-5)8(10)12-4-11-7/h1-4H,(H2,10,11,12)	Orbitrap Fusion Lumos	C8H6FN3	164.0619	Train	Test	Train	Train	Train
ARJCBSRIPGJMAD	NIST23	C1CCC(CC1)CCC[C@H](CC(=O)NO)C2=NC(=NO2)C(=O)N	InChI=1S/C15H24N4O4/c16-13(21)14-17-15(23-19-14)11(9-12(20)18-22)8-4-7-10-5-2-1-3-6-10/h10-11,22H,1-9H2,(H2,16,21)(H,18,20)/t11-/m1/s1	Thermo Finnigan Elite Orbitrap	C15H24N4O4	325.187	Train	Train	Train	Test	Train
ARJGUVIAPHIKLE	NIST23	COC1=C(C=C(C=C1)/C=C/2\C(=O)NC(=O)S2)OC	InChI=1S/C12H11NO4S/c1-16-8-4-3-7(5-9(8)17-2)6-10-11(14)13-12(15)18-10/h3-6H,1-2H3,(H,13,14,15)/b10-6+	Orbitrap Fusion Lumos	C12H11NO4S	266.0482	Train	Train	Test	Train	Train
ARJHLCDDEHJQRC	NIST23	COC1=CC=CC(=C1)NC(=O)C2=CC=CO2	InChI=1S/C12H11NO3/c1-15-10-5-2-4-9(8-10)13-12(14)11-6-3-7-16-11/h2-8H,1H3,(H,13,14)	Orbitrap Fusion Lumos	C12H11NO3	218.0812	Test	Train	Train	Train	Train
ARJVRZCHBXVMAC	NIST23	C1=CC=C2C(=C1)NC(=N2)COCC3=NC4=CC=CC=C4N3	InChI=1S/C16H14N4O/c1-2-6-12-11(5-1)17-15(18-12)9-21-10-16-19-13-7-3-4-8-14(13)20-16/h1-8H,9-10H2,(H,17,18)(H,19,20)	Orbitrap Fusion Lumos	C16H14N4O	279.124	Train	Train	Train	Test	Train
ARJXIGOIOGJAKR	NIST23	CCOC(=O)C(CCSC)N	InChI=1S/C7H15NO2S/c1-3-10-7(9)6(8)4-5-11-2/h6H,3-5,8H2,1-2H3	Thermo Finnigan Elite Orbitrap	C7H15NO2S	178.0896	Train	Train	Train	Train	Test
ARKKGZQTGXJVKW	NIST23	C[C@]1([C@@H]([C@H](O[C@H]1N2C=CC(=O)NC2=O)CO)O)F	InChI=1S/C10H13FN2O5/c1-10(11)7(16)5(4-14)18-8(10)13-3-2-6(15)12-9(13)17/h2-3,5,7-8,14,16H,4H2,1H3,(H,12,15,17)/t5-,7-,8-,10-/m1/s1	Orbitrap Fusion Lumos	C10H13FN2O5	261.0881	Test	Train	Train	Train	Train
ARKSFISMVKRUDT	NIST23	COC1=CC(=C(C=C1C(=O)OC)Cl)NC(=O)OCC(F)(F)F	InChI=1S/C12H11ClF3NO5/c1-20-9-4-8(7(13)3-6(9)10(18)21-2)17-11(19)22-5-12(14,15)16/h3-4H,5H2,1-2H3,(H,17,19)	Orbitrap Fusion Lumos	C12H11ClF3NO5	342.0351	Train	Train	Train	Train	Test
ARLQNVRGIBYKPC	NIST23	C1CNCCC1NS(=O)(=O)C2=CC=C(C=C2)F	InChI=1S/C11H15FN2O2S/c12-9-1-3-11(4-2-9)17(15,16)14-10-5-7-13-8-6-10/h1-4,10,13-14H,5-8H2	Thermo Finnigan Elite Orbitrap	C11H15FN2O2S	259.0911	Train	Train	Train	Train	Test
ARLVFKCLBYUINL	NIST23	C1=CC=C2C(=C1)C3=CC(=NC=C3N2)C(=O)O	InChI=1S/C12H8N2O2/c15-12(16)10-5-8-7-3-1-2-4-9(7)14-11(8)6-13-10/h1-6,14H,(H,15,16)	Orbitrap Fusion Lumos	C12H8N2O2	213.0659	Train	Train	Test	Train	Train
ARMGEGHYHDTIII	NIST23	C1CN(CCN1CCN)C2=CC=C(C=C2)F	InChI=1S/C12H18FN3/c13-11-1-3-12(4-2-11)16-9-7-15(6-5-14)8-10-16/h1-4H,5-10,14H2	Thermo Finnigan Elite Orbitrap	C12H18FN3	224.1558	Train	Train	Train	Train	Test
ARMHZEVLKNFPAJ	NIST23	CCCCCC(C(=O)C1=CC=C(C=C1)C)N2CCCC2	InChI=1S/C18H27NO/c1-3-4-5-8-17(19-13-6-7-14-19)18(20)16-11-9-15(2)10-12-16/h9-12,17H,3-8,13-14H2,1-2H3	Thermo Finnigan Elite Orbitrap	C18H27NO	274.2165	Train	Train	Test	Train	Train
ARMSTQBMUHJXHU	NIST23	C1=CC=C(C=C1)C(=O)NC2=CC=CC=C2[N+](=O)[O-]	InChI=1S/C13H10N2O3/c16-13(10-6-2-1-3-7-10)14-11-8-4-5-9-12(11)15(17)18/h1-9H,(H,14,16)	Thermo Finnigan Elite Orbitrap	C13H10N2O3	243.0764	Train	Train	Test	Train	Train
ARMWCMRIECSWLI	NIST23	C1C(OC(CN1)C2=CC=C(C=C2)F)C3=CC=CC=C3	InChI=1S/C16H16FNO/c17-14-8-6-13(7-9-14)16-11-18-10-15(19-16)12-4-2-1-3-5-12/h1-9,15-16,18H,10-11H2	Thermo Finnigan Elite Orbitrap	C16H16FNO	258.1289	Test	Train	Train	Train	Train
ARNALYPZOYPNAF	NIST23	C1CC2=C(C=CC(=C2)C(=O)O)NC1	InChI=1S/C10H11NO2/c12-10(13)8-3-4-9-7(6-8)2-1-5-11-9/h3-4,6,11H,1-2,5H2,(H,12,13)	Thermo Finnigan Elite Orbitrap	C10H11NO2	178.0863	Train	Test	Train	Train	Train
ARNKLTDIWFIVMO	NIST23	CC/C=C\CC1C(=O)C=CC1(CCCCC2CCC(=O)O2)OC(=O)C	InChI=1S/C20H28O5/c1-3-4-5-9-17-18(22)12-14-20(17,25-15(2)21)13-7-6-8-16-10-11-19(23)24-16/h4-5,12,14,16-17H,3,6-11,13H2,1-2H3/b5-4-	Orbitrap Fusion Lumos	C20H28O5	349.201	Train	Train	Train	Test	Train
ARNOIIJLIFFFKC	NIST23	CC1=CC(=O)N2C(=N1)N=C(N2)C(=O)O	InChI=1S/C7H6N4O3/c1-3-2-4(12)11-7(8-3)9-5(10-11)6(13)14/h2H,1H3,(H,13,14)(H,8,9,10)	Thermo Finnigan Elite Orbitrap	C7H6N4O3	195.0513	Train	Test	Train	Train	Train
ARNOKZCUVMCJQP	NIST23	C1=CSC(=C1)C2=NN=C(C=C2)NN	InChI=1S/C8H8N4S/c9-10-8-4-3-6(11-12-8)7-2-1-5-13-7/h1-5H,9H2,(H,10,12)	Thermo Finnigan Elite Orbitrap	C8H8N4S	193.0542	Train	Test	Train	Train	Train
ARNOTLDVJSFYBP	NIST23	C[N+](C)(CCCN1C2=CC=CC=C2CCC3=C1C=C(C=C3)Cl)[O-]	InChI=1S/C19H23ClN2O/c1-22(2,23)13-5-12-21-18-7-4-3-6-15(18)8-9-16-10-11-17(20)14-19(16)21/h3-4,6-7,10-11,14H,5,8-9,12-13H2,1-2H3	Thermo Finnigan Elite Orbitrap	C19H23ClN2O	331.1572	Train	Test	Train	Train	Train
ARNVYCOTFWJTBS	NIST23	CC(=CCC1=C(C=CC(=C1OC)C2COC3=C(C2=O)C(=C(C(=C3)O)CC=C(C)C)O)O)C	InChI=1S/C26H30O6/c1-14(2)6-8-17-21(28)12-22-23(24(17)29)25(30)19(13-32-22)16-10-11-20(27)18(26(16)31-5)9-7-15(3)4/h6-7,10-12,19,27-29H,8-9,13H2,1-5H3	Thermo Finnigan Elite Orbitrap	C26H30O6	439.2115	Train	Test	Train	Train	Train
AROVANTVZUUXKG	NIST23	CCOC(=O)C(=CNC1=CC=C(C=C1)O)C(=O)OCC	InChI=1S/C14H17NO5/c1-3-19-13(17)12(14(18)20-4-2)9-15-10-5-7-11(16)8-6-10/h5-9,15-16H,3-4H2,1-2H3	Thermo Finnigan Elite Orbitrap	C14H17NO5	280.1179	Test	Train	Train	Train	Train
ARPZPQQZHSZMNS	NIST23	CNC(=O)CC1CCNCC1	InChI=1S/C8H16N2O/c1-9-8(11)6-7-2-4-10-5-3-7/h7,10H,2-6H2,1H3,(H,9,11)	Orbitrap Fusion Lumos	C8H16N2O	157.1335	Train	Train	Test	Train	Train
ARQFVRQZKJYVKU	NIST23	CC1=C(C(=NN1CC(=O)O)[N+](=O)[O-])Cl	InChI=1S/C6H6ClN3O4/c1-3-5(7)6(10(13)14)8-9(3)2-4(11)12/h2H2,1H3,(H,11,12)	Orbitrap Fusion Lumos	C6H6ClN3O4	220.012	Train	Train	Train	Test	Train
ARQHDZOZYQHAQM	NIST23	C1CCN(C1)C2=CC(=C(C=C2)Cl)C(=O)O	InChI=1S/C11H12ClNO2/c12-10-4-3-8(7-9(10)11(14)15)13-5-1-2-6-13/h3-4,7H,1-2,5-6H2,(H,14,15)	Thermo Finnigan Elite Orbitrap	C11H12ClNO2	226.0629	Train	Train	Test	Train	Train
ARQXEQLMMNGFDU	NIST23	CC1=CC(=O)OC2=C1C=CC(=C2)O[C@H]3[C@@H]([C@H]([C@@H]([C@H](O3)C(=O)O)O)O)O	InChI=1S/C16H16O9/c1-6-4-10(17)24-9-5-7(2-3-8(6)9)23-16-13(20)11(18)12(19)14(25-16)15(21)22/h2-5,11-14,16,18-20H,1H3,(H,21,22)/t11-,12-,13+,14-,16+/m0/s1	Thermo Finnigan Elite Orbitrap	C16H16O9	353.0867	Train	Train	Train	Train	Test
ARRIZRNPHNCKOQ	NIST23	CC1=NC(=NO1)C2CCNCC2	InChI=1S/C8H13N3O/c1-6-10-8(11-12-6)7-2-4-9-5-3-7/h7,9H,2-5H2,1H3	Thermo Finnigan Elite Orbitrap	C8H13N3O	168.1131	Train	Train	Test	Train	Train
ARRRKSYGKYIGBH	NIST23	C[C@@H]1[C@H]([C@@H](C[C@@H](O1)O[C@H]2[C@@H](CC3=C(C2=O)C(=C4C(=C3)C=C(C(=C4O)C)O[C@H]5C[C@H]([C@@H]([C@H](O5)C)OC)O[C@H]6C[C@H]([C@@H]([C@H](O6)C)OC(=O)C)O)O)[C@@H](C(=O)[C@H]([C@@H](C)O)O)OC)OC7C[C@H]([C@H]([C@H](O7)C)O)O[C@H]8C[C@]([C@@H]([C@H](O8)C)OC(=O)C(C)C)(C)O)O	InChI=1S/C59H86O26/c1-22(2)58(70)85-57-29(9)78-43(21-59(57,11)71)82-37-18-40(74-25(5)49(37)66)81-36-19-42(75-26(6)48(36)65)84-56-33(55(73-13)52(69)47(64)24(4)60)15-31-14-32-16-35(23(3)46(63)44(32)50(67)45(31)51(56)68)80-41-20-38(54(72-12)28(8)77-41)83-39-17-34(62)53(27(7)76-39)79-30(10)61/h14,16,22,24-29,33-34,36-43,47-49,53-57,60,62-67,71H,15,17-21H2,1-13H3/t24-,25-,26-,27-,28-,29-,33+,34-,36-,3…	Orbitrap Fusion Lumos	C59H86O26	1211.548	Train	Train	Train	Test	Train
ARSACIGKVWXAEG	NIST23	COC1=CC=C(C=C1)CNC(=O)NC2=CC=C(C=C2)F	InChI=1S/C15H15FN2O2/c1-20-14-8-2-11(3-9-14)10-17-15(19)18-13-6-4-12(16)5-7-13/h2-9H,10H2,1H3,(H2,17,18,19)	Orbitrap Fusion Lumos	C15H15FN2O2	275.119	Train	Train	Train	Test	Train
ARSCYPUMJQQUAL	NIST23	C1=CC(=C(C=C1[N+](=O)[O-])C(CC(=O)O)N)Cl	InChI=1S/C9H9ClN2O4/c10-7-2-1-5(12(15)16)3-6(7)8(11)4-9(13)14/h1-3,8H,4,11H2,(H,13,14)	Thermo Finnigan Elite Orbitrap	C9H9ClN2O4	245.0324	Train	Test	Train	Train	Train
ARSMZQPQPVWIFJ	NIST23	CCCCCCCCCCCCOCCC#N	InChI=1S/C15H29NO/c1-2-3-4-5-6-7-8-9-10-11-14-17-15-12-13-16/h2-12,14-15H2,1H3	Thermo Finnigan Elite Orbitrap	C15H29NO	240.2322	Train	Test	Train	Train	Train
ARSRJFRKVXALTF	NIST23	C1=C(C=C(C(=C1O)O)O)C2=CC(=O)C3=C(C=C(C=C3O2)O)O	InChI=1S/C15H10O7/c16-7-3-8(17)14-9(18)5-12(22-13(14)4-7)6-1-10(19)15(21)11(20)2-6/h1-5,16-17,19-21H	Thermo Finnigan Velos Orbitrap	C15H10O7	303.0499	Train	Train	Train	Test	Train
ARSWQPLPYROOBG	NIST23	CC(C)C[C@](C)(C(=O)[O-])[NH3+]	InChI=1S/C7H15NO2/c1-5(2)4-7(3,8)6(9)10/h5H,4,8H2,1-3H3,(H,9,10)/t7-/m1/s1	Orbitrap Fusion Lumos	C7H15NO2	146.1176	Train	Train	Train	Test	Train
ARSYSTQQVJUEBW	NIST23	CC1=NC(=C(C=C1)Br)C#N	InChI=1S/C7H5BrN2/c1-5-2-3-6(8)7(4-9)10-5/h2-3H,1H3	Orbitrap Fusion Lumos	C7H5BrN2	196.9709	Test	Train	Train	Train	Train
ARTRALZMYCCNTK	NIST23	C=C(CN1CCCCC1)Br	InChI=1S/C8H14BrN/c1-8(9)7-10-5-3-2-4-6-10/h1-7H2	Thermo Finnigan Elite Orbitrap	C8H14BrN	204.0382	Train	Train	Train	Train	Test
ARTRSUNPGSVXOL	NIST23	COC1=CC=CC=C1/C=C\2/C(=O)N3C(=NC(=N3)C4=CC=CO4)S2	InChI=1S/C16H11N3O3S/c1-21-11-6-3-2-5-10(11)9-13-15(20)19-16(23-13)17-14(18-19)12-7-4-8-22-12/h2-9H,1H3/b13-9-	Thermo Finnigan Elite Orbitrap	C16H11N3O3S	326.0594	Train	Train	Train	Test	Train
ARTVDMKLQDTMGX	NIST23	C/C/1=C\CC[C@@]2([C@H](O2)C[C@@]3(CC[C@@](O3)([C@H](CC1)O)C)C(C)C)C	InChI=1S/C20H34O3/c1-14(2)20-12-11-18(4,23-20)16(21)9-8-15(3)7-6-10-19(5)17(13-20)22-19/h7,14,16-17,21H,6,8-13H2,1-5H3/b15-7+/t16-,17+,18+,19+,20-/m0/s1	Thermo Finnigan Elite Orbitrap	C20H34O3	323.2581	Test	Train	Train	Train	Train
ARTWAYAZELEWIT	NIST23	COC1=CC(=CN2C1=CC=N2)Br	InChI=1S/C8H7BrN2O/c1-12-8-4-6(9)5-11-7(8)2-3-10-11/h2-5H,1H3	Thermo Finnigan Elite Orbitrap	C8H7BrN2O	226.9815	Train	Train	Train	Test	Train
ARULSDQRCKOYIO	NIST23	CC(C)(C)C1=CC=C(C=C1)C(=O)NC2=CC=C(C=C2)N3CCOCC3	InChI=1S/C21H26N2O2/c1-21(2,3)17-6-4-16(5-7-17)20(24)22-18-8-10-19(11-9-18)23-12-14-25-15-13-23/h4-11H,12-15H2,1-3H3,(H,22,24)	Thermo Finnigan Elite Orbitrap	C21H26N2O2	339.2067	Train	Train	Train	Train	Test
ARVDJBARMJFVNT	NIST23	C1CC1NCC2=CC(=C(C=C2)Cl)Cl	InChI=1S/C10H11Cl2N/c11-9-4-1-7(5-10(9)12)6-13-8-2-3-8/h1,4-5,8,13H,2-3,6H2	Thermo Finnigan Elite Orbitrap	C10H11Cl2N	216.0341	Test	Train	Train	Train	Train
ARVGGOVEVYSUPQ	NIST23	CC(C)CC(=O)CO	InChI=1S/C6H12O2/c1-5(2)3-6(8)4-7/h5,7H,3-4H2,1-2H3	Thermo Finnigan Elite Orbitrap	C6H12O2	117.091	Train	Train	Train	Train	Test
ARVUDIQYNJVQIW	NIST23	CCCCCCCCCCCCOC1=CC(=C(C=C1)C(=O)C2=CC=CC=C2)O	InChI=1S/C25H34O3/c1-2-3-4-5-6-7-8-9-10-14-19-28-22-17-18-23(24(26)20-22)25(27)21-15-12-11-13-16-21/h11-13,15-18,20,26H,2-10,14,19H2,1H3	Thermo Finnigan Elite Orbitrap	C25H34O3	383.2581	Train	Test	Train	Train	Train
ARWCZKJISXFBGI	NIST23	C1=CC=C(C=C1)C(=O)C2=CC(=C(C=C2)O)O	InChI=1S/C13H10O3/c14-11-7-6-10(8-12(11)15)13(16)9-4-2-1-3-5-9/h1-8,14-15H	Thermo Finnigan Elite Orbitrap	C13H10O3	215.0703	Train	Train	Test	Train	Train
ARWZSXPEMUKYIQ	NIST23	CC1=CC(=NC2=C1NC(=N2)N)C	InChI=1S/C8H10N4/c1-4-3-5(2)10-7-6(4)11-8(9)12-7/h3H,1-2H3,(H3,9,10,11,12)	Orbitrap Fusion Lumos	C8H10N4	163.0978	Test	Train	Train	Train	Train
ARXAJGOYRWLLNK	NIST23	C1=CC2=CC(=CN=C2C=C1C=O)Br	InChI=1S/C10H6BrNO/c11-9-4-8-2-1-7(6-13)3-10(8)12-5-9/h1-6H	Thermo Finnigan Elite Orbitrap	C10H6BrNO	235.9706	Train	Train	Test	Train	Train
ARXPTSNBVAKGCE	NIST23	CCCCCC(=O)OCC1CC(=O)OC1	InChI=1S/C11H18O4/c1-2-3-4-5-10(12)14-7-9-6-11(13)15-8-9/h9H,2-8H2,1H3	Thermo Finnigan Elite Orbitrap	C11H18O4	215.1278	Train	Test	Train	Train	Train
ARXZGDIGMTXOQM	NIST23	C1CCC(CC1)NC(=O)C2=CC(=CN=C2)Br	InChI=1S/C12H15BrN2O/c13-10-6-9(7-14-8-10)12(16)15-11-4-2-1-3-5-11/h6-8,11H,1-5H2,(H,15,16)	Orbitrap Fusion Lumos	C12H15BrN2O	283.0441	Train	Train	Train	Train	Test
ARYCMKPCDNHQCL	NIST23	C1=CC(=C(C=C1C2=CC(=O)C3=C(O2)C(=C(C=C3)O)O)O)O	InChI=1S/C15H10O6/c16-9-3-1-7(5-12(9)19)13-6-11(18)8-2-4-10(17)14(20)15(8)21-13/h1-6,16-17,19-20H	Thermo Finnigan Elite Orbitrap	C15H10O6	287.055	Train	Train	Test	Train	Train
ARYOGFDHPAKXPE	NIST23	CSC1=CC=CC=C1NC(=O)CCl	InChI=1S/C9H10ClNOS/c1-13-8-5-3-2-4-7(8)11-9(12)6-10/h2-5H,6H2,1H3,(H,11,12)	Orbitrap Fusion Lumos	C9H10ClNOS	216.0244	Train	Train	Train	Test	Train
ARYQLVJXQFGHLA	NIST23	CN1CCC(C1)C(=O)C2=CN=CC=C2	InChI=1S/C11H14N2O/c1-13-6-4-10(8-13)11(14)9-3-2-5-12-7-9/h2-3,5,7,10H,4,6,8H2,1H3	Thermo Finnigan Elite Orbitrap	C11H14N2O	191.1179	Train	Train	Train	Test	Train
ARYVAQSYRLZVQD	NIST23	C1CC(CCC1N2CCC(CC2)N3CC4=C(C3=O)C(=CC(=C4)F)C(=O)N)(F)F	InChI=1S/C20H24F3N3O2/c21-13-9-12-11-26(19(28)17(12)16(10-13)18(24)27)15-3-7-25(8-4-15)14-1-5-20(22,23)6-2-14/h9-10,14-15H,1-8,11H2,(H2,24,27)	Thermo Finnigan Elite Orbitrap	C20H24F3N3O2	396.1893	Train	Train	Train	Test	Train
ARZGRQADWCHYAO	NIST23	C1CC2CNCC1C2(F)F	InChI=1S/C7H11F2N/c8-7(9)5-1-2-6(7)4-10-3-5/h5-6,10H,1-4H2	Orbitrap Fusion Lumos	C7H11F2N	148.0932	Test	Train	Train	Train	Train
ARZJHXODDVTRLY	NIST23	C1NC2=CC(=C(C=C2S(=O)(=O)N1)S(=O)(=O)NCN3CNS(=O)(=O)C4=CC(=C(C=C43)Cl)S(=O)(=O)N)Cl	InChI=1S/C15H16Cl2N6O8S4/c16-8-1-10-14(34(28,29)20-5-19-10)4-13(8)33(26,27)21-6-23-7-22-35(30,31)15-3-12(32(18,24)25)9(17)2-11(15)23/h1-4,19-22H,5-7H2,(H2,18,24,25)	Thermo Finnigan Elite Orbitrap	C15H16Cl2N6O8S4	606.9362	Train	Train	Train	Test	Train
ARZXJZAPJSAZFO	NIST23	C1CCC(CC1)NC2=NC=NC3=C2OC4=CC=CC=C43	InChI=1S/C16H17N3O/c1-2-6-11(7-3-1)19-16-15-14(17-10-18-16)12-8-4-5-9-13(12)20-15/h4-5,8-11H,1-3,6-7H2,(H,17,18,19)	Orbitrap Fusion Lumos	C16H17N3O	268.1444	Train	Train	Train	Train	Test
ASASRSMRAPYLQI	NIST23	C1=CC(=CC(=C1)S(=O)(=O)CCO)N	InChI=1S/C8H11NO3S/c9-7-2-1-3-8(6-7)13(11,12)5-4-10/h1-3,6,10H,4-5,9H2	Thermo Finnigan Elite Orbitrap	C8H11NO3S	202.0532	Train	Train	Train	Test	Train
ASBDXHCMVYVJQQ	NIST23	CCOC(=O)C(=O)N1CCCCC1	InChI=1S/C9H15NO3/c1-2-13-9(12)8(11)10-6-4-3-5-7-10/h2-7H2,1H3	Orbitrap Fusion Lumos	C9H15NO3	186.1125	Train	Train	Train	Test	Train
ASBJGPTTYPEMLP	NIST23	C(C(C(=O)O)N)Cl	InChI=1S/C3H6ClNO2/c4-1-2(5)3(6)7/h2H,1,5H2,(H,6,7)	Thermo Finnigan Elite Orbitrap	C3H6ClNO2	124.016	Train	Train	Test	Train	Train
ASBYVAMEWVUVNX	NIST23	C1=CC(=C(C(=C1)O)CN(CC(=O)O)CC(=O)O)O	InChI=1S/C11H13NO6/c13-8-2-1-3-9(14)7(8)4-12(5-10(15)16)6-11(17)18/h1-3,13-14H,4-6H2,(H,15,16)(H,17,18)	Orbitrap Fusion Lumos	C11H13NO6	256.0816	Train	Train	Train	Test	Train
ASCMRDPFTNELIK	NIST23	C1=CC=C(C=C1)CN2C3=C(C=N2)C(=O)NC=N3	InChI=1S/C12H10N4O/c17-12-10-6-15-16(11(10)13-8-14-12)7-9-4-2-1-3-5-9/h1-6,8H,7H2,(H,13,14,17)	Thermo Finnigan Elite Orbitrap	C12H10N4O	227.0927	Test	Train	Train	Train	Train
ASCNVTSWVQOMQT	NIST23	COC1=CC2=C(C=C1)NC=C2CCNC(=O)C3=CC=CO3	InChI=1S/C16H16N2O3/c1-20-12-4-5-14-13(9-12)11(10-18-14)6-7-17-16(19)15-3-2-8-21-15/h2-5,8-10,18H,6-7H2,1H3,(H,17,19)	Thermo Finnigan Elite Orbitrap	C16H16N2O3	285.1234	Train	Train	Test	Train	Train
ASDQMECUMYIVBG	NIST23	C(COCCOCCO)N	InChI=1S/C6H15NO3/c7-1-3-9-5-6-10-4-2-8/h8H,1-7H2	Thermo Finnigan Elite Orbitrap	C6H15NO3	150.1125	Test	Train	Train	Train	Train
ASEBMZBBCNIBHY	NIST23	CC1=CC(=C(C=C1)/C=N/NC(=S)NCC=C)C	InChI=1S/C13H17N3S/c1-4-7-14-13(17)16-15-9-12-6-5-10(2)8-11(12)3/h4-6,8-9H,1,7H2,2-3H3,(H2,14,16,17)/b15-9+	Thermo Finnigan Elite Orbitrap	C13H17N3S	248.1216	Test	Train	Train	Train	Train
ASFACGIBGAEFHS	NIST23	C1=CC=C(C(=C1)C2=NC3=CC=CC=C3N2)F	InChI=1S/C13H9FN2/c14-10-6-2-1-5-9(10)13-15-11-7-3-4-8-12(11)16-13/h1-8H,(H,15,16)	Orbitrap Fusion Lumos	C13H9FN2	213.0823	Train	Train	Train	Train	Test
ASFKKFRSMGBFRO	NIST23	CC1=CC(=NC=C1)NC(=O)C(C)C2=CC(=CC=C2)C(=O)C3=CC=CC=C3	InChI=1S/C22H20N2O2/c1-15-11-12-23-20(13-15)24-22(26)16(2)18-9-6-10-19(14-18)21(25)17-7-4-3-5-8-17/h3-14,16H,1-2H3,(H,23,24,26)	Orbitrap Fusion Lumos	C22H20N2O2	345.1598	Train	Test	Train	Train	Train
ASFSGMAAXZRPFA	NIST23	C[C@@H]1CC[C@@]2([C@H]([C@]3([C@@H](O2)CC4[C@@]3(CCC5C4CC=C6[C@@]5(CC[C@@H](C6)O[C@H]7[C@@H]([C@H]([C@@H]([C@H](O7)CO)O[C@H]8[C@@H]([C@@H]([C@H]([C@@H](O8)C)O)O)O)O)O[C@H]9[C@@H]([C@@H]([C@H]([C@@H](O9)C)O[C@H]2[C@@H]([C@@H]([C@H]([C@@H](O2)C)O)O)O)O)O)C)C)O)C)OC1	InChI=1S/C51H82O21/c1-20-10-15-50(63-19-20)24(5)51(62)31(72-50)17-29-27-9-8-25-16-26(11-13-48(25,6)28(27)12-14-49(29,51)7)67-47-43(40(61)42(30(18-52)68-47)70-45-38(59)35(56)33(54)22(3)65-45)71-46-39(60)36(57)41(23(4)66-46)69-44-37(58)34(55)32(53)21(2)64-44/h8,20-24,26-47,52-62H,9-19H2,1-7H3/t20-,21+,22+,23+,24-,26+,27?,28?,29?,30-,31+,32+,33+,34-,35-,36+,37-,38-,39-,40+,41+,42-,43-,44+,45+,46+,47…	Orbitrap Fusion Lumos	C51H82O21	1031.5421	Train	Train	Test	Train	Train
ASFXKDBHBVHSLT	NIST23	CCOC1=CC=C(C=C1)N2C(=S)N=NN2	InChI=1S/C9H10N4OS/c1-2-14-8-5-3-7(4-6-8)13-9(15)10-11-12-13/h3-6H,2H2,1H3,(H,10,12,15)	Orbitrap Fusion Lumos	C9H10N4OS	223.0648	Train	Test	Train	Train	Train
ASGDUFOXUMFAMV	NIST23	COC1=CC=C(C=C1)C2=NN=C(C=C2)NN	InChI=1S/C11H12N4O/c1-16-9-4-2-8(3-5-9)10-6-7-11(13-12)15-14-10/h2-7H,12H2,1H3,(H,13,15)	Orbitrap Fusion Lumos	C11H12N4O	217.1084	Train	Train	Train	Test	Train
ASGVEEBOYNWWJR	NIST23	CC(C(=O)NC(C)(C)C)Br	InChI=1S/C7H14BrNO/c1-5(8)6(10)9-7(2,3)4/h5H,1-4H3,(H,9,10)	Thermo Finnigan Elite Orbitrap	C7H14BrNO	208.0332	Train	Train	Train	Test	Train
ASHGTJPOSUFTGB	NIST23	COC1=CC=CC(=C1)O	InChI=1S/C7H8O2/c1-9-7-4-2-3-6(8)5-7/h2-5,8H,1H3	Thermo Finnigan Elite Orbitrap	C7H8O2	125.0597	Test	Train	Train	Train	Train
ASHJGGWCMKQVDX	NIST23	CCCC(=O)NC1=CC=C(C=C1)OC2=CC=C(C=C2)Cl	InChI=1S/C16H16ClNO2/c1-2-3-16(19)18-13-6-10-15(11-7-13)20-14-8-4-12(17)5-9-14/h4-11H,2-3H2,1H3,(H,18,19)	Orbitrap Fusion Lumos	C16H16ClNO2	290.0942	Test	Train	Train	Train	Train
ASHVULSQMDWKFO	NIST23	COCC1=CC=C(O1)C=O	InChI=1S/C7H8O3/c1-9-5-7-3-2-6(4-8)10-7/h2-4H,5H2,1H3	Thermo Finnigan Elite Orbitrap	C7H8O3	141.0546	Test	Train	Train	Train	Train
ASHZJIQNBDFBRJ	NIST23	CN(C)C1=CN=C(N=C1)CN	InChI=1S/C7H12N4/c1-11(2)6-4-9-7(3-8)10-5-6/h4-5H,3,8H2,1-2H3	Thermo Finnigan Elite Orbitrap	C7H12N4	153.1135	Train	Test	Train	Train	Train
ASKKBGQVSVTIAW	NIST23	COC1=C(OC2=CC(=CC(=C2C1=O)O)O)C3=CC(=C(C=C3)O)O[C@H]4[C@@H]([C@H]([C@@H](CO4)O)O)O	InChI=1S/C21H20O11/c1-29-20-17(27)15-11(24)5-9(22)6-14(15)31-19(20)8-2-3-10(23)13(4-8)32-21-18(28)16(26)12(25)7-30-21/h2-6,12,16,18,21-26,28H,7H2,1H3/t12-,16+,18-,21+/m1/s1	Thermo Finnigan Elite Orbitrap	C21H20O11	449.1078	Test	Train	Train	Train	Train
ASKZRYGFUPSJPN	NIST23	CC1=CC(=NN2C1=NC(=C2)C)C3=CC(=O)N4C=C(C=CC4=N3)N5CCNC6(C5)CC6	InChI=1S/C22H23N7O/c1-14-9-18(26-29-11-15(2)24-21(14)29)17-10-20(30)28-12-16(3-4-19(28)25-17)27-8-7-23-22(13-27)5-6-22/h3-4,9-12,23H,5-8,13H2,1-2H3	Orbitrap Fusion Lumos	C22H23N7O	402.2037	Train	Test	Train	Train	Train
ASLDUKCWEUMMEJ	NIST23	CCC(C)OC(=O)C1=C(NC2=C(C1C3=CC=C(C=C3)Cl)C(=O)CC(C2)C4=CC=C(C=C4)Cl)C	InChI=1S/C27H27Cl2NO3/c1-4-15(2)33-27(32)24-16(3)30-22-13-19(17-5-9-20(28)10-6-17)14-23(31)26(22)25(24)18-7-11-21(29)12-8-18/h5-12,15,19,25,30H,4,13-14H2,1-3H3	Thermo Finnigan Elite Orbitrap	C27H27Cl2NO3	484.1441	Train	Train	Train	Train	Test
ASLSUMISAQDOOB	NIST23	COC1=C(C=C(C=C1)CC#N)OC	InChI=1S/C10H11NO2/c1-12-9-4-3-8(5-6-11)7-10(9)13-2/h3-4,7H,5H2,1-2H3	Thermo Finnigan Elite Orbitrap	C10H11NO2	178.0863	Train	Train	Test	Train	Train
ASLWPAWFJZFCKF	NIST23	C(C(CCl)OP(=O)(OC(CCl)CCl)OC(CCl)CCl)Cl	InChI=1S/C9H15Cl6O4P/c10-1-7(2-11)17-20(16,18-8(3-12)4-13)19-9(5-14)6-15/h7-9H,1-6H2	Thermo Finnigan Elite Orbitrap	C9H15Cl6O4P	428.8912	Train	Test	Train	Train	Train
ASLYFRXJVSDKKL	NIST23	CCCC1=NN(C2=C1N=C(NC2=O)C3=C(C=CC(=C3)S(=O)(=O)N(CCO)CCO)OCC)C	InChI=1S/C21H29N5O6S/c1-4-6-16-18-19(25(3)24-16)21(29)23-20(22-18)15-13-14(7-8-17(15)32-5-2)33(30,31)26(9-11-27)10-12-28/h7-8,13,27-28H,4-6,9-12H2,1-3H3,(H,22,23,29)	Thermo Finnigan Elite Orbitrap	C21H29N5O6S	480.1911	Train	Train	Test	Train	Train
ASMCVDDUQQZBFK	NIST23	C1=CC=C(C=C1)NC(=O)NC2=CC(=C(C=C2O)[N+](=O)[O-])Cl	InChI=1S/C13H10ClN3O4/c14-9-6-10(12(18)7-11(9)17(20)21)16-13(19)15-8-4-2-1-3-5-8/h1-7,18H,(H2,15,16,19)	Thermo Finnigan Elite Orbitrap	C13H10ClN3O4	308.0433	Test	Train	Train	Train	Train
ASMDJZQBUMWFIL	NIST23	CCOC1=C(C=C2C(=CC(=O)OC2=C1F)C)F	InChI=1S/C12H10F2O3/c1-3-16-12-8(13)5-7-6(2)4-9(15)17-11(7)10(12)14/h4-5H,3H2,1-2H3	Orbitrap Fusion Lumos	C12H10F2O3	241.0671	Train	Train	Train	Test	Train
ASMKKXOINQQUEH	NIST23	COC1=CC=C(C=C1)NC2=C(SC3=CC=CC=C32)[N+](=O)[O-]	InChI=1S/C15H12N2O3S/c1-20-11-8-6-10(7-9-11)16-14-12-4-2-3-5-13(12)21-15(14)17(18)19/h2-9,16H,1H3	Thermo Finnigan Elite Orbitrap	C15H12N2O3S	301.0641	Train	Test	Train	Train	Train
ASNBMEFTEPQHDX	NIST23	C1CCOC(C1)N2C=NC3=C2N=C(N=C3Cl)Cl	InChI=1S/C10H10Cl2N4O/c11-8-7-9(15-10(12)14-8)16(5-13-7)6-3-1-2-4-17-6/h5-6H,1-4H2	Orbitrap Fusion Lumos	C10H10Cl2N4O	273.0304	Train	Train	Train	Train	Test
ASNFTDCKZKHJSW	NIST23	C([C@@H](C(=O)O)N)N1C(=O)NC(=O)O1	InChI=1S/C5H7N3O5/c6-2(3(9)10)1-8-4(11)7-5(12)13-8/h2H,1,6H2,(H,9,10)(H,7,11,12)/t2-/m0/s1	Thermo Finnigan Elite Orbitrap	C5H7N3O5	190.0458	Test	Train	Train	Train	Train
ASNKJUONFPQYPC	NIST23	CC1=C(C(=CC=C1)C)NC(=S)N	InChI=1S/C9H12N2S/c1-6-4-3-5-7(2)8(6)11-9(10)12/h3-5H,1-2H3,(H3,10,11,12)	Thermo Finnigan Elite Orbitrap	C9H12N2S	181.0794	Test	Train	Train	Train	Train
ASNQBPSYZGXIDK	NIST23	CC1=CC(=NC(=N1)NS(=O)(=O)C2=CC=C(C=C2)NC(=O)C3=CC=CC=C3C(=O)O)C	InChI=1S/C20H18N4O5S/c1-12-11-13(2)22-20(21-12)24-30(28,29)15-9-7-14(8-10-15)23-18(25)16-5-3-4-6-17(16)19(26)27/h3-11H,1-2H3,(H,23,25)(H,26,27)(H,21,22,24)	Orbitrap Fusion Lumos	C20H18N4O5S	427.1071	Test	Train	Train	Train	Train
ASNQTQOSQYVBIA	NIST23	C1=CC(=CC=C1CCNC(=O)/C=C\C(=O)O)Cl	InChI=1S/C12H12ClNO3/c13-10-3-1-9(2-4-10)7-8-14-11(15)5-6-12(16)17/h1-6H,7-8H2,(H,14,15)(H,16,17)/b6-5-	Thermo Finnigan Elite Orbitrap	C12H12ClNO3	254.0578	Train	Train	Train	Test	Train
ASNVMKIDRJZXQZ	NIST23	CC(C1=CC(=CC=C1)F)N	InChI=1S/C8H10FN/c1-6(10)7-3-2-4-8(9)5-7/h2-6H,10H2,1H3	Orbitrap Fusion Lumos	C8H10FN	140.087	Train	Train	Test	Train	Train
ASPPEPBAQYYVSC	NIST23	C1=CC2=C(C(=C(N2C=C1)C(=O)C3=CC=C(C=C3)Cl)N)C#N	InChI=1S/C16H10ClN3O/c17-11-6-4-10(5-7-11)16(21)15-14(19)12(9-18)13-3-1-2-8-20(13)15/h1-8H,19H2	Thermo Finnigan Elite Orbitrap	C16H10ClN3O	296.0585	Train	Train	Train	Train	Test
ASPPPXMWIWFZPH	NIST23	C1=CC(=CC(=C1)F)NC2=NC(=C(C(=N2)NCC3=CC=CO3)[N+](=O)[O-])N	InChI=1S/C15H13FN6O3/c16-9-3-1-4-10(7-9)19-15-20-13(17)12(22(23)24)14(21-15)18-8-11-5-2-6-25-11/h1-7H,8H2,(H4,17,18,19,20,21)	Orbitrap Fusion Lumos	C15H13FN6O3	345.1106	Train	Train	Train	Train	Test
ASPRESJSDRJZBN	NIST23	CC(=O)OC1=CC(=C(C(=C1)OC)OC)OC	InChI=1S/C11H14O5/c1-7(12)16-8-5-9(13-2)11(15-4)10(6-8)14-3/h5-6H,1-4H3	Orbitrap Fusion Lumos	C11H14O5	227.0914	Train	Train	Train	Train	Test
ASQCDMREWAPGIY	NIST23	C1C(=O)N(C(=S)S1)NC(=O)C2=CC=CC=C2Cl	InChI=1S/C10H7ClN2O2S2/c11-7-4-2-1-3-6(7)9(15)12-13-8(14)5-17-10(13)16/h1-4H,5H2,(H,12,15)	Orbitrap Fusion Lumos	C10H7ClN2O2S2	286.971	Train	Train	Train	Train	Test
ASRAWSBMDXVNLX	NIST23	CC1=CC=C(C=C1)S(=O)(=O)OC2=C(C(=NN2C)C)C(=O)C3=C(C=C(C=C3)Cl)Cl	InChI=1S/C19H16Cl2N2O4S/c1-11-4-7-14(8-5-11)28(25,26)27-19-17(12(2)22-23(19)3)18(24)15-9-6-13(20)10-16(15)21/h4-10H,1-3H3	Thermo Finnigan Elite Orbitrap	C19H16Cl2N2O4S	439.0281	Test	Train	Train	Train	Train
ASRQWTBGINUTIX	NIST23	C1CS(=O)(=O)CC1C(=O)O	InChI=1S/C5H8O4S/c6-5(7)4-1-2-10(8,9)3-4/h4H,1-3H2,(H,6,7)	Orbitrap Fusion Lumos	C5H8O4S	165.0216	Train	Test	Train	Train	Train
ASRSBXRMOCLKQC	NIST23	CC1=C(C=CC(=C1)Cl)OCC(=O)NOC	InChI=1S/C10H12ClNO3/c1-7-5-8(11)3-4-9(7)15-6-10(13)12-14-2/h3-5H,6H2,1-2H3,(H,12,13)	Orbitrap Fusion Lumos	C10H12ClNO3	230.0578	Train	Train	Test	Train	Train
ASSFIPIQXCHMOD	NIST23	COC(=O)CSC1=NN=C(S1)N	InChI=1S/C5H7N3O2S2/c1-10-3(9)2-11-5-8-7-4(6)12-5/h2H2,1H3,(H2,6,7)	Orbitrap Fusion Lumos	C5H7N3O2S2	206.0052	Test	Train	Train	Train	Train
ASSKKCTXCCCXLQ	NIST23	C1CCN(CC1)C2=NC(=NC(=N2)N)N3CCCCC3	InChI=1S/C13H22N6/c14-11-15-12(18-7-3-1-4-8-18)17-13(16-11)19-9-5-2-6-10-19/h1-10H2,(H2,14,15,16,17)	Thermo Finnigan Elite Orbitrap	C13H22N6	263.1979	Train	Train	Train	Train	Test
ASSPGHHANNDMET	NIST23	C1=CC=C(C=C1)C2=NN=C(S2)Cl	InChI=1S/C8H5ClN2S/c9-8-11-10-7(12-8)6-4-2-1-3-5-6/h1-5H	Orbitrap Fusion Lumos	C8H5ClN2S	196.9935	Train	Train	Train	Train	Test
ASSUNYJRBMKLBJ	NIST23	C1=CC=C(C(=C1)C(=O)C2=CC(=C(C=C2)Cl)Cl)C(=O)O	InChI=1S/C14H8Cl2O3/c15-11-6-5-8(7-12(11)16)13(17)9-3-1-2-4-10(9)14(18)19/h1-7H,(H,18,19)	Thermo Finnigan Elite Orbitrap	C14H8Cl2O3	294.9923	Train	Test	Train	Train	Train
ASSYJPCLSRNQGT	NIST23	COC1=CC=CC(=C1)N(C(C2=CC=CS2)C(=O)NCCC3=CC=CC=C3)C(=O)CCl	InChI=1S/C23H23ClN2O3S/c1-29-19-10-5-9-18(15-19)26(21(27)16-24)22(20-11-6-14-30-20)23(28)25-13-12-17-7-3-2-4-8-17/h2-11,14-15,22H,12-13,16H2,1H3,(H,25,28)	Thermo Finnigan Elite Orbitrap	C23H23ClN2O3S	443.1191	Train	Train	Test	Train	Train
ASUFMMIYXYJFPF	NIST23	CCC1=NN=C2N1N=C(S2)C3=CC(=C(C=C3)C)N	InChI=1S/C12H13N5S/c1-3-10-14-15-12-17(10)16-11(18-12)8-5-4-7(2)9(13)6-8/h4-6H,3,13H2,1-2H3	Thermo Finnigan Elite Orbitrap	C12H13N5S	260.0964	Train	Train	Train	Test	Train
ASUGUQWIHMTFJL	NIST23	CC[C@](C)(C(=O)NCC(F)(F)F)NC1=NC(=NC=C1)C2=CNC3=C2C=CC=N3	InChI=1S/C18H19F3N6O/c1-3-17(2,16(28)25-10-18(19,20)21)27-13-6-8-23-15(26-13)12-9-24-14-11(12)5-4-7-22-14/h4-9H,3,10H2,1-2H3,(H,22,24)(H,25,28)(H,23,26,27)/t17-/m1/s1	Orbitrap Fusion Lumos	C18H19F3N6O	393.1645	Train	Train	Test	Train	Train
ASUIJWWJFVZGGG	NIST23	CC(CC1=CC2=C(C=C1)OCO2)C3=C(C(=CC(=C3)CC=C)OC)O	InChI=1S/C20H22O4/c1-4-5-14-9-16(20(21)19(11-14)22-3)13(2)8-15-6-7-17-18(10-15)24-12-23-17/h4,6-7,9-11,13,21H,1,5,8,12H2,2-3H3	Thermo Finnigan Elite Orbitrap	C20H22O4	327.1591	Train	Test	Train	Train	Train
ASUJZJIMEXXDQT	NIST23	CNCC1=C(C=CC(=C1)Cl)OC	InChI=1S/C9H12ClNO/c1-11-6-7-5-8(10)3-4-9(7)12-2/h3-5,11H,6H2,1-2H3	Orbitrap Fusion Lumos	C9H12ClNO	186.068	Train	Train	Train	Train	Test
ASUQFVCHQFKKFN	NIST23	C1=CC=C(C(=C1)C(=O)NC2=C(C=CC(=C2)Cl)Cl)O	InChI=1S/C13H9Cl2NO2/c14-8-5-6-10(15)11(7-8)16-13(18)9-3-1-2-4-12(9)17/h1-7,17H,(H,16,18)	Thermo Finnigan Elite Orbitrap	C13H9Cl2NO2	282.0083	Train	Train	Train	Train	Test
ASUTZQLVASHGKV	NIST23	CN1CC[C@@]23C=C[C@@H](C[C@@H]2OC4=C(C=CC(=C34)C1)OC)O	InChI=1S/C17H21NO3/c1-18-8-7-17-6-5-12(19)9-14(17)21-16-13(20-2)4-3-11(10-18)15(16)17/h3-6,12,14,19H,7-10H2,1-2H3/t12-,14-,17-/m0/s1	Thermo Finnigan Elite Orbitrap	C17H21NO3	288.1594	Test	Train	Train	Train	Train
ASUVFSFZQYQOSX	NIST23	C1=CC(=CC=C1OC2=NC=CC(=N2)C(F)(F)F)Br	InChI=1S/C11H6BrF3N2O/c12-7-1-3-8(4-2-7)18-10-16-6-5-9(17-10)11(13,14)15/h1-6H	Orbitrap Fusion Lumos	C11H6BrF3N2O	318.9688	Train	Train	Train	Test	Train
ASVGSXZZZWXPRE	NIST23	C1CC2=C(C=CC(=C2)[N+](=O)[O-])NC(=O)C1	InChI=1S/C10H10N2O3/c13-10-3-1-2-7-6-8(12(14)15)4-5-9(7)11-10/h4-6H,1-3H2,(H,11,13)	Thermo Finnigan Elite Orbitrap	C10H10N2O3	207.0764	Train	Train	Train	Test	Train
ASVYHMUYLBMSKW	NIST23	C1CC2=C(C=CC(=C2)[N+](=O)[O-])NC1	InChI=1S/C9H10N2O2/c12-11(13)8-3-4-9-7(6-8)2-1-5-10-9/h3-4,6,10H,1-2,5H2	Thermo Finnigan Elite Orbitrap	C9H10N2O2	179.0815	Test	Train	Train	Train	Train
ASWBNKHCZGQVJV	NIST23	CCCCCCCCCCCCCCCC(=O)OC[C@H](COP(=O)([O-])OCC[N+](C)(C)C)O	InChI=1S/C24H50NO7P/c1-5-6-7-8-9-10-11-12-13-14-15-16-17-18-24(27)30-21-23(26)22-32-33(28,29)31-20-19-25(2,3)4/h23,26H,5-22H2,1-4H3/t23-/m1/s1	Thermo Finnigan Elite Orbitrap	C24H50NO7P	496.3398	Test	Train	Train	Train	Train
ASWLZJZGOOUBAB	NIST23	CC1CCC(CC1)C(=O)NC(CCSC)C(=O)O	InChI=1S/C13H23NO3S/c1-9-3-5-10(6-4-9)12(15)14-11(13(16)17)7-8-18-2/h9-11H,3-8H2,1-2H3,(H,14,15)(H,16,17)	Thermo Finnigan Elite Orbitrap	C13H23NO3S	274.1471	Train	Test	Train	Train	Train
ASWPELLCUCPCGQ	NIST23	CC1C(CC2(CCC3(C(=CCC4C3(CCC5C4(CC(C(C5(C)C(=O)O)OC(=O)C)O)C)C)C2C1(C)O)C)C(=O)O)OC6C(C(C(C(O6)CO)O)O)O	InChI=1S/C38H58O14/c1-17-21(51-30-27(44)26(43)25(42)22(16-39)52-30)15-38(32(47)48)13-12-34(4)19(28(38)37(17,7)49)8-9-23-33(3)14-20(41)29(50-18(2)40)36(6,31(45)46)24(33)10-11-35(23,34)5/h8,17,20-30,39,41-44,49H,9-16H2,1-7H3,(H,45,46)(H,47,48)	Orbitrap Fusion Lumos	C38H58O14	739.3899	Test	Train	Train	Train	Train
ASWVTGNCAZCNNR	NIST23	CC1=CC(=NC(=N1)NS(=O)(=O)C2=CC=C(C=C2)N)C	InChI=1S/C12H14N4O2S/c1-8-7-9(2)15-12(14-8)16-19(17,18)11-5-3-10(13)4-6-11/h3-7H,13H2,1-2H3,(H,14,15,16)	Thermo Finnigan Elite Orbitrap	C12H14N4O2S	279.091	Train	Test	Train	Train	Train
ASXGJMSKWNBENU	NIST23	CCCN(CCC)C1CCC2=C(C1)C(=CC=C2)O	InChI=1S/C16H25NO/c1-3-10-17(11-4-2)14-9-8-13-6-5-7-16(18)15(13)12-14/h5-7,14,18H,3-4,8-12H2,1-2H3	Orbitrap Fusion Lumos	C16H25NO	248.2009	Train	Train	Train	Train	Test
ASXLSRKDSOSGQE	NIST23	C1=CC(=CC(=C1)N)C2=CN3C=CSC3=N2	InChI=1S/C11H9N3S/c12-9-3-1-2-8(6-9)10-7-14-4-5-15-11(14)13-10/h1-7H,12H2	Thermo Finnigan Elite Orbitrap	C11H9N3S	216.059	Train	Train	Test	Train	Train
ASYASKBLHYSMEG	NIST23	CCOC(=O)CC(=O)C1CCCCC1	InChI=1S/C11H18O3/c1-2-14-11(13)8-10(12)9-6-4-3-5-7-9/h9H,2-8H2,1H3	Thermo Finnigan Elite Orbitrap	C11H18O3	199.1329	Train	Train	Test	Train	Train
ASYPHECHRFHUQK	NIST23	CC1=CC=C(C=C1)CC(=O)NCCCN2C=CN=C2	InChI=1S/C15H19N3O/c1-13-3-5-14(6-4-13)11-15(19)17-7-2-9-18-10-8-16-12-18/h3-6,8,10,12H,2,7,9,11H2,1H3,(H,17,19)	Thermo Finnigan Elite Orbitrap	C15H19N3O	258.1601	Test	Train	Train	Train	Train
ASZIGQFYGXSPCO	NIST23	CC1=C(C(C2C(C1)OC(=O)C2=C)O)C(C)CCCO	InChI=1S/C15H22O4/c1-8(5-4-6-16)12-9(2)7-11-13(14(12)17)10(3)15(18)19-11/h8,11,13-14,16-17H,3-7H2,1-2H3	Thermo Finnigan Elite Orbitrap	C15H22O4	267.1591	Train	Train	Train	Train	Test
ASZNGVSVGBZFFG	NIST23	C1CC1C(=O)NC2=C(C=C(C=C2)Cl)C(=O)C3=CC=CC=C3	InChI=1S/C17H14ClNO2/c18-13-8-9-15(19-17(21)12-6-7-12)14(10-13)16(20)11-4-2-1-3-5-11/h1-5,8-10,12H,6-7H2,(H,19,21)	Orbitrap Fusion Lumos	C17H14ClNO2	300.0786	Train	Train	Train	Test	Train
ATAFSLBAINHGTN	NIST23	CCOC(=O)/C=C/C1=CC=CC=C1OC	InChI=1S/C12H14O3/c1-3-15-12(13)9-8-10-6-4-5-7-11(10)14-2/h4-9H,3H2,1-2H3/b9-8+	Orbitrap Fusion Lumos	C12H14O3	207.1016	Train	Test	Train	Train	Train
ATAJVFBUUIBIEO	NIST23	C1CC2=C(C=CC(=C2C1)Cl)O	InChI=1S/C9H9ClO/c10-8-4-5-9(11)7-3-1-2-6(7)8/h4-5,11H,1-3H2	Thermo Finnigan Elite Orbitrap	C9H9ClO	169.0415	Test	Train	Train	Train	Train
ATALOFNDEOCMKK	NIST23	C[C@H](C1=CC(=CC(=C1)C(F)(F)F)C(F)(F)F)O[C@@H]2[C@@H](N(CCO2)CC3=NNC(=O)N3)C4=CC=C(C=C4)F	InChI=1S/C23H21F7N4O3/c1-12(14-8-15(22(25,26)27)10-16(9-14)23(28,29)30)37-20-19(13-2-4-17(24)5-3-13)34(6-7-36-20)11-18-31-21(35)33-32-18/h2-5,8-10,12,19-20H,6-7,11H2,1H3,(H2,31,32,33,35)/t12-,19+,20-/m1/s1	Thermo Finnigan Elite Orbitrap	C23H21F7N4O3	535.1575	Train	Train	Train	Train	Test
ATALZUCFEBUDEM	NIST23	COC1=CC=CC=C1C(=O)NC2=NNN=N2	InChI=1S/C9H9N5O2/c1-16-7-5-3-2-4-6(7)8(15)10-9-11-13-14-12-9/h2-5H,1H3,(H2,10,11,12,13,14,15)	Thermo Finnigan Elite Orbitrap	C9H9N5O2	220.0829	Train	Train	Train	Train	Test
ATANNAJKSFDCGR	NIST23	C1=CC=C(C=C1)CCOC2=CC=CC(=C2)N	InChI=1S/C14H15NO/c15-13-7-4-8-14(11-13)16-10-9-12-5-2-1-3-6-12/h1-8,11H,9-10,15H2	Thermo Finnigan Elite Orbitrap	C14H15NO	214.1226	Train	Train	Train	Train	Test
ATASETIYIOOZLC	NIST23	CC1=CN=C(C=C1)NC(=O)C2=CC=C(C=C2)C(C)C	InChI=1S/C16H18N2O/c1-11(2)13-5-7-14(8-6-13)16(19)18-15-9-4-12(3)10-17-15/h4-11H,1-3H3,(H,17,18,19)	Orbitrap Fusion Lumos	C16H18N2O	255.1492	Train	Test	Train	Train	Train
ATAUKBZXCKSYQR	NIST23	COC1=C(C(=C(C=C1)[N+](=O)[O-])[N+](=O)[O-])[N+](=O)[O-]	InChI=1S/C7H5N3O7/c1-17-5-3-2-4(8(11)12)6(9(13)14)7(5)10(15)16/h2-3H,1H3	Orbitrap Fusion Lumos	C7H5N3O7	244.02	Train	Train	Train	Train	Test
ATAZLMGGQQLRBC	NIST23	C1=CC(=C(C=C1Cl)C2=CC=C(O2)C(=O)O)Cl	InChI=1S/C11H6Cl2O3/c12-6-1-2-8(13)7(5-6)9-3-4-10(16-9)11(14)15/h1-5H,(H,14,15)	Thermo Finnigan Elite Orbitrap	C11H6Cl2O3	256.9767	Train	Train	Test	Train	Train
ATCFWMLQERWICN	NIST23	C1=CC=C(C=C1)SC2=CC(=CC(=C2)NC(=O)C3=CC(=CC=C3)F)SC4=CC=CC=C4	InChI=1S/C25H18FNOS2/c26-19-9-7-8-18(14-19)25(28)27-20-15-23(29-21-10-3-1-4-11-21)17-24(16-20)30-22-12-5-2-6-13-22/h1-17H,(H,27,28)	Orbitrap Fusion Lumos	C25H18FNOS2	432.0887	Train	Train	Train	Train	Test
ATCGGEJZONJOCL	NIST23	C1=CC(=C(C=C1Cl)C2=NC(=NC(=N2)N)N)Cl	InChI=1S/C9H7Cl2N5/c10-4-1-2-6(11)5(3-4)7-14-8(12)16-9(13)15-7/h1-3H,(H4,12,13,14,15,16)	Orbitrap Fusion Lumos	C9H7Cl2N5	256.0151	Train	Train	Train	Test	Train
ATCMNDCOEJOOSF	NIST23	CC1=CC(=NN1C2=CC=C(C=C2)Br)C	InChI=1S/C11H11BrN2/c1-8-7-9(2)14(13-8)11-5-3-10(12)4-6-11/h3-7H,1-2H3	Thermo Finnigan Elite Orbitrap	C11H11BrN2	251.0178	Train	Train	Test	Train	Train
ATCNYMVVGBLQMQ	NIST23	C#CCCCCCCO	InChI=1S/C8H14O/c1-2-3-4-5-6-7-8-9/h1,9H,3-8H2	Thermo Finnigan Elite Orbitrap	C8H14O	127.1117	Train	Test	Train	Train	Train
ATCRIUVQKHMXSH	NIST23	C1=CC(=C(C=C1Cl)Cl)C(=O)O	InChI=1S/C7H4Cl2O2/c8-4-1-2-5(7(10)11)6(9)3-4/h1-3H,(H,10,11)	Thermo Finnigan Elite Orbitrap	C7H4Cl2O2	190.9661	Train	Train	Train	Train	Test
ATDBDSBKYKMRGZ	NIST23	CC(C)([C@@H]1CC2=C(O1)C=C3C(=C2OC)C(=O)C=C(O3)CO)O	InChI=1S/C16H18O6/c1-16(2,19)13-5-9-11(22-13)6-12-14(15(9)20-3)10(18)4-8(7-17)21-12/h4,6,13,17,19H,5,7H2,1-3H3/t13-/m0/s1	Thermo Finnigan Elite Orbitrap	C16H18O6	307.1176	Train	Train	Test	Train	Train
ATDDRQWQGULLGK	NIST23	CC1=CC=C(C=C1)NC(=O)NC2=NC=C(C=C2)Cl	InChI=1S/C13H12ClN3O/c1-9-2-5-11(6-3-9)16-13(18)17-12-7-4-10(14)8-15-12/h2-8H,1H3,(H2,15,16,17,18)	Thermo Finnigan Elite Orbitrap	C13H12ClN3O	262.0742	Train	Test	Train	Train	Train
ATDWJOOPFDQZNK	NIST23	CC(=O)NCCC1=CC=C(C=C1)O	InChI=1S/C10H13NO2/c1-8(12)11-7-6-9-2-4-10(13)5-3-9/h2-5,13H,6-7H2,1H3,(H,11,12)	Thermo Finnigan Elite Orbitrap	C10H13NO2	180.1019	Train	Train	Train	Test	Train
ATEFPOUAMCWAQS	NIST23	C1=CC(=C(C2=C1C=CC(=O)O2)O)O	InChI=1S/C9H6O4/c10-6-3-1-5-2-4-7(11)13-9(5)8(6)12/h1-4,10,12H	Thermo Finnigan Elite Orbitrap	C9H6O4	179.0339	Train	Train	Train	Test	Train
ATENQQWBINSAEN	NIST23	C[C@H]1[C@@H]([C@H]([C@H]([C@@H](O1)O[C@@H]2[C@H]([C@H]([C@H](O[C@H]2O[C@@H]3[C@H]([C@@H]([C@H](O[C@H]3O[C@H]4CC[C@]5(C(C4(C)C)CC[C@@]6(C5CC=C7[C@]6(CC[C@@]8([C@H]7C[C@](C[C@H]8O)(C)CO)C)C)C)C)C(=O)O)O)O)CO)O)O)O)O)O	InChI=1S/C48H78O18/c1-21-29(52)31(54)35(58)40(61-21)65-37-32(55)30(53)24(19-49)62-41(37)66-38-34(57)33(56)36(39(59)60)64-42(38)63-28-12-13-46(6)25(43(28,2)3)11-14-48(8)26(46)10-9-22-23-17-44(4,20-50)18-27(51)45(23,5)15-16-47(22,48)7/h9,21,23-38,40-42,49-58H,10-20H2,1-8H3,(H,59,60)/t21-,23-,24+,25?,26?,27+,28-,29-,30-,31+,32-,33-,34-,35+,36-,37+,38+,40-,41-,42+,44-,45+,46-,47+,48+/m0/s1	Orbitrap Fusion Lumos	C48H78O18	943.5261	Train	Train	Test	Train	Train
ATFDVOJOQZNNMA	NIST23	COC1=CC=C(C=C1)C(=O)CN2C(=O)C3=CC=CC=C3S2(=O)=O	InChI=1S/C16H13NO5S/c1-22-12-8-6-11(7-9-12)14(18)10-17-16(19)13-4-2-3-5-15(13)23(17,20)21/h2-9H,10H2,1H3	Thermo Finnigan Elite Orbitrap	C16H13NO5S	332.0587	Train	Train	Test	Train	Train
ATFLVBASRFUFAE	NIST23	COC1=CC(=C(C=C1)C2=NN=C(S2)NC(=O)CC3=CC=CC=C3)OC	InChI=1S/C18H17N3O3S/c1-23-13-8-9-14(15(11-13)24-2)17-20-21-18(25-17)19-16(22)10-12-6-4-3-5-7-12/h3-9,11H,10H2,1-2H3,(H,19,21,22)	Orbitrap Fusion Lumos	C18H17N3O3S	356.1063	Train	Train	Train	Test	Train
ATFPCLRVCOJQTA	NIST23	C1=C(C(=C[N+](=C1Br)[O-])F)[N+](=O)[O-]	InChI=1S/C5H2BrFN2O3/c6-5-1-4(9(11)12)3(7)2-8(5)10/h1-2H	Thermo Finnigan Elite Orbitrap	C5H2BrFN2O3	236.9306	Train	Test	Train	Train	Train
ATFRXUJCSMOJPH	NIST23	C1CCC(CC1)NCCC(=O)O	InChI=1S/C9H17NO2/c11-9(12)6-7-10-8-4-2-1-3-5-8/h8,10H,1-7H2,(H,11,12)	Orbitrap Fusion Lumos	C9H17NO2	172.1332	Test	Train	Train	Train	Train
ATFYLOORVHUBJA	NIST23	C=CCN(CC=C)C(=O)C1=CN=CC=C1	InChI=1S/C12H14N2O/c1-3-8-14(9-4-2)12(15)11-6-5-7-13-10-11/h3-7,10H,1-2,8-9H2	Orbitrap Fusion Lumos	C12H14N2O	203.1179	Train	Train	Test	Train	Train
ATGMFUQLBDNCNW	NIST23	CCOC1=CC2=C(C=C1)N=C(S2)NN	InChI=1S/C9H11N3OS/c1-2-13-6-3-4-7-8(5-6)14-9(11-7)12-10/h3-5H,2,10H2,1H3,(H,11,12)	Thermo Finnigan Elite Orbitrap	C9H11N3OS	210.0696	Test	Train	Train	Train	Train
ATGUVEKSASEFFO	NIST23	C1=CC=C(C=C1)NC2=CC=C(C=C2)N	InChI=1S/C12H12N2/c13-10-6-8-12(9-7-10)14-11-4-2-1-3-5-11/h1-9,14H,13H2	Thermo Finnigan Elite Orbitrap	C12H12N2	185.1073	Train	Train	Train	Test	Train
ATHBXDPWCKSOLE	NIST23	CC1CC(CC(C1)(C)C)OC(=O)C2=CC=CC=C2C(=O)OC3CC(CC(C3)(C)C)C	InChI=1S/C26H38O4/c1-17-11-19(15-25(3,4)13-17)29-23(27)21-9-7-8-10-22(21)24(28)30-20-12-18(2)14-26(5,6)16-20/h7-10,17-20H,11-16H2,1-6H3	Thermo Finnigan Elite Orbitrap	C26H38O4	415.2843	Train	Test	Train	Train	Train
ATHCYFWDTBUCLO	NIST23	C1=CC=C(C(=C1)C(=O)O)NC(=O)C2=CC(=CC=C2)[N+](=O)[O-]	InChI=1S/C14H10N2O5/c17-13(9-4-3-5-10(8-9)16(20)21)15-12-7-2-1-6-11(12)14(18)19/h1-8H,(H,15,17)(H,18,19)	Thermo Finnigan Elite Orbitrap	C14H10N2O5	287.0662	Train	Train	Train	Train	Test
ATHGHQPFGPMSJY	NIST23	C(CCNCCCN)CN	InChI=1S/C7H19N3/c8-4-1-2-6-10-7-3-5-9/h10H,1-9H2	Thermo Finnigan Elite Orbitrap	C7H19N3	146.1652	Train	Train	Train	Test	Train
ATHJINAANWODPS	NIST23	CCOC(=O)C1=C(C=C(C=C1)C2=CC(=CC=C2)[N+](=O)[O-])F	InChI=1S/C15H12FNO4/c1-2-21-15(18)13-7-6-11(9-14(13)16)10-4-3-5-12(8-10)17(19)20/h3-9H,2H2,1H3	Orbitrap Fusion Lumos	C15H12FNO4	290.0823	Train	Train	Train	Train	Test
ATHNSQRFCXRPMB	NIST23	C1=CC=C(C=C1)C2=CN3C=C(C=C(C3=N2)Cl)C(F)(F)F	InChI=1S/C14H8ClF3N2/c15-11-6-10(14(16,17)18)7-20-8-12(19-13(11)20)9-4-2-1-3-5-9/h1-8H	Thermo Finnigan Elite Orbitrap	C14H8ClF3N2	297.0401	Train	Train	Train	Test	Train
ATHWFQXBAUJWOW	NIST23	CC1=C(N=NN1CC2=CC=C(C=C2)F)C(=O)O	InChI=1S/C11H10FN3O2/c1-7-10(11(16)17)13-14-15(7)6-8-2-4-9(12)5-3-8/h2-5H,6H2,1H3,(H,16,17)	Thermo Finnigan Elite Orbitrap	C11H10FN3O2	236.083	Train	Train	Train	Test	Train
ATIHFEARYJMWDF	NIST23	C1=CC=C(C=C1)CNC2=CC(=NC(=N2)N)F	InChI=1S/C11H11FN4/c12-9-6-10(16-11(13)15-9)14-7-8-4-2-1-3-5-8/h1-6H,7H2,(H3,13,14,15,16)	Thermo Finnigan Elite Orbitrap	C11H11FN4	219.1041	Test	Train	Train	Train	Train
ATIPDCIQTUXABX	NIST23	CC(C)C[C@@H](C(=O)O)NC(=O)[C@H](CCCCN)N	InChI=1S/C12H25N3O3/c1-8(2)7-10(12(17)18)15-11(16)9(14)5-3-4-6-13/h8-10H,3-7,13-14H2,1-2H3,(H,15,16)(H,17,18)/t9-,10-/m0/s1	Thermo Finnigan Elite Orbitrap	C12H25N3O3	260.1969	Test	Train	Train	Train	Train
ATJBWQGWPYQIAR	NIST23	COC(=O)[C@H](CC1=CC=CC=C1)NC(=O)/C=C/C2=CC=C(C=C2)O	InChI=1S/C19H19NO4/c1-24-19(23)17(13-15-5-3-2-4-6-15)20-18(22)12-9-14-7-10-16(21)11-8-14/h2-12,17,21H,13H2,1H3,(H,20,22)/b12-9+/t17-/m0/s1	Thermo Finnigan Elite Orbitrap	C19H19NO4	326.1387	Train	Test	Train	Train	Train
ATJLQYUJQCDLFC	NIST23	C1=CC=C2C(=C1)NC(=N2)NC(=O)C3=CC=C(C=C3)[N+](=O)[O-]	InChI=1S/C14H10N4O3/c19-13(9-5-7-10(8-6-9)18(20)21)17-14-15-11-3-1-2-4-12(11)16-14/h1-8H,(H2,15,16,17,19)	Orbitrap Fusion Lumos	C14H10N4O3	283.0826	Test	Train	Train	Train	Train
ATJVZXXHKSYELS	NIST23	CCOC(=O)/C=C/C1=CC(=C(C=C1)O)OC	InChI=1S/C12H14O4/c1-3-16-12(14)7-5-9-4-6-10(13)11(8-9)15-2/h4-8,13H,3H2,1-2H3/b7-5+	Thermo Finnigan Elite Orbitrap	C12H14O4	223.0965	Train	Train	Test	Train	Train
ATJZZVCJRHLAGA	NIST23	CC(C)(C)OC(=O)N1CCC(CC1)C(C(=O)O)NC(=O)OCC2C3=CC=CC=C3C4=CC=CC=C24	InChI=1S/C27H32N2O6/c1-27(2,3)35-26(33)29-14-12-17(13-15-29)23(24(30)31)28-25(32)34-16-22-20-10-6-4-8-18(20)19-9-5-7-11-21(19)22/h4-11,17,22-23H,12-16H2,1-3H3,(H,28,32)(H,30,31)	Orbitrap Fusion Lumos	C27H32N2O6	481.2333	Train	Train	Train	Test	Train
ATKYNAZQGVYHIB	NIST23	C1CC2CC(CC1N2)OC(=O)C(CO)C3=CC=CC=C3	InChI=1S/C16H21NO3/c18-10-15(11-4-2-1-3-5-11)16(19)20-14-8-12-6-7-13(9-14)17-12/h1-5,12-15,17-18H,6-10H2	Thermo Finnigan Elite Orbitrap	C16H21NO3	276.1594	Train	Train	Train	Test	Train
ATKZKAYWARYLBW	NIST23	COC1=C(C=C(C=C1)S(=O)(=O)NC2=C(C(=CC(=C2)Cl)Cl)OC)N3CCNCC3	InChI=1S/C18H21Cl2N3O4S/c1-26-17-4-3-13(11-16(17)23-7-5-21-6-8-23)28(24,25)22-15-10-12(19)9-14(20)18(15)27-2/h3-4,9-11,21-22H,5-8H2,1-2H3	Thermo Finnigan Elite Orbitrap	C18H21Cl2N3O4S	446.0703	Train	Train	Train	Train	Test
ATLJNLYIJOCWJE	NIST23	C[C@]12CC[C@@H](C[C@H]1CCC3C2CC[C@]4([C@]35[C@H](O5)C[C@@H]4C6=COC(=O)C=C6)C)O	InChI=1S/C24H32O4/c1-22-9-7-16(25)11-15(22)4-5-18-17(22)8-10-23(2)19(12-20-24(18,23)28-20)14-3-6-21(26)27-13-14/h3,6,13,15-20,25H,4-5,7-12H2,1-2H3/t15-,16+,17?,18?,19-,20-,22+,23-,24-/m1/s1	Thermo Finnigan Elite Orbitrap	C24H32O4	385.2373	Train	Train	Test	Train	Train
ATLPNNQYMFUNKY	NIST23	C1=CC2=C(C=C1N)C(=O)C3=C(O2)C=CC(=C3)N	InChI=1S/C13H10N2O2/c14-7-1-3-11-9(5-7)13(16)10-6-8(15)2-4-12(10)17-11/h1-6H,14-15H2	Thermo Finnigan Elite Orbitrap	C13H10N2O2	227.0815	Train	Train	Train	Train	Test
ATLQWGMCZKUALF	NIST23	CC(=O)N1CCC2=CC(=C(C=C2[C@H]1C[C@H]3[C@H]([C@@H](OC=C3C(=O)OC)O[C@H]4[C@@H]([C@H]([C@@H]([C@H](O4)CO)O)O)O)C=C)O)OC	InChI=1S/C28H37NO12/c1-5-15-17(9-19-16-10-20(32)21(37-3)8-14(16)6-7-29(19)13(2)31)18(26(36)38-4)12-39-27(15)41-28-25(35)24(34)23(33)22(11-30)40-28/h5,8,10,12,15,17,19,22-25,27-28,30,32-35H,1,6-7,9,11H2,2-4H3/t15-,17+,19-,22-,23-,24+,25-,27+,28+/m1/s1	Orbitrap Fusion Lumos	C28H37NO12	580.2389	Test	Train	Train	Train	Train
ATLWDAOOUUVIKP	NIST23	CC(=O)C1=CC=C(S1)C(=O)C	InChI=1S/C8H8O2S/c1-5(9)7-3-4-8(11-7)6(2)10/h3-4H,1-2H3	Orbitrap Fusion Lumos	C8H8O2S	169.0318	Train	Train	Train	Test	Train
ATMBBMXJNIJRST	NIST23	COC1=CC(=C(C=C1CCNCC2=CC=CC=C2F)OC)Br	InChI=1S/C17H19BrFNO2/c1-21-16-10-14(18)17(22-2)9-12(16)7-8-20-11-13-5-3-4-6-15(13)19/h3-6,9-10,20H,7-8,11H2,1-2H3	Thermo Finnigan Elite Orbitrap	C17H19BrFNO2	368.0656	Train	Train	Test	Train	Train
ATMRLMHIYCXOMR	NIST23	C1CCC(CC1)NC(=O)NC2=CC=C(C=C2)C#N	InChI=1S/C14H17N3O/c15-10-11-6-8-13(9-7-11)17-14(18)16-12-4-2-1-3-5-12/h6-9,12H,1-5H2,(H2,16,17,18)	Orbitrap Fusion Lumos	C14H17N3O	244.1444	Train	Train	Train	Train	Test
ATNIQYFSDQIEJR	NIST23	CCOC(=O)CNC(=O)C1=CC(=CC=C1)Cl	InChI=1S/C11H12ClNO3/c1-2-16-10(14)7-13-11(15)8-4-3-5-9(12)6-8/h3-6H,2,7H2,1H3,(H,13,15)	Thermo Finnigan Elite Orbitrap	C11H12ClNO3	242.0578	Train	Train	Test	Train	Train
ATNOWKHZXUTJKM	NIST23	CC1=C(C=C(C=C1)S(=O)(=O)N2CCN(CC2)C(=O)/C=C/C3=CC=C(O3)C)C	InChI=1S/C20H24N2O4S/c1-15-4-8-19(14-16(15)2)27(24,25)22-12-10-21(11-13-22)20(23)9-7-18-6-5-17(3)26-18/h4-9,14H,10-13H2,1-3H3/b9-7+	Orbitrap Fusion Lumos	C20H24N2O4S	389.153	Train	Train	Test	Train	Train
ATOAHNRJAXSBOR	NIST23	C1CC1C2=CN=C(N=C2N)C3=NN(C4=C3C=CC=N4)CC5=CC=CC=C5F	InChI=1S/C20H17FN6/c21-16-6-2-1-4-13(16)11-27-20-14(5-3-9-23-20)17(26-27)19-24-10-15(12-7-8-12)18(22)25-19/h1-6,9-10,12H,7-8,11H2,(H2,22,24,25)	Thermo Finnigan Elite Orbitrap	C20H17FN6	361.1572	Test	Train	Train	Train	Train
ATOPRCUIYMBWLH	NIST23	C1CSC(CN1)C(=O)O	InChI=1S/C5H9NO2S/c7-5(8)4-3-6-1-2-9-4/h4,6H,1-3H2,(H,7,8)	Orbitrap Fusion Lumos	C5H9NO2S	148.0427	Train	Train	Train	Train	Test
ATPNWHGYKFXQNF	NIST23	C1=CC=C(C=C1)COC(=O)N[C@@H](CSCC2=CC=CC=C2)C(=O)O	InChI=1S/C18H19NO4S/c20-17(21)16(13-24-12-15-9-5-2-6-10-15)19-18(22)23-11-14-7-3-1-4-8-14/h1-10,16H,11-13H2,(H,19,22)(H,20,21)/t16-/m0/s1	Thermo Finnigan Elite Orbitrap	C18H19NO4S	346.1108	Train	Train	Train	Train	Test
ATPXKEHQFOXAGR	NIST23	C=CCSC1=NC(=C(N1)C2=CC=CC=C2)C3=CC=CC=C3	InChI=1S/C18H16N2S/c1-2-13-21-18-19-16(14-9-5-3-6-10-14)17(20-18)15-11-7-4-8-12-15/h2-12H,1,13H2,(H,19,20)	Thermo Finnigan Elite Orbitrap	C18H16N2S	293.1107	Train	Test	Train	Train	Train
ATQMRMGXINTJHV	NIST23	CC1=C(C=CC(=C1)C2=NOC(=N2)C)C3=CC=C(C=C3)C(=O)N4CCC5=CC6=C(C=C54)C7(CCN(CC7)C)CO6	InChI=1S/C32H32N4O3/c1-20-16-25(30-33-21(2)39-34-30)8-9-26(20)22-4-6-23(7-5-22)31(37)36-13-10-24-17-29-27(18-28(24)36)32(19-38-29)11-14-35(3)15-12-32/h4-9,16-18H,10-15,19H2,1-3H3	Thermo Finnigan Elite Orbitrap	C32H32N4O3	521.2547	Train	Train	Train	Test	Train
ATQVNKQVUGCPIF	NIST23	C1CCC(CC1)NCC2=CC(=CC=C2)[N+](=O)[O-]	InChI=1S/C13H18N2O2/c16-15(17)13-8-4-5-11(9-13)10-14-12-6-2-1-3-7-12/h4-5,8-9,12,14H,1-3,6-7,10H2	Orbitrap Fusion Lumos	C13H18N2O2	235.1441	Test	Train	Train	Train	Train
ATRJAQVYBJKZJK	NIST23	CN1C2=CC=CC=C2C(=O)C3=C1N=C(N(C3=O)CC4=CC=CO4)C5=CC=C(C=C5)F	InChI=1S/C23H16FN3O3/c1-26-18-7-3-2-6-17(18)20(28)19-22(26)25-21(14-8-10-15(24)11-9-14)27(23(19)29)13-16-5-4-12-30-16/h2-12H,13H2,1H3	Thermo Finnigan Elite Orbitrap	C23H16FN3O3	402.1248	Train	Train	Train	Train	Test
ATROHALUCMTWTB	NIST23	CCOP(=S)(OCC)O/N=C(\C#N)/C1=CC=CC=C1	InChI=1S/C12H15N2O3PS/c1-3-15-18(19,16-4-2)17-14-12(10-13)11-8-6-5-7-9-11/h5-9H,3-4H2,1-2H3/b14-12+	Thermo Finnigan Elite Orbitrap	C12H15N2O3PS	299.0614	Train	Train	Train	Test	Train
ATRRQBZUOKATSJ	NIST23	CCCOC1=CC=CC=C1NC(=O)/C=C/C(=O)N	InChI=1S/C13H16N2O3/c1-2-9-18-11-6-4-3-5-10(11)15-13(17)8-7-12(14)16/h3-8H,2,9H2,1H3,(H2,14,16)(H,15,17)/b8-7+	Thermo Finnigan Elite Orbitrap	C13H16N2O3	249.1234	Train	Train	Train	Train	Test
ATRSAWXXYCBXLI	NIST23	CC(CC1=CC(=CC=C1)Br)N	InChI=1S/C9H12BrN/c1-7(11)5-8-3-2-4-9(10)6-8/h2-4,6-7H,5,11H2,1H3	Thermo Finnigan Elite Orbitrap	C9H12BrN	214.0226	Train	Train	Test	Train	Train
ATRVAVIQJJOZMW	NIST23	C1COCCN1CC2=C(C(=C(C3=CC=CC=C32)CN4CCOCC4)O)O	InChI=1S/C20H26N2O4/c23-19-17(13-21-5-9-25-10-6-21)15-3-1-2-4-16(15)18(20(19)24)14-22-7-11-26-12-8-22/h1-4,23-24H,5-14H2	Thermo Finnigan Elite Orbitrap	C20H26N2O4	359.1965	Train	Train	Train	Train	Test
ATSKLAVSYMLSEX	NIST23	CN1CCN(CC1)CCCC(=O)O	InChI=1S/C9H18N2O2/c1-10-5-7-11(8-6-10)4-2-3-9(12)13/h2-8H2,1H3,(H,12,13)	Thermo Finnigan Elite Orbitrap	C9H18N2O2	187.1441	Train	Train	Test	Train	Train
ATSWBWHRHAQVFM	NIST23	CC1(CC2=C(CO1)SC(=C2C(=O)O)NC(=S)NC(=O)C3=CC=CC=C3)C	InChI=1S/C18H18N2O4S2/c1-18(2)8-11-12(9-24-18)26-15(13(11)16(22)23)20-17(25)19-14(21)10-6-4-3-5-7-10/h3-7H,8-9H2,1-2H3,(H,22,23)(H2,19,20,21,25)	Thermo Finnigan Elite Orbitrap	C18H18N2O4S2	391.0781	Train	Train	Train	Train	Test
ATTDCVLRGFEHEO	NIST23	C1=C(C=NC=C1O)C(=O)O	InChI=1S/C6H5NO3/c8-5-1-4(6(9)10)2-7-3-5/h1-3,8H,(H,9,10)	Orbitrap Fusion Lumos	C6H5NO3	140.0342	Train	Test	Train	Train	Train
ATTMKPWGJILFFV	NIST23	CCCN(CCC)CC#C	InChI=1S/C9H17N/c1-4-7-10(8-5-2)9-6-3/h1H,5-9H2,2-3H3	Thermo Finnigan Elite Orbitrap	C9H17N	140.1434	Test	Train	Train	Train	Train
ATTZFSUZZUNHBP	NIST23	CCCCCCCCS(=O)C(C)CC1=CC2=C(C=C1)OCO2	InChI=1S/C18H28O3S/c1-3-4-5-6-7-8-11-22(19)15(2)12-16-9-10-17-18(13-16)21-14-20-17/h9-10,13,15H,3-8,11-12,14H2,1-2H3	Thermo Finnigan Elite Orbitrap	C18H28O3S	325.1832	Train	Test	Train	Train	Train
ATUUAJPBSMFUFR	NIST23	CC(=O)N(CCCCCN)O	InChI=1S/C7H16N2O2/c1-7(10)9(11)6-4-2-3-5-8/h11H,2-6,8H2,1H3	Orbitrap Fusion Lumos	C7H16N2O2	161.1285	Train	Test	Train	Train	Train
ATUYSKUVHUPXBV	NIST23	C1=CC(=CC=C1C2=COC3=C(C2=O)C=CC(=C3)O)O[C@H]4[C@@H]([C@H]([C@@H]([C@H](O4)C(=O)O)O)O)O	InChI=1S/C21H18O10/c22-10-3-6-12-14(7-10)29-8-13(15(12)23)9-1-4-11(5-2-9)30-21-18(26)16(24)17(25)19(31-21)20(27)28/h1-8,16-19,21-22,24-26H,(H,27,28)/t16-,17-,18+,19-,21+/m0/s1	Orbitrap Fusion Lumos	C21H18O10	431.0973	Test	Train	Train	Train	Train
ATXOXIDCIBXBCS	NIST23	CC1=NN2C(=C1)N=CC(=C2N)C#N	InChI=1S/C8H7N5/c1-5-2-7-11-4-6(3-9)8(10)13(7)12-5/h2,4H,10H2,1H3	Thermo Finnigan Elite Orbitrap	C8H7N5	174.0774	Train	Train	Train	Train	Test
ATXWFSDEXYKQST	NIST23	CCOC(=O)C1=CC2=C(C(=CC=C2)OC)OC1=O	InChI=1S/C13H12O5/c1-3-17-12(14)9-7-8-5-4-6-10(16-2)11(8)18-13(9)15/h4-7H,3H2,1-2H3	Thermo Finnigan Elite Orbitrap	C13H12O5	249.0757	Train	Train	Train	Test	Train
ATZFJFSDKLYBSV	NIST23	CC1=C(OC2=CC=CC=C12)C(=O)OCC(=O)C3=C(N(C(=O)N(C3=O)C)CC(C)C)N	InChI=1S/C21H23N3O6/c1-11(2)9-24-18(22)16(19(26)23(4)21(24)28)14(25)10-29-20(27)17-12(3)13-7-5-6-8-15(13)30-17/h5-8,11H,9-10,22H2,1-4H3	Orbitrap Fusion Lumos	C21H23N3O6	414.166	Train	Train	Test	Train	Train
ATZRPZUWMAQYJA	NIST23	C1=CC=C(C=C1)NN=C2C(=O)C3=CC=CC=C3C2=O	InChI=1S/C15H10N2O2/c18-14-11-8-4-5-9-12(11)15(19)13(14)17-16-10-6-2-1-3-7-10/h1-9,16H	Thermo Finnigan Elite Orbitrap	C15H10N2O2	251.0815	Train	Train	Test	Train	Train
AUAGFVGIYFHJAO	NIST23	CC(=O)NC1=NN=C(S1)C(F)(F)F	InChI=1S/C5H4F3N3OS/c1-2(12)9-4-11-10-3(13-4)5(6,7)8/h1H3,(H,9,11,12)	Orbitrap Fusion Lumos	C5H4F3N3OS	212.01	Test	Train	Train	Train	Train
AUAKFAXSFVZVNJ	NIST23	CN1C(=NN=C1SCC(=O)NN)C2=CC=C(C=C2)Br	InChI=1S/C11H12BrN5OS/c1-17-10(7-2-4-8(12)5-3-7)15-16-11(17)19-6-9(18)14-13/h2-5H,6,13H2,1H3,(H,14,18)	Orbitrap Fusion Lumos	C11H12BrN5OS	342.0019	Train	Train	Train	Test	Train
AUAWVGGRDZZBHU	NIST23	C1CCC(C1)C(=O)NC2=CC=CC(=C2)N	InChI=1S/C12H16N2O/c13-10-6-3-7-11(8-10)14-12(15)9-4-1-2-5-9/h3,6-9H,1-2,4-5,13H2,(H,14,15)	Orbitrap Fusion Lumos	C12H16N2O	205.1335	Train	Train	Train	Train	Test
AUAXNNILRNCQAX	NIST23	COC1=CC=CC(=C1)C2=C(C(=O)C3=CC=CC=C3O2)OC	InChI=1S/C17H14O4/c1-19-12-7-5-6-11(10-12)16-17(20-2)15(18)13-8-3-4-9-14(13)21-16/h3-10H,1-2H3	Thermo Finnigan Elite Orbitrap	C17H14O4	283.0965	Test	Train	Train	Train	Train
AUAXPAUSORRXAT	NIST23	CCCN1C(=C(C=N1)C=O)C	InChI=1S/C8H12N2O/c1-3-4-10-7(2)8(6-11)5-9-10/h5-6H,3-4H2,1-2H3	Thermo Finnigan Elite Orbitrap	C8H12N2O	153.1022	Train	Test	Train	Train	Train
AUDQXZNQLJRRGD	NIST23	C1=CC=C(C=C1)CSC2=CC=C(O2)/C=C/3\C(=N)N4C(=NC3=O)SC=N4	InChI=1S/C17H12N4O2S2/c18-15-13(16(22)20-17-21(15)19-10-25-17)8-12-6-7-14(23-12)24-9-11-4-2-1-3-5-11/h1-8,10,18H,9H2/b13-8+,18-15?	Orbitrap Fusion Lumos	C17H12N4O2S2	369.0474	Train	Test	Train	Train	Train
AUEJLPRZGVVDNU	NIST23	CC(C)C[C@@H](C(=O)O)NC(=O)[C@H](CC1=CC=C(C=C1)O)N	InChI=1S/C15H22N2O4/c1-9(2)7-13(15(20)21)17-14(19)12(16)8-10-3-5-11(18)6-4-10/h3-6,9,12-13,18H,7-8,16H2,1-2H3,(H,17,19)(H,20,21)/t12-,13-/m0/s1	Thermo Finnigan Elite Orbitrap	C15H22N2O4	295.1652	Train	Train	Train	Test	Train
AUERUDPETOKUPT	NIST23	CN1CCN(CC1)CCCCl	InChI=1S/C8H17ClN2/c1-10-5-7-11(8-6-10)4-2-3-9/h2-8H2,1H3	Orbitrap Fusion Lumos	C8H17ClN2	177.1153	Train	Train	Test	Train	Train
AUEZNTKYSSUTGZ	NIST23	C1CCC(CC1)C2=C(C(=CC=C2)C3CCCCC3)O	InChI=1S/C18H26O/c19-18-16(14-8-3-1-4-9-14)12-7-13-17(18)15-10-5-2-6-11-15/h7,12-15,19H,1-6,8-11H2	Thermo Finnigan Elite Orbitrap	C18H26O	259.2056	Test	Train	Train	Train	Train
AUFJTVGCSJNQIF	NIST23	C1=C(N=C(NC1=O)N)O	InChI=1S/C4H5N3O2/c5-4-6-2(8)1-3(9)7-4/h1H,(H4,5,6,7,8,9)	Thermo Finnigan Elite Orbitrap	C4H5N3O2	128.0454	Train	Test	Train	Train	Train
AUFSOOYCQYDGES	NIST23	CC(CNC)C1=CC=CC=C1	InChI=1S/C10H15N/c1-9(8-11-2)10-6-4-3-5-7-10/h3-7,9,11H,8H2,1-2H3	Thermo Finnigan Elite Orbitrap	C10H15N	150.1277	Train	Test	Train	Train	Train
AUGDZMMHGKDWLQ	NIST23	CCC(C)CCCCCCCCC1CC(=O)NC(C(=O)NC(C(=O)NC(C(=O)NC(C(=O)NC(C(=O)NC(C(=O)NC(C(=O)O1)CC(C)C)CC(C)C)CC(=O)O)C(C)C)CC(C)C)CC(C)C)CCC(=O)O	InChI=1S/C53H93N7O13/c1-13-35(12)20-18-16-14-15-17-19-21-36-28-43(61)54-37(22-23-44(62)63)47(66)55-38(24-30(2)3)48(67)57-40(26-32(6)7)51(70)60-46(34(10)11)52(71)58-41(29-45(64)65)50(69)56-39(25-31(4)5)49(68)59-42(27-33(8)9)53(72)73-36/h30-42,46H,13-29H2,1-12H3,(H,54,61)(H,55,66)(H,56,69)(H,57,67)(H,58,71)(H,59,68)(H,60,70)(H,62,63)(H,64,65)	Orbitrap Fusion Lumos	C53H93N7O13	1036.6904	Test	Train	Train	Train	Train
AUGPRLHZAOPVIR	NIST23	C1=CC=C(C=C1)CN2C3=CC=CC=C3NC2=O	InChI=1S/C14H12N2O/c17-14-15-12-8-4-5-9-13(12)16(14)10-11-6-2-1-3-7-11/h1-9H,10H2,(H,15,17)	Thermo Finnigan Elite Orbitrap	C14H12N2O	225.1022	Test	Train	Train	Train	Train
AUGQEEXBDZWUJY	NIST23	CC1=C[C@@H]2[C@](CC1)(C3([C@@H]([C@H]([C@H](C34CO4)O2)O)OC(=O)C)C)COC(=O)C	InChI=1S/C19H26O7/c1-10-5-6-18(8-23-11(2)20)13(7-10)26-16-14(22)15(25-12(3)21)17(18,4)19(16)9-24-19/h7,13-16,22H,5-6,8-9H2,1-4H3/t13-,14-,15-,16-,17?,18-,19?/m1/s1	Thermo Finnigan Elite Orbitrap	C19H26O7	367.1751	Train	Test	Train	Train	Train
AUHGVYZXVHHKGB	NIST23	C=CCNS(=O)(=O)C1=CC=CS1	InChI=1S/C7H9NO2S2/c1-2-5-8-12(9,10)7-4-3-6-11-7/h2-4,6,8H,1,5H2	Thermo Finnigan Elite Orbitrap	C7H9NO2S2	204.0147	Train	Train	Test	Train	Train
AUHMOVDBATZAFV	NIST23	CC1C/C=C/C2C(C(=C)C(C3C2(C(=O)CC(C(C1)O)O)C(=O)NC3CC4=CNC5=CC=CC=C54)C)O	InChI=1S/C29H36N2O5/c1-15-7-6-9-20-27(35)17(3)16(2)26-22(12-18-14-30-21-10-5-4-8-19(18)21)31-28(36)29(20,26)25(34)13-24(33)23(32)11-15/h4-6,8-10,14-16,20,22-24,26-27,30,32-33,35H,3,7,11-13H2,1-2H3,(H,31,36)/b9-6+	Orbitrap Fusion Lumos	C29H36N2O5	493.2697	Test	Train	Train	Train	Train
AUHNLDYVWGLTFW	NIST23	COC1=CC2=C(C=C1)C(=O)C(=C(O2)C3=CC=CC=C3OC)O	InChI=1S/C17H14O5/c1-20-10-7-8-11-14(9-10)22-17(16(19)15(11)18)12-5-3-4-6-13(12)21-2/h3-9,19H,1-2H3	Thermo Finnigan Velos Orbitrap	C17H14O5	299.0914	Test	Train	Train	Train	Train
AUIRNGLMBHIITH	NIST23	C1=CC=C2C(=C1)C(=CC=C2O)[N+](=O)[O-]	InChI=1S/C10H7NO3/c12-10-6-5-9(11(13)14)7-3-1-2-4-8(7)10/h1-6,12H	Thermo Finnigan Elite Orbitrap	C10H7NO3	190.0499	Train	Train	Test	Train	Train
AUIXMWKVLPXKGC	NIST23	C1=CC(=NC=C1Br)CN	InChI=1S/C6H7BrN2/c7-5-1-2-6(3-8)9-4-5/h1-2,4H,3,8H2	Orbitrap Fusion Lumos	C6H7BrN2	186.9865	Train	Train	Train	Train	Test
AUJMFWXVFMHABB	NIST23	COC(=O)C1=C(SC=N1)Br	InChI=1S/C5H4BrNO2S/c1-9-5(8)3-4(6)10-2-7-3/h2H,1H3	Thermo Finnigan Elite Orbitrap	C5H4BrNO2S	221.9219	Test	Train	Train	Train	Train
AUJRCFUBUPVWSZ	NIST23	CCP(CC)CC.CC(=O)OC[C@@H]1[C@H]([C@@H]([C@H]([C@@H](O1)[S-])OC(=O)C)OC(=O)C)OC(=O)C.[Au+]	InChI=1S/C14H20O9S.C6H15P.Au/c1-6(15)19-5-10-11(20-7(2)16)12(21-8(3)17)13(14(24)23-10)22-9(4)18;1-4-7(5-2)6-3;/h10-14,24H,5H2,1-4H3;4-6H2,1-3H3;/q;;+1/p-1/t10-,11-,12+,13-,14+;;/m1../s1	Thermo Finnigan Elite Orbitrap	C20H34AuO9PS	679.1399	Test	Train	Train	Train	Train
AUJTUJNVNBZXGF	NIST23	C1CCC(CC1)C(=O)NC2CCNCC2	InChI=1S/C12H22N2O/c15-12(10-4-2-1-3-5-10)14-11-6-8-13-9-7-11/h10-11,13H,1-9H2,(H,14,15)	Thermo Finnigan Elite Orbitrap	C12H22N2O	211.1805	Train	Test	Train	Train	Train
AUJVQJHODMISJP	NIST23	CCCCCCCCCCCCCCCCCCCC(=O)NCCO	InChI=1S/C22H45NO2/c1-2-3-4-5-6-7-8-9-10-11-12-13-14-15-16-17-18-19-22(25)23-20-21-24/h24H,2-21H2,1H3,(H,23,25)	Thermo Finnigan Elite Orbitrap	C22H45NO2	356.3523	Train	Train	Train	Test	Train
AUJXJFHANFIVKH	NIST23	COC1=C(C=CC(=C1)/C=C/C(=O)OC)O	InChI=1S/C11H12O4/c1-14-10-7-8(3-5-9(10)12)4-6-11(13)15-2/h3-7,12H,1-2H3/b6-4+	Thermo Finnigan Elite Orbitrap	C11H12O4	209.0808	Train	Train	Test	Train	Train
AUKAVLKUUQTCCA	NIST23	COC1=NC=C(C=C1)NC(=O)C2=C(N=CC=C2)SC	InChI=1S/C13H13N3O2S/c1-18-11-6-5-9(8-15-11)16-12(17)10-4-3-7-14-13(10)19-2/h3-8H,1-2H3,(H,16,17)	Thermo Finnigan Elite Orbitrap	C13H13N3O2S	276.0801	Test	Train	Train	Train	Train
AULGMISRJWGTBA	NIST23	CC(CC1=CC2=C(C=C1)NC=C2)N	InChI=1S/C11H14N2/c1-8(12)6-9-2-3-11-10(7-9)4-5-13-11/h2-5,7-8,13H,6,12H2,1H3	Thermo Finnigan Elite Orbitrap	C11H14N2	175.123	Test	Train	Train	Train	Train
AULKGEJDEAKINM	NIST23	CC1=CC(=NC(=C1N)Cl)Cl	InChI=1S/C6H6Cl2N2/c1-3-2-4(7)10-6(8)5(3)9/h2H,9H2,1H3	Thermo Finnigan Elite Orbitrap	C6H6Cl2N2	176.9981	Train	Train	Train	Train	Test
AULLUGALUBVBDD	NIST23	CN1CCCN(CC1)C2=NC3=CC(=C(C=C3C(=N2)NC4CCN(CC4)C)OC)OCCOCCN(C)C	InChI=1S/C27H45N7O3/c1-31(2)15-16-36-17-18-37-25-20-23-22(19-24(25)35-5)26(28-21-7-11-33(4)12-8-21)30-27(29-23)34-10-6-9-32(3)13-14-34/h19-21H,6-18H2,1-5H3,(H,28,29,30)	Thermo Finnigan Elite Orbitrap	C27H45N7O3	516.3657	Train	Train	Test	Train	Train
AULQSUDJBDUPHR	NIST23	COC1=C(C=C(C=C1)NC(=O)COC2=CC=CC=C2)OC	InChI=1S/C16H17NO4/c1-19-14-9-8-12(10-15(14)20-2)17-16(18)11-21-13-6-4-3-5-7-13/h3-10H,11H2,1-2H3,(H,17,18)	Thermo Finnigan Elite Orbitrap	C16H17NO4	288.123	Test	Train	Train	Train	Train
AULWRMWVYRKDQT	NIST23	CC1=NC2=C(S1)C=C(C=C2)NC(=O)C3=CC(=C(C=C3)OC)OC	InChI=1S/C17H16N2O3S/c1-10-18-13-6-5-12(9-16(13)23-10)19-17(20)11-4-7-14(21-2)15(8-11)22-3/h4-9H,1-3H3,(H,19,20)	Thermo Finnigan Elite Orbitrap	C17H16N2O3S	329.0954	Train	Train	Test	Train	Train
AUMDBEHGJRZSOO	NIST23	C1COCCC1N2C3=NC=NC(=C3C(=N2)COC4=CC(=CC=C4)Cl)N	InChI=1S/C17H18ClN5O2/c18-11-2-1-3-13(8-11)25-9-14-15-16(19)20-10-21-17(15)23(22-14)12-4-6-24-7-5-12/h1-3,8,10,12H,4-7,9H2,(H2,19,20,21)	Thermo Finnigan Elite Orbitrap	C17H18ClN5O2	360.1222	Train	Test	Train	Train	Train
AUNGANRZJHBGPY	NIST23	CC1=CC2=C(C=C1C)N(C3=NC(=O)NC(=O)C3=N2)C[C@@H]([C@@H]([C@@H](CO)O)O)O	InChI=1S/C17H20N4O6/c1-7-3-9-10(4-8(7)2)21(5-11(23)14(25)12(24)6-22)15-13(18-9)16(26)20-17(27)19-15/h3-4,11-12,14,22-25H,5-6H2,1-2H3,(H,20,26,27)/t11-,12+,14-/m0/s1	Thermo Finnigan Elite Orbitrap	C17H20N4O6	377.1456	Test	Train	Train	Train	Train
AUNQUXZPFSCXMN	NIST23	CC1C(=O)NC2=C(O1)C=CC(=C2)C	InChI=1S/C10H11NO2/c1-6-3-4-9-8(5-6)11-10(12)7(2)13-9/h3-5,7H,1-2H3,(H,11,12)	Thermo Finnigan Elite Orbitrap	C10H11NO2	178.0863	Test	Train	Train	Train	Train
AUOBAUTVMOQJMR	NIST23	CC1=NN=C(N1N)N/N=C/C2=CC=CO2	InChI=1S/C8H10N6O/c1-6-11-13-8(14(6)9)12-10-5-7-3-2-4-15-7/h2-5H,9H2,1H3,(H,12,13)/b10-5+	Orbitrap Fusion Lumos	C8H10N6O	207.0989	Test	Train	Train	Train	Train
AUOJGJQMJQUYSP	NIST23	C1=CC(=CC=C1F)S(=O)(=O)CCC(=O)O	InChI=1S/C9H9FO4S/c10-7-1-3-8(4-2-7)15(13,14)6-5-9(11)12/h1-4H,5-6H2,(H,11,12)	Orbitrap Fusion Lumos	C9H9FO4S	233.0278	Train	Train	Train	Test	Train
AUOKCARPGGOSDI	NIST23	CC1=CC(=C2C=CC=C(C2=N1)Cl)N	InChI=1S/C10H9ClN2/c1-6-5-9(12)7-3-2-4-8(11)10(7)13-6/h2-5H,1H3,(H2,12,13)	Thermo Finnigan Elite Orbitrap	C10H9ClN2	193.0527	Train	Train	Train	Test	Train
AUONBWBZZQIQQT	NIST23	CC1CC(=O)C2=C(O1)OC3(CCC4(C(C5C(O5)C(C4(C3C2)C)O)(C)C)O)C	InChI=1S/C21H30O6/c1-10-8-12(22)11-9-13-19(4,27-17(11)25-10)6-7-21(24)18(2,3)16-14(26-16)15(23)20(13,21)5/h10,13-16,23-24H,6-9H2,1-5H3	Thermo Finnigan Elite Orbitrap	C21H30O6	379.2115	Train	Train	Train	Train	Test
AUPRFUNTWIUZEA	NIST23	C1=CC(=C(C=C1C(F)(F)F)/C=C/C(=O)O)F	InChI=1S/C10H6F4O2/c11-8-3-2-7(10(12,13)14)5-6(8)1-4-9(15)16/h1-5H,(H,15,16)/b4-1+	Thermo Finnigan Elite Orbitrap	C10H6F4O2	235.0377	Train	Train	Test	Train	Train
AUQAUAIUNJIIEP	NIST23	CC1=CC(=CC(=C1C)C)OC(=O)NC	InChI=1S/C11H15NO2/c1-7-5-10(14-11(13)12-4)6-8(2)9(7)3/h5-6H,1-4H3,(H,12,13)	Orbitrap Fusion Lumos	C11H15NO2	194.1176	Train	Test	Train	Train	Train
AUQGEKNCZBZPFB	NIST23	C1=CC=C(C=C1)C(CC(=O)NC2=CC=CC=C2)C3=CC=CC=C3	InChI=1S/C21H19NO/c23-21(22-19-14-8-3-9-15-19)16-20(17-10-4-1-5-11-17)18-12-6-2-7-13-18/h1-15,20H,16H2,(H,22,23)	Thermo Finnigan Elite Orbitrap	C21H19NO	302.1539	Train	Train	Train	Train	Test
AUQPTPGXSMQJCY	NIST23	C1=C(C=NC(=C1OCCOC2=C(N=CC(=C2)Cl)N)N)Cl	InChI=1S/C12H12Cl2N4O2/c13-7-3-9(11(15)17-5-7)19-1-2-20-10-4-8(14)6-18-12(10)16/h3-6H,1-2H2,(H2,15,17)(H2,16,18)	Thermo Finnigan Elite Orbitrap	C12H12Cl2N4O2	315.041	Train	Test	Train	Train	Train
AUQQZPGNRKTPSQ	NIST23	C1=CN=CC=C1CNCC2=CC=NC=C2	InChI=1S/C12H13N3/c1-5-13-6-2-11(1)9-15-10-12-3-7-14-8-4-12/h1-8,15H,9-10H2	Thermo Finnigan Elite Orbitrap	C12H13N3	200.1182	Train	Train	Train	Test	Train
AURFZBICLPNKBZ	NIST23	CC(=O)[C@H]1CC[C@@H]2[C@@]1(CC[C@H]3[C@H]2CC[C@@H]4[C@@]3(CC[C@H](C4)O)C)C	InChI=1S/C21H34O2/c1-13(22)17-6-7-18-16-5-4-14-12-15(23)8-10-20(14,2)19(16)9-11-21(17,18)3/h14-19,23H,4-12H2,1-3H3/t14-,15+,16-,17+,18-,19-,20-,21+/m0/s1	Thermo Finnigan Elite Orbitrap	C21H34O2	319.2632	Train	Test	Train	Train	Train
AURHKHAKYLTFJN	NIST23	CC(/C=C/C1C(=CC(=O)CC1(C)C)CO)O[C@H]2[C@@H]([C@H]([C@@H]([C@H](O2)CO)O)O)O	InChI=1S/C19H30O8/c1-10(26-18-17(25)16(24)15(23)14(9-21)27-18)4-5-13-11(8-20)6-12(22)7-19(13,2)3/h4-6,10,13-18,20-21,23-25H,7-9H2,1-3H3/b5-4+/t10?,13?,14-,15-,16+,17-,18-/m1/s1	Thermo Finnigan Elite Orbitrap	C19H30O8	387.2013	Train	Train	Train	Train	Test
AURQGZNPLSCBKR	NIST23	CC1=NN(C=C1)CCCl	InChI=1S/C6H9ClN2/c1-6-2-4-9(8-6)5-3-7/h2,4H,3,5H2,1H3	Thermo Finnigan Elite Orbitrap	C6H9ClN2	145.0527	Train	Test	Train	Train	Train
AUSDMZUIKMAAEN	NIST23	C=CCNS(=O)(=O)C1=CC=CC=C1	InChI=1S/C9H11NO2S/c1-2-8-10-13(11,12)9-6-4-3-5-7-9/h2-7,10H,1,8H2	Thermo Finnigan Elite Orbitrap	C9H11NO2S	198.0583	Train	Train	Train	Train	Test
AUSVDSQFCRIAEX	NIST23	C1=CC=NC(=C1)C2=NC3=C(N2)C=C(C=C3)F	InChI=1S/C12H8FN3/c13-8-4-5-9-11(7-8)16-12(15-9)10-3-1-2-6-14-10/h1-7H,(H,15,16)	Thermo Finnigan Elite Orbitrap	C12H8FN3	214.0775	Train	Train	Train	Test	Train
AUSZIBBUZHVDLH	NIST23	C1CN2C3=CC=CC=C3N(C2=N1)CC(C4=CC5=C(C=C4)OCO5)O	InChI=1S/C18H17N3O3/c22-15(12-5-6-16-17(9-12)24-11-23-16)10-21-14-4-2-1-3-13(14)20-8-7-19-18(20)21/h1-6,9,15,22H,7-8,10-11H2	Thermo Finnigan Elite Orbitrap	C18H17N3O3	324.1343	Test	Train	Train	Train	Train
AUTAHAXBVMFIRR	NIST23	COC1=CC(=C(C=C1)OC)S(=O)(=O)NCCC2=CCCCC2	InChI=1S/C16H23NO4S/c1-20-14-8-9-15(21-2)16(12-14)22(18,19)17-11-10-13-6-4-3-5-7-13/h6,8-9,12,17H,3-5,7,10-11H2,1-2H3	Thermo Finnigan Elite Orbitrap	C16H23NO4S	326.1421	Train	Train	Train	Train	Test
AUTBGOKOHKYWGG	NIST23	C1=CC2=C(C=C1Br)C(=NC(=N2)Cl)N	InChI=1S/C8H5BrClN3/c9-4-1-2-6-5(3-4)7(11)13-8(10)12-6/h1-3H,(H2,11,12,13)	Orbitrap Fusion Lumos	C8H5BrClN3	257.9428	Train	Test	Train	Train	Train
AUTCCPQKLPMHDN	NIST23	CO/C=C/C(=O)OC	InChI=1S/C5H8O3/c1-7-4-3-5(6)8-2/h3-4H,1-2H3/b4-3+	Orbitrap Fusion Lumos	C5H8O3	117.0546	Train	Train	Test	Train	Train
AUTCQXVTOIJYOT	NIST23	C[C@@H]1CC[C@H]([C@@H](C1)OC(=O)[C@H]2O[C@H](CS2)N3C=C(C(=NC3=O)N)F)C(C)C	InChI=1S/C18H26FN3O4S/c1-9(2)11-5-4-10(3)6-13(11)25-16(23)17-26-14(8-27-17)22-7-12(19)15(20)21-18(22)24/h7,9-11,13-14,17H,4-6,8H2,1-3H3,(H2,20,21,24)/t10-,11+,13-,14-,17+/m1/s1	Thermo Finnigan Elite Orbitrap	C18H26FN3O4S	400.1701	Train	Train	Train	Test	Train
AUTGLFSBJLERMV	NIST23	C1=CC=C(C=C1)C2=NC=C(C=N2)C=O	InChI=1S/C11H8N2O/c14-8-9-6-12-11(13-7-9)10-4-2-1-3-5-10/h1-8H	Orbitrap Fusion Lumos	C11H8N2O	185.0709	Train	Train	Train	Test	Train
AUTOLBMXDDTRRT	NIST23	C[C@H]1[C@H](NC(=O)N1)CCCCCC(=O)O	InChI=1S/C10H18N2O3/c1-7-8(12-10(15)11-7)5-3-2-4-6-9(13)14/h7-8H,2-6H2,1H3,(H,13,14)(H2,11,12,15)/t7-,8+/m0/s1	Thermo Finnigan Elite Orbitrap	C10H18N2O3	215.139	Train	Train	Test	Train	Train
AUTTVRRIMYDHJY	NIST23	C=C(CO)[C@@H]1CC[C@H]([C@@]12C(=O)C3=C(O2)C=CC(=C3)O)C(=O)O	InChI=1S/C16H16O6/c1-8(7-17)11-3-4-12(15(20)21)16(11)14(19)10-6-9(18)2-5-13(10)22-16/h2,5-6,11-12,17-18H,1,3-4,7H2,(H,20,21)/t11-,12-,16+/m0/s1	Orbitrap Fusion Lumos	C16H16O6	305.102	Train	Train	Train	Test	Train
AUUADVNHIYKUBA	NIST23	CCCN(CCC)S(=O)(=O)C1=CC=C(C=C1)C	InChI=1S/C13H21NO2S/c1-4-10-14(11-5-2)17(15,16)13-8-6-12(3)7-9-13/h6-9H,4-5,10-11H2,1-3H3	Orbitrap Fusion Lumos	C13H21NO2S	256.1366	Train	Train	Test	Train	Train
AUURCCLXZDDVML	NIST23	COC(C1=CC=CC=C1)C(=O)NC2=C(C=C(C=C2)Br)F	InChI=1S/C15H13BrFNO2/c1-20-14(10-5-3-2-4-6-10)15(19)18-13-8-7-11(16)9-12(13)17/h2-9,14H,1H3,(H,18,19)	Thermo Finnigan Elite Orbitrap	C15H13BrFNO2	338.0186	Train	Train	Train	Test	Train
AUVBTHXWDPUJMI	NIST23	C1=CC(=C(C=C1NC(=O)CCC(=O)O)Cl)F	InChI=1S/C10H9ClFNO3/c11-7-5-6(1-2-8(7)12)13-9(14)3-4-10(15)16/h1-2,5H,3-4H2,(H,13,14)(H,15,16)	Thermo Finnigan Elite Orbitrap	C10H9ClFNO3	246.0328	Test	Train	Train	Train	Train
AUVKOEQGZIDTGI	NIST23	C[C@H]1[C@@H]([C@H]([C@H]([C@@H](O1)O[C@H]2[C@@H]3C=CO[C@H]([C@@H]3[C@@]4([C@H]2O4)CO)O[C@H]5[C@@H]([C@H]([C@@H]([C@H](O5)CO)O)O)O)OC(=O)/C=C/C6=CC=C(C=C6)OC)OC(=O)C)O	InChI=1S/C33H42O17/c1-14-22(38)27(45-15(2)36)28(47-20(37)9-6-16-4-7-17(42-3)8-5-16)32(44-14)48-26-18-10-11-43-30(21(18)33(13-35)29(26)50-33)49-31-25(41)24(40)23(39)19(12-34)46-31/h4-11,14,18-19,21-32,34-35,38-41H,12-13H2,1-3H3/b9-6+/t14-,18+,19+,21+,22-,23+,24-,25+,26-,27+,28+,29-,30-,31-,32-,33+/m0/s1	Thermo Finnigan Elite Orbitrap	C33H42O17	711.2495	Train	Train	Train	Test	Train
AUVSCSCAPKFMEK	NIST23	COC1=C(C=C(C=C1Cl)Cl)C(=O)O	InChI=1S/C8H6Cl2O3/c1-13-7-5(8(11)12)2-4(9)3-6(7)10/h2-3H,1H3,(H,11,12)	Orbitrap Fusion Lumos	C8H6Cl2O3	220.9767	Test	Train	Train	Train	Train
AUVVAXYIELKVAI	NIST23	CCC1CN2CCC3=CC(=C(C=C3C2CC1CC4C5=CC(=C(C=C5CCN4)OC)OC)OC)OC	InChI=1S/C29H40N2O4/c1-6-18-17-31-10-8-20-14-27(33-3)29(35-5)16-23(20)25(31)12-21(18)11-24-22-15-28(34-4)26(32-2)13-19(22)7-9-30-24/h13-16,18,21,24-25,30H,6-12,17H2,1-5H3	Thermo Finnigan Elite Orbitrap	C29H40N2O4	481.3061	Train	Train	Train	Train	Test
AUWKJRWGANKURK	NIST23	C1=CC2=C(C=C1Cl)NC(=N2)CCCN	InChI=1S/C10H12ClN3/c11-7-3-4-8-9(6-7)14-10(13-8)2-1-5-12/h3-4,6H,1-2,5,12H2,(H,13,14)	Thermo Finnigan Elite Orbitrap	C10H12ClN3	210.0793	Train	Train	Train	Train	Test
AUXCHYJDVJZEPG	NIST23	C1CCC(CC1)C2=CC3=C(C=C2)N4CCNC5C4=C3CCC5	InChI=1S/C20H26N2/c1-2-5-14(6-3-1)15-9-10-19-17(13-15)16-7-4-8-18-20(16)22(19)12-11-21-18/h9-10,13-14,18,21H,1-8,11-12H2	Orbitrap Fusion Lumos	C20H26N2	295.2169	Train	Train	Test	Train	Train
AUXDIUGCNUFQEM	NIST23	C1=CC=NC(=C1)/C=C/C2=CN=CC=C2	InChI=1S/C12H10N2/c1-2-9-14-12(5-1)7-6-11-4-3-8-13-10-11/h1-10H/b7-6+	Thermo Finnigan Elite Orbitrap	C12H10N2	183.0917	Train	Test	Train	Train	Train
AUXYZYMWQUXVDV	NIST23	CCC(=O)N(C1CCN(CC1)CCC2=CC=CC=C2F)C3=CC=CC=C3F	InChI=1S/C22H26F2N2O/c1-2-22(27)26(21-10-6-5-9-20(21)24)18-12-15-25(16-13-18)14-11-17-7-3-4-8-19(17)23/h3-10,18H,2,11-16H2,1H3	Thermo Finnigan Elite Orbitrap	C22H26F2N2O	373.2086	Train	Train	Train	Train	Test
AUYIBOYLWPVHSP	NIST23	C1=CC=C(C(=C1)C(=O)NC(=S)NC2=CC=C(C=C2)F)F	InChI=1S/C14H10F2N2OS/c15-9-5-7-10(8-6-9)17-14(20)18-13(19)11-3-1-2-4-12(11)16/h1-8H,(H2,17,18,19,20)	Orbitrap Fusion Lumos	C14H10F2N2OS	293.0555	Train	Train	Test	Train	Train
AUYQMCCWFNSFGV	NIST23	C1CNCCC1CCC(=O)O	InChI=1S/C8H15NO2/c10-8(11)2-1-7-3-5-9-6-4-7/h7,9H,1-6H2,(H,10,11)	Thermo Finnigan Elite Orbitrap	C8H15NO2	158.1176	Train	Train	Test	Train	Train
AUYYCJSJGJYCDS	NIST23	C1=CC(=C(C=C1OC2=C(C=C(C=C2I)C[C@@H](C(=O)O)N)I)I)O	InChI=1S/C15H12I3NO4/c16-9-6-8(1-2-13(9)20)23-14-10(17)3-7(4-11(14)18)5-12(19)15(21)22/h1-4,6,12,20H,5,19H2,(H,21,22)/t12-/m0/s1	Thermo Finnigan Elite Orbitrap	C15H12I3NO4	651.7973	Train	Train	Test	Train	Train
AUZAOHTZCMKRJQ	NIST23	CCOC1=C(C=C(C=C1)F)C2(C3=C(C=CC(=C3)Cl)N=C2N)O	InChI=1S/C16H14ClFN2O2/c1-2-22-14-6-4-10(18)8-12(14)16(21)11-7-9(17)3-5-13(11)20-15(16)19/h3-8,21H,2H2,1H3,(H2,19,20)	Thermo Finnigan Elite Orbitrap	C16H14ClFN2O2	321.0801	Train	Train	Train	Train	Test
AUZONCFQVSMFAP	NIST23	CCN(CC)C(=S)SSC(=S)N(CC)CC	InChI=1S/C10H20N2S4/c1-5-11(6-2)9(13)15-16-10(14)12(7-3)8-4/h5-8H2,1-4H3	Thermo Finnigan Elite Orbitrap	C10H20N2S4	297.0582	Train	Train	Test	Train	Train
AUZQQIPZESHNMG	NIST23	COC1=CC=CC(=C1O)C(=O)O	InChI=1S/C8H8O4/c1-12-6-4-2-3-5(7(6)9)8(10)11/h2-4,9H,1H3,(H,10,11)	Thermo Finnigan Elite Orbitrap	C8H8O4	169.0495	Test	Train	Train	Train	Train
AUZRFYSGXUWWTL	NIST23	C1CCN(C1)C(=O)C2=CC(=C(C=C2)Br)F	InChI=1S/C11H11BrFNO/c12-9-4-3-8(7-10(9)13)11(15)14-5-1-2-6-14/h3-4,7H,1-2,5-6H2	Orbitrap Fusion Lumos	C11H11BrFNO	272.0081	Train	Train	Train	Test	Train
AVAACINZEOAHHE	NIST23	C[C@@H]1[C@@H]2[C@H](C(=O)N2C(=C1S[C@H]3C[C@H](NC3)CNS(=O)(=O)N)C(=O)O)[C@@H](C)O	InChI=1S/C15H24N4O6S2/c1-6-11-10(7(2)20)14(21)19(11)12(15(22)23)13(6)26-9-3-8(17-5-9)4-18-27(16,24)25/h6-11,17-18,20H,3-5H2,1-2H3,(H,22,23)(H2,16,24,25)/t6-,7-,8+,9+,10-,11-/m1/s1	Thermo Finnigan Elite Orbitrap	C15H24N4O6S2	421.121	Train	Train	Train	Test	Train
AVAGRZSTJMCDSH	NIST23	CC(COC)NCC1=C(C=CC=C1F)F	InChI=1S/C11H15F2NO/c1-8(7-15-2)14-6-9-10(12)4-3-5-11(9)13/h3-5,8,14H,6-7H2,1-2H3	Orbitrap Fusion Lumos	C11H15F2NO	216.1194	Train	Test	Train	Train	Train
AVAPMLQOOJOEKA	NIST23	C1C(CN(C1=O)C2=CC=C(C=C2)Br)C(=O)NC3=CC=C(C=C3)F	InChI=1S/C17H14BrFN2O2/c18-12-1-7-15(8-2-12)21-10-11(9-16(21)22)17(23)20-14-5-3-13(19)4-6-14/h1-8,11H,9-10H2,(H,20,23)	Orbitrap Fusion Lumos	C17H14BrFN2O2	377.0295	Train	Train	Train	Test	Train
AVAWMINJNRAQFS	NIST23	CN(C)C1CCNC1	InChI=1S/C6H14N2/c1-8(2)6-3-4-7-5-6/h6-7H,3-5H2,1-2H3	Thermo Finnigan Elite Orbitrap	C6H14N2	115.123	Train	Test	Train	Train	Train
AVBHDKMHDNTVLR	NIST23	CC1=CC2=C(C=C1OC)SC(=N2)C	InChI=1S/C10H11NOS/c1-6-4-8-10(5-9(6)12-3)13-7(2)11-8/h4-5H,1-3H3	Thermo Finnigan Elite Orbitrap	C10H11NOS	194.0634	Train	Test	Train	Train	Train
AVBJHQDHVYGQLS	NIST23	CCCCCCCCCCCC(=O)N[C@@H](CCC(=O)O)C(=O)O	InChI=1S/C17H31NO5/c1-2-3-4-5-6-7-8-9-10-11-15(19)18-14(17(22)23)12-13-16(20)21/h14H,2-13H2,1H3,(H,18,19)(H,20,21)(H,22,23)/t14-/m0/s1	Thermo Finnigan Elite Orbitrap	C17H31NO5	330.2275	Test	Train	Train	Train	Train
AVBSIKMUAFYZAV	NIST23	C1=C2C(=CC(=C1Cl)Cl)NC(=O)C(=O)N2	InChI=1S/C8H4Cl2N2O2/c9-3-1-5-6(2-4(3)10)12-8(14)7(13)11-5/h1-2H,(H,11,13)(H,12,14)	Orbitrap Fusion Lumos	C8H4Cl2N2O2	230.9723	Train	Test	Train	Train	Train
AVCKOFMRPAJEPN	NIST23	COC1=CC=C(C=C1)N2CCN(CC2)C3=CC=C(C=C3)[N+](=O)[O-]	InChI=1S/C17H19N3O3/c1-23-17-8-6-15(7-9-17)19-12-10-18(11-13-19)14-2-4-16(5-3-14)20(21)22/h2-9H,10-13H2,1H3	Orbitrap Fusion Lumos	C17H19N3O3	314.1499	Train	Train	Train	Train	Test
AVCNDRZJIFLUNL	NIST23	CCC1=CC=C(C=C1)S(=O)(=O)NC2=CC=C(C=C2)C	InChI=1S/C15H17NO2S/c1-3-13-6-10-15(11-7-13)19(17,18)16-14-8-4-12(2)5-9-14/h4-11,16H,3H2,1-2H3	Orbitrap Fusion Lumos	C15H17NO2S	276.1053	Train	Train	Test	Train	Train
AVCZHZMYOZARRJ	NIST23	CCCC/C=C\CCCCCCCC(=O)OC[C@H](COP(=O)([O-])OCC[N+](C)(C)C)OC(=O)CCCCCCC/C=C\CCCC	InChI=1S/C36H68NO8P/c1-6-8-10-12-14-16-18-20-22-24-26-28-35(38)42-32-34(33-44-46(40,41)43-31-30-37(3,4)5)45-36(39)29-27-25-23-21-19-17-15-13-11-9-7-2/h12-15,34H,6-11,16-33H2,1-5H3/b14-12-,15-13-/t34-/m1/s1	Thermo Finnigan Elite Orbitrap	C36H68NO8P	674.4755	Train	Test	Train	Train	Train
AVDSCEDUZYFGFQ	NIST23	CCOC1=C(C=C(C=C1)C2=NC(=CS2)CCl)OC	InChI=1S/C13H14ClNO2S/c1-3-17-11-5-4-9(6-12(11)16-2)13-15-10(7-14)8-18-13/h4-6,8H,3,7H2,1-2H3	Orbitrap Fusion Lumos	C13H14ClNO2S	284.0507	Test	Train	Train	Train	Train
AVDUGNCTZRCAHH	NIST23	C1[C@]([C@@H]2[C@H]([C@@H]2S1(=O)=O)C(=O)O)(C(=O)O)N	InChI=1S/C7H9NO6S/c8-7(6(11)12)1-15(13,14)4-2(3(4)7)5(9)10/h2-4H,1,8H2,(H,9,10)(H,11,12)/t2-,3-,4+,7+/m1/s1	Thermo Finnigan Elite Orbitrap	C7H9NO6S	236.0223	Train	Train	Train	Train	Test
AVEALSCKRLLILA	NIST23	CC(C)(CC(=O)N1CCCC1)N	InChI=1S/C9H18N2O/c1-9(2,10)7-8(12)11-5-3-4-6-11/h3-7,10H2,1-2H3	Thermo Finnigan Elite Orbitrap	C9H18N2O	171.1492	Train	Train	Train	Test	Train
AVEQCXBQACLXDJ	NIST23	CCNC1(CCNCC1)C(=O)N	InChI=1S/C8H17N3O/c1-2-11-8(7(9)12)3-5-10-6-4-8/h10-11H,2-6H2,1H3,(H2,9,12)	Thermo Finnigan Elite Orbitrap	C8H17N3O	172.1444	Train	Test	Train	Train	Train
AVFGUWZHRCOPMQ	NIST23	CN(C)C1=CC=C(C=C1)NC(=O)C2=CC(=C(C(=C2)OC)OC)OC	InChI=1S/C18H22N2O4/c1-20(2)14-8-6-13(7-9-14)19-18(21)12-10-15(22-3)17(24-5)16(11-12)23-4/h6-11H,1-5H3,(H,19,21)	Thermo Finnigan Elite Orbitrap	C18H22N2O4	331.1652	Train	Train	Test	Train	Train
AVFIYMSJDDGDBQ	NIST23	CC1CC2C(CC=C1CCC(=O)C)C(=C)C(=O)O2	InChI=1S/C15H20O3/c1-9-8-14-13(11(3)15(17)18-14)7-6-12(9)5-4-10(2)16/h6,9,13-14H,3-5,7-8H2,1-2H3	Thermo Finnigan Elite Orbitrap	C15H20O3	249.1485	Train	Test	Train	Train	Train
AVFPULRYFFKWPI	NIST23	COC1=C(C=CC(=C1)/C=C\2/C(=O)NN(C2=O)C3=CC=C(C=C3)F)OCC#C	InChI=1S/C20H15FN2O4/c1-3-10-27-17-9-4-13(12-18(17)26-2)11-16-19(24)22-23(20(16)25)15-7-5-14(21)6-8-15/h1,4-9,11-12H,10H2,2H3,(H,22,24)/b16-11-	Thermo Finnigan Elite Orbitrap	C20H15FN2O4	367.1089	Train	Train	Test	Train	Train
AVGHWDMNPUHFBQ	NIST23	CN(CC(=O)O)S(=O)(=O)C1=CC=C(C=C1)OC	InChI=1S/C10H13NO5S/c1-11(7-10(12)13)17(14,15)9-5-3-8(16-2)4-6-9/h3-6H,7H2,1-2H3,(H,12,13)	Thermo Finnigan Elite Orbitrap	C10H13NO5S	260.0587	Train	Train	Train	Train	Test
AVGVCMDFODSDCK	NIST23	C1CCN(CC1)C(=O)/C=C/C=C/CCCCCC/C=C/C2=CC3=C(C=C2)OCO3	InChI=1S/C25H33NO3/c27-25(26-18-12-9-13-19-26)15-11-8-6-4-2-1-3-5-7-10-14-22-16-17-23-24(20-22)29-21-28-23/h6,8,10-11,14-17,20H,1-5,7,9,12-13,18-19,21H2/b8-6+,14-10+,15-11+	Orbitrap Fusion Lumos	C25H33NO3	396.2533	Train	Train	Train	Train	Test
AVHBFIHBLCYSGY	NIST23	CC1=CC=C(C=C1)S(=O)(=O)N2CCSC2C3=C(C=C(C=C3)Cl)Cl	InChI=1S/C16H15Cl2NO2S2/c1-11-2-5-13(6-3-11)23(20,21)19-8-9-22-16(19)14-7-4-12(17)10-15(14)18/h2-7,10,16H,8-9H2,1H3	Thermo Finnigan Elite Orbitrap	C16H15Cl2NO2S2	387.9994	Train	Train	Train	Train	Test
AVIDZQVUWISHES	NIST23	CC1=C(C=CC(=C1)NC(=O)C)O	InChI=1S/C9H11NO2/c1-6-5-8(10-7(2)11)3-4-9(6)12/h3-5,12H,1-2H3,(H,10,11)	Thermo Finnigan Elite Orbitrap	C9H11NO2	166.0863	Train	Train	Test	Train	Train
AVIOICZIPMVMFG	NIST23	C1=CSC(=C1)S(=O)(=O)NC2=CC(=C(C=C2)O)C(=O)O	InChI=1S/C11H9NO5S2/c13-9-4-3-7(6-8(9)11(14)15)12-19(16,17)10-2-1-5-18-10/h1-6,12-13H,(H,14,15)	Thermo Finnigan Elite Orbitrap	C11H9NO5S2	299.9995	Train	Train	Train	Train	Test
AVIRMQMUBGNCKS	NIST23	C[C@H]1CCC/C=C/C(=O)C2=C(CC(=O)O1)C=C(C=C2O)O	InChI=1S/C16H18O5/c1-10-5-3-2-4-6-13(18)16-11(8-15(20)21-10)7-12(17)9-14(16)19/h4,6-7,9-10,17,19H,2-3,5,8H2,1H3/b6-4+/t10-/m0/s1	Thermo Finnigan Elite Orbitrap	C16H18O5	291.1227	Train	Train	Train	Test	Train
AVIZANWBOIEVFT	NIST23	CC(C)C1=C(C(=CC=C1)C(C)C)NS(=O)(=O)C	InChI=1S/C13H21NO2S/c1-9(2)11-7-6-8-12(10(3)4)13(11)14-17(5,15)16/h6-10,14H,1-5H3	Thermo Finnigan Elite Orbitrap	C13H21NO2S	256.1366	Train	Train	Train	Train	Test
AVJKDKWRVSSJPK	NIST23	C1CN(CCN1)C2=CC=C(C=C2)F	InChI=1S/C10H13FN2/c11-9-1-3-10(4-2-9)13-7-5-12-6-8-13/h1-4,12H,5-8H2	Thermo Finnigan Elite Orbitrap	C10H13FN2	181.1136	Test	Train	Train	Train	Train
AVJLACWTIMBBBX	NIST23	C1CCC(CC1)NC2=C(C(=O)C3=CC=CC=C3C2=O)Cl	InChI=1S/C16H16ClNO2/c17-13-14(18-10-6-2-1-3-7-10)16(20)12-9-5-4-8-11(12)15(13)19/h4-5,8-10,18H,1-3,6-7H2	Thermo Finnigan Elite Orbitrap	C16H16ClNO2	290.0942	Test	Train	Train	Train	Train
AVJUGRADFNKISA	NIST23	CC1=C(C(=S)NC(=C1)C(F)(F)F)C#N	InChI=1S/C8H5F3N2S/c1-4-2-6(8(9,10)11)13-7(14)5(4)3-12/h2H,1H3,(H,13,14)	Thermo Finnigan Elite Orbitrap	C8H5F3N2S	219.0198	Train	Train	Train	Test	Train
AVJUQDMJJVFSTK	NIST23	C/C(=C/COC(=O)C)/C(=O)OC1CC(C(C(C1C(=C)C(=O)OC)O)C(=C)CO)(C)C=C	InChI=1S/C23H32O8/c1-8-23(6)11-17(31-21(27)13(2)9-10-30-16(5)25)18(15(4)22(28)29-7)20(26)19(23)14(3)12-24/h8-9,17-20,24,26H,1,3-4,10-12H2,2,5-7H3/b13-9-	Orbitrap Fusion Lumos	C23H32O8	437.217	Train	Test	Train	Train	Train
AVKANTVBFNRDDG	NIST23	CN1C=C(C2=CC=CC=C21)C(=O)NCC3=CC=CC=N3	InChI=1S/C16H15N3O/c1-19-11-14(13-7-2-3-8-15(13)19)16(20)18-10-12-6-4-5-9-17-12/h2-9,11H,10H2,1H3,(H,18,20)	Thermo Finnigan Elite Orbitrap	C16H15N3O	266.1288	Train	Test	Train	Train	Train
AVKBLCWBDLLVRL	NIST23	COCC1=C(C=CC(=C1)N)N	InChI=1S/C8H12N2O/c1-11-5-6-4-7(9)2-3-8(6)10/h2-4H,5,9-10H2,1H3	Thermo Finnigan Elite Orbitrap	C8H12N2O	153.1022	Test	Train	Train	Train	Train
AVKMXPDYQVKSFF	NIST23	C1=CN(N=C1)C2=CC=C(C=C2)CN	InChI=1S/C10H11N3/c11-8-9-2-4-10(5-3-9)13-7-1-6-12-13/h1-7H,8,11H2	Orbitrap Fusion Lumos	C10H11N3	174.1026	Train	Train	Test	Train	Train
AVKNGPAMCBSNSO	NIST23	C1CCC(CC1)CN	InChI=1S/C7H15N/c8-6-7-4-2-1-3-5-7/h7H,1-6,8H2	Thermo Finnigan Elite Orbitrap	C7H15N	114.1277	Test	Train	Train	Train	Train
AVKUERGKIZMTKX	NIST23	CC1([C@@H](N2[C@H](S1)[C@@H](C2=O)NC(=O)[C@@H](C3=CC=CC=C3)N)C(=O)O)C	InChI=1S/C16H19N3O4S/c1-16(2)11(15(22)23)19-13(21)10(14(19)24-16)18-12(20)9(17)8-6-4-3-5-7-8/h3-7,9-11,14H,17H2,1-2H3,(H,18,20)(H,22,23)/t9-,10-,11+,14-/m1/s1	Thermo Finnigan Elite Orbitrap	C16H19N3O4S	350.1169	Train	Train	Train	Test	Train
AVKZEQGMZMYWRR	NIST23	C1=CC2=C(C=C1N)NC(=N2)CO	InChI=1S/C8H9N3O/c9-5-1-2-6-7(3-5)11-8(4-12)10-6/h1-3,12H,4,9H2,(H,10,11)	Thermo Finnigan Elite Orbitrap	C8H9N3O	164.0818	Train	Test	Train	Train	Train
AVKZRWFYBSEQEB	NIST23	COC1=C(C(=C2C(=C1)CCC23CCC(C(C3)O)O[C@H]4[C@@H]([C@H]([C@@H]([C@H](O4)CO)O)O)O)O)OC	InChI=1S/C22H32O10/c1-29-13-7-10-3-5-22(15(10)17(26)20(13)30-2)6-4-12(11(24)8-22)31-21-19(28)18(27)16(25)14(9-23)32-21/h7,11-12,14,16,18-19,21,23-28H,3-6,8-9H2,1-2H3/t11?,12?,14-,16-,18+,19-,21-,22?/m1/s1	Orbitrap Fusion Lumos	C22H32O10	457.2068	Train	Train	Test	Train	Train
AVLAIBAXSCQGEN	NIST23	C1=CC(=CN=C1)C2=NC3=C(C=C(C=C3)Br)C(=C2)C(=O)O	InChI=1S/C15H9BrN2O2/c16-10-3-4-13-11(6-10)12(15(19)20)7-14(18-13)9-2-1-5-17-8-9/h1-8H,(H,19,20)	Orbitrap Fusion Lumos	C15H9BrN2O2	328.992	Train	Test	Train	Train	Train
AVLKMUXJCIPDEQ	NIST23	C1=CC=C(C=C1)COC(=O)NC2=CC(=C(C=C2)F)Br	InChI=1S/C14H11BrFNO2/c15-12-8-11(6-7-13(12)16)17-14(18)19-9-10-4-2-1-3-5-10/h1-8H,9H2,(H,17,18)	Thermo Finnigan Elite Orbitrap	C14H11BrFNO2	324.003	Train	Test	Train	Train	Train
AVLLZEDGRZHCTI	NIST23	CC1=CC=CC=C1N2C(=NN=N2)SCC3=CC(=O)N4C=CSC4=N3	InChI=1S/C15H12N6OS2/c1-10-4-2-3-5-12(10)21-15(17-18-19-21)24-9-11-8-13(22)20-6-7-23-14(20)16-11/h2-8H,9H2,1H3	Thermo Finnigan Elite Orbitrap	C15H12N6OS2	357.0587	Train	Test	Train	Train	Train
AVLUMBXGKFNNAS	NIST23	C1CC1C2=NN=C(S2)N	InChI=1S/C5H7N3S/c6-5-8-7-4(9-5)3-1-2-3/h3H,1-2H2,(H2,6,8)	Orbitrap Fusion Lumos	C5H7N3S	142.0433	Test	Train	Train	Train	Train
AVLZAVSZOAQKRC	NIST23	CC1=CC(=O)N(C(=C1)CC2=CC=CC=C2)O	InChI=1S/C13H13NO2/c1-10-7-12(14(16)13(15)8-10)9-11-5-3-2-4-6-11/h2-8,16H,9H2,1H3	Thermo Finnigan Elite Orbitrap	C13H13NO2	216.1019	Train	Test	Train	Train	Train
AVMIAJAOFXDOSN	NIST23	CC(C)(C)C1=CC=C(C=C1)/C=C/C(=O)NC2=CC=CC=C2	InChI=1S/C19H21NO/c1-19(2,3)16-12-9-15(10-13-16)11-14-18(21)20-17-7-5-4-6-8-17/h4-14H,1-3H3,(H,20,21)/b14-11+	Orbitrap Fusion Lumos	C19H21NO	280.1696	Train	Train	Train	Test	Train
AVMIEYIZJRCRGK	NIST23	C1CCC2(CC1)C(=O)C3(CCCC=C3)N(C2=O)O	InChI=1S/C14H19NO3/c16-11-13(7-3-1-4-8-13)12(17)15(18)14(11)9-5-2-6-10-14/h5,9,18H,1-4,6-8,10H2	Orbitrap Fusion Lumos	C14H19NO3	250.1438	Train	Train	Train	Train	Test
AVMQMLAAZPJUNL	NIST23	CC1CC(=O)OC1C(C)(C2=CC(=C(C(=O)O2)C)OC)O	InChI=1S/C14H18O6/c1-7-5-11(15)20-12(7)14(3,17)10-6-9(18-4)8(2)13(16)19-10/h6-7,12,17H,5H2,1-4H3	Orbitrap Fusion Lumos	C14H18O6	283.1176	Train	Train	Test	Train	Train
AVMTUJKVLOVJBD	NIST23	COC1=CC=C(C=C1)NC(=O)C2=C(C3=CC=CC=C3C=C2)O	InChI=1S/C18H15NO3/c1-22-14-9-7-13(8-10-14)19-18(21)16-11-6-12-4-2-3-5-15(12)17(16)20/h2-11,20H,1H3,(H,19,21)	Thermo Finnigan Elite Orbitrap	C18H15NO3	294.1125	Train	Test	Train	Train	Train
AVOLBYOSCILFLL	NIST23	CCCCC(CC)COC(=O)C1=CC=CC=C1C(=O)OCCCC	InChI=1S/C20H30O4/c1-4-7-11-16(6-3)15-24-20(22)18-13-10-9-12-17(18)19(21)23-14-8-5-2/h9-10,12-13,16H,4-8,11,14-15H2,1-3H3	Thermo Finnigan Elite Orbitrap	C20H30O4	335.2217	Train	Train	Train	Train	Test
AVOROEGEYAGDGQ	NIST23	CC1=CC2=C(C=C1)N=C(S2)N(CCCN(C)C)C(=O)C3=CC=C(C=C3)S(=O)(=O)N4CCC5=CC=CC=C5C4	InChI=1S/C29H32N4O3S2/c1-21-9-14-26-27(19-21)37-29(30-26)33(17-6-16-31(2)3)28(34)23-10-12-25(13-11-23)38(35,36)32-18-15-22-7-4-5-8-24(22)20-32/h4-5,7-14,19H,6,15-18,20H2,1-3H3	Thermo Finnigan Elite Orbitrap	C29H32N4O3S2	549.1989	Train	Train	Train	Train	Test
AVOUZJMBBMFBNB	NIST23	CC(=O)NC1=NNC(=N1)N	InChI=1S/C4H7N5O/c1-2(10)6-4-7-3(5)8-9-4/h1H3,(H4,5,6,7,8,9,10)	Thermo Finnigan Elite Orbitrap	C4H7N5O	142.0723	Train	Test	Train	Train	Train
AVPGLDJNFAIPAQ	NIST23	CC1=C(C(=NC=N1)NN)Br	InChI=1S/C5H7BrN4/c1-3-4(6)5(10-7)9-2-8-3/h2H,7H2,1H3,(H,8,9,10)	Orbitrap Fusion Lumos	C5H7BrN4	202.9927	Train	Train	Test	Train	Train
AVPJDTSWZGZVEO	NIST23	CCNC(=S)NC1=C(C=CC=C1C)C	InChI=1S/C11H16N2S/c1-4-12-11(14)13-10-8(2)6-5-7-9(10)3/h5-7H,4H2,1-3H3,(H2,12,13,14)	Thermo Finnigan Elite Orbitrap	C11H16N2S	209.1107	Train	Train	Train	Train	Test
AVPYQKSLYISFPO	NIST23	C1=CC(=CC=C1C=O)Cl	InChI=1S/C7H5ClO/c8-7-3-1-6(5-9)2-4-7/h1-5H	Thermo Finnigan Elite Orbitrap	C7H5ClO	141.0102	Train	Train	Train	Train	Test
AVQFHKYAVVQYQO	NIST23	C1=CC(=C(C=C1S(=O)(=O)N)N)O	InChI=1S/C6H8N2O3S/c7-5-3-4(12(8,10)11)1-2-6(5)9/h1-3,9H,7H2,(H2,8,10,11)	Thermo Finnigan Elite Orbitrap	C6H8N2O3S	189.0328	Test	Train	Train	Train	Train
AVQXYMGYZVAVCH	NIST23	CCNC1(CCCCC1)C2=CC=C(C=C2)OC	InChI=1S/C15H23NO/c1-3-16-15(11-5-4-6-12-15)13-7-9-14(17-2)10-8-13/h7-10,16H,3-6,11-12H2,1-2H3	Orbitrap Fusion Lumos	C15H23NO	234.1852	Train	Train	Train	Train	Test
AVRCGGNIHWKHCW	NIST23	CC1=CC=C(C=C1)OCC(=O)NC2=CC3=C(CCCN3S(=O)(=O)C)C=C2	InChI=1S/C19H22N2O4S/c1-14-5-9-17(10-6-14)25-13-19(22)20-16-8-7-15-4-3-11-21(18(15)12-16)26(2,23)24/h5-10,12H,3-4,11,13H2,1-2H3,(H,20,22)	Thermo Finnigan Elite Orbitrap	C19H22N2O4S	375.1373	Train	Train	Train	Train	Test
AVRCYOCVSOUCFT	NIST23	COC1=C(C=C(C=C1)NC2=NC=NC3=CC=CC=C32)OC	InChI=1S/C16H15N3O2/c1-20-14-8-7-11(9-15(14)21-2)19-16-12-5-3-4-6-13(12)17-10-18-16/h3-10H,1-2H3,(H,17,18,19)	Orbitrap Fusion Lumos	C16H15N3O2	282.1237	Test	Train	Train	Train	Train
AVRLWTHPEGLUJT	NIST23	C1OC2=C(O1)C=C(C=C2)C3=CC(=NC(=N3)SCCC(=O)NCC4=CC=CO4)C(F)(F)F	InChI=1S/C20H16F3N3O4S/c21-20(22,23)17-9-14(12-3-4-15-16(8-12)30-11-29-15)25-19(26-17)31-7-5-18(27)24-10-13-2-1-6-28-13/h1-4,6,8-9H,5,7,10-11H2,(H,24,27)	Orbitrap Fusion Lumos	C20H16F3N3O4S	452.0886	Train	Test	Train	Train	Train
AVRPDIOCAAWICH	NIST23	C1=CC2=C(C(=C1)SC3=CC=C(C=C3)Cl)C(=NC(=N2)N)N	InChI=1S/C14H11ClN4S/c15-8-4-6-9(7-5-8)20-11-3-1-2-10-12(11)13(16)19-14(17)18-10/h1-7H,(H4,16,17,18,19)	Thermo Finnigan Elite Orbitrap	C14H11ClN4S	303.0466	Test	Train	Train	Train	Train
AVRQBXVUUXHRMY	NIST23	C1=CC(=C(C(=C1)F)C(=O)N)F	InChI=1S/C7H5F2NO/c8-4-2-1-3-5(9)6(4)7(10)11/h1-3H,(H2,10,11)	Orbitrap Fusion Lumos	C7H5F2NO	158.0412	Train	Train	Train	Test	Train
AVRXZPGGJMSNNQ	NIST23	CC(=O)NC(=C)C(=O)C1=CC=C(C=C1)[N+](=O)[O-]	InChI=1S/C11H10N2O4/c1-7(12-8(2)14)11(15)9-3-5-10(6-4-9)13(16)17/h3-6H,1H2,2H3,(H,12,14)	Thermo Finnigan Elite Orbitrap	C11H10N2O4	235.0713	Train	Test	Train	Train	Train
AVSCNEOUWSVZEY	NIST23	C1CN(CCN1CC2=CC(=CC=C2)OC3=CC=CC=C3)C(=O)OC(C(F)(F)F)C(F)(F)F	InChI=1S/C21H20F6N2O3/c22-20(23,24)18(21(25,26)27)32-19(30)29-11-9-28(10-12-29)14-15-5-4-8-17(13-15)31-16-6-2-1-3-7-16/h1-8,13,18H,9-12,14H2	Thermo Finnigan Elite Orbitrap	C21H20F6N2O3	463.1451	Test	Train	Train	Train	Train
AVSQIANZTCVZNC	NIST23	CCOC(=O)C1=NNN=C1C	InChI=1S/C6H9N3O2/c1-3-11-6(10)5-4(2)7-9-8-5/h3H2,1-2H3,(H,7,8,9)	Thermo Finnigan Elite Orbitrap	C6H9N3O2	156.0768	Test	Train	Train	Train	Train
AVSXSVCZWQODGV	NIST23	C[C@H](CCC=C(C)C)[C@H]1CC[C@@H]2[C@@]1(CC[C@H]3[C@H]2CC=C4[C@@]3(CC[C@@H](C4)O)C)C	InChI=1S/C27H44O/c1-18(2)7-6-8-19(3)23-11-12-24-22-10-9-20-17-21(28)13-15-26(20,4)25(22)14-16-27(23,24)5/h7,9,19,21-25,28H,6,8,10-17H2,1-5H3/t19-,21+,22+,23-,24+,25+,26+,27-/m1/s1	Thermo Finnigan Elite Orbitrap	C27H44O	385.3465	Train	Train	Test	Train	Train
AVTAZXQGCNSUPN	NIST23	CC(C)SC1=NN=C(S1)NC2=CC=CC=C2	InChI=1S/C11H13N3S2/c1-8(2)15-11-14-13-10(16-11)12-9-6-4-3-5-7-9/h3-8H,1-2H3,(H,12,13)	Thermo Finnigan Elite Orbitrap	C11H13N3S2	252.0624	Train	Test	Train	Train	Train
AVTGNTBRNQOBRF	NIST23	CCS(=O)(=O)NC1=CC=CC(=C1)C(=O)C	InChI=1S/C10H13NO3S/c1-3-15(13,14)11-10-6-4-5-9(7-10)8(2)12/h4-7,11H,3H2,1-2H3	Orbitrap Fusion Lumos	C10H13NO3S	228.0689	Train	Train	Test	Train	Train
AVTKMQORQDZRPF	NIST23	C1=C2C=NNC2=CN=C1Br	InChI=1S/C6H4BrN3/c7-6-1-4-2-9-10-5(4)3-8-6/h1-3H,(H,9,10)	Thermo Finnigan Elite Orbitrap	C6H4BrN3	197.9661	Train	Test	Train	Train	Train
AVUDXLOVIBJFQA	NIST23	C1C(=O)CN1C(C2=CC=CC=C2)C3=CC=CC=C3	InChI=1S/C16H15NO/c18-15-11-17(12-15)16(13-7-3-1-4-8-13)14-9-5-2-6-10-14/h1-10,16H,11-12H2	Thermo Finnigan Elite Orbitrap	C16H15NO	238.1226	Train	Train	Train	Train	Test
AVUOMUDSGDOION	NIST23	C1=CC=C(C=C1)C2=NN=C(N2C3=CC=CC=C3)SCC(=O)O	InChI=1S/C16H13N3O2S/c20-14(21)11-22-16-18-17-15(12-7-3-1-4-8-12)19(16)13-9-5-2-6-10-13/h1-10H,11H2,(H,20,21)	Thermo Finnigan Elite Orbitrap	C16H13N3O2S	312.0801	Train	Train	Train	Test	Train
AVVFIQYGBUOFDN	NIST23	C1=CC(=CC=C1CCCCC(=O)O)I	InChI=1S/C11H13IO2/c12-10-7-5-9(6-8-10)3-1-2-4-11(13)14/h5-8H,1-4H2,(H,13,14)	Orbitrap Fusion Lumos	C11H13IO2	305.0033	Train	Train	Train	Train	Test
AVVPOKSKJSJVIX	NIST23	CC(=O)CCCC(=O)OC	InChI=1S/C7H12O3/c1-6(8)4-3-5-7(9)10-2/h3-5H2,1-2H3	Thermo Finnigan Elite Orbitrap	C7H12O3	145.0859	Train	Train	Train	Train	Test
AVVSRALHGMVQQW	NIST23	C1=CC2=C(C=C1Cl)N=C(S2)N	InChI=1S/C7H5ClN2S/c8-4-1-2-6-5(3-4)10-7(9)11-6/h1-3H,(H2,9,10)	Thermo Finnigan Elite Orbitrap	C7H5ClN2S	184.9935	Train	Train	Train	Test	Train
AVVSSBPDKUXIQQ	NIST23	CCOC(=O)C1=C(SC=C1C2=CC=C(C=C2)C(C)C)N	InChI=1S/C16H19NO2S/c1-4-19-16(18)14-13(9-20-15(14)17)12-7-5-11(6-8-12)10(2)3/h5-10H,4,17H2,1-3H3	Orbitrap Fusion Lumos	C16H19NO2S	290.1209	Train	Test	Train	Train	Train
AVWCGHITECLQNT	NIST23	CCOC(=O)CN(CCCC(=O)OC)CC1=CC=CC=C1	InChI=1S/C16H23NO4/c1-3-21-16(19)13-17(11-7-10-15(18)20-2)12-14-8-5-4-6-9-14/h4-6,8-9H,3,7,10-13H2,1-2H3	Orbitrap Fusion Lumos	C16H23NO4	294.17	Train	Test	Train	Train	Train
AVWPEIKOPXXROD	NIST23	CC1=CC=NN1CCC(=O)O	InChI=1S/C7H10N2O2/c1-6-2-4-8-9(6)5-3-7(10)11/h2,4H,3,5H2,1H3,(H,10,11)	Orbitrap Fusion Lumos	C7H10N2O2	155.0815	Test	Train	Train	Train	Train
AVWSRKJKCVEYCC	NIST23	CCN1/C(=C/2\C(=O)N(C(=S)N2C3=CC=CC=C3)C)/C=CC4=CC=CC=C41	InChI=1S/C21H19N3OS/c1-3-23-17-12-8-7-9-15(17)13-14-18(23)19-20(25)22(2)21(26)24(19)16-10-5-4-6-11-16/h4-14H,3H2,1-2H3/b19-18+	Orbitrap Fusion Lumos	C21H19N3OS	362.1322	Train	Train	Train	Test	Train
AVXQDVATPAWHBB	NIST23	C[C@H]1[C@@H]([C@H]([C@H]([C@@H](O1)O[C@H]2[C@@H](O[C@H]([C@@H]2O)OC(=O)[C@]34CCC(CC3C5=CCC6[C@]7(CC[C@@H](C(C7CC[C@]6([C@@]5(CC4O)C)C)(C)C)OC8C(C(C(C(O8)CO)OC9C(C(C(CO9)O)O)O)O)O)C)(C)C)CO)O)O)O[C@@H]1[C@@H]([C@](CO1)(CO)O)O	InChI=1S/C57H92O25/c1-24-41(79-49-44(70)56(72,22-60)23-74-49)35(64)38(67)46(75-24)81-43-29(20-59)77-48(40(43)69)82-50(71)57-16-15-51(2,3)17-26(57)25-9-10-31-53(6)13-12-33(52(4,5)30(53)11-14-54(31,7)55(25,8)18-32(57)62)78-47-39(68)36(65)42(28(19-58)76-47)80-45-37(66)34(63)27(61)21-73-45/h9,24,26-49,58-70,72H,10-23H2,1-8H3/t24-,26?,27?,28?,29-,30?,31?,32?,33-,34?,35-,36?,37?,38+,39?,40+,41-,42?,43-…	Orbitrap Fusion Lumos	C57H92O25	1177.6	Train	Train	Train	Train	Test
AVXQPEKZIGPIJW	NIST23	CC(C)C1=CC=C(C=C1)CN2C=CC3=C2C=CC4=C3C(=NC(=N4)NC5CC5)N	InChI=1S/C23H25N5/c1-14(2)16-5-3-15(4-6-16)13-28-12-11-18-20(28)10-9-19-21(18)22(24)27-23(26-19)25-17-7-8-17/h3-6,9-12,14,17H,7-8,13H2,1-2H3,(H3,24,25,26,27)	Thermo Finnigan Elite Orbitrap	C23H25N5	372.2183	Train	Train	Train	Train	Test
AVXWWBFBRTXBRM	NIST23	C1=CN=CC(=C1C(=O)O)Br	InChI=1S/C6H4BrNO2/c7-5-3-8-2-1-4(5)6(9)10/h1-3H,(H,9,10)	Thermo Finnigan Elite Orbitrap	C6H4BrNO2	201.9498	Train	Train	Test	Train	Train
AVYJCSLKKCJVJF	NIST23	CN(C)CCCNS(=O)(=O)C1=CC(=C(C=C1)Cl)[N+](=O)[O-]	InChI=1S/C11H16ClN3O4S/c1-14(2)7-3-6-13-20(18,19)9-4-5-10(12)11(8-9)15(16)17/h4-5,8,13H,3,6-7H2,1-2H3	Orbitrap Fusion Lumos	C11H16ClN3O4S	322.0623	Train	Train	Test	Train	Train
[truncated: 70,115 more rows]
